# Supplementary material for: Physiological roles of an Acinetobacter-specific σ factor
Source: mBio. 2025 May 19;16(6):e00968-25. doi: 10.1128/mbio.00968-25 (PMC12153292; doi:10.1128/mbio.00968-25)
Supplement: Table S1 — Strains. [file mbio.00968-25-s0002.xlsx]

## Sheet: Table S1
Supplemental Table S1 Strains
Key
Term	Description
Strain #	JMP lab accession number
Description	Descriptive name, genotype, plasmids, construction details, phenotype, usage, etc (bold type indicates strains of particular importance, e.g. wildtype strains, E. coli cloning and mating strains, etc.)
Source	Strains produced in this study unless otherwise noted
Strain #	Descriptiona	Source
sJMP3053	Escherichia coli (derived from BW25141) pir+, recAI cloning strain with anti-CRISPR (attTn7::acrIIA4); ∆(araD-araB)567, ∆lacZ4787(::rrnB-3), ∆(phoB-phoR)580, l-, galU95, ∆uidA3::pir+, recA1, endA9(del-ins)::FRT, rph-1, ∆(rhaD-rhaB)568, hsdR514, attTn7::acrIIA4	Ward, PMID: 38126769
sJMP3075	Escherichia coli MG1655 wild-type (sJMP163, CAG80011)	Carol Gross, UCSF
sJMP3076	Escherichia coli BW25113 (sJMP6, CAG74538); F-, Δ(araD-araB)567, ΔlacZ4787(::rrnB-3), λ-, rph-1, Δ(rhaD-rhaB)568, hsdR514	Carol Gross, UCSF
sJMP3257	Escherichia coli (derived from WM6026) pir+, dap- mating strain with anti-CRISPR (attTn7::acrIIA4); lacIq, rrnB3, DElacZ4787, hsdR514, DE(araBAD)567, DE(rhaBAD)568, rph-1 att-lambda::pAE12-del (oriR6K/cat::frt5), del 4229(dapA)::frt(DAP-), del(endA)::frt, uidA(delMluI)::pir(wt), attHK::pJK1006::del1/2(del oriR6K-cat::frt5, del trfA::frt), attTn7::acrIIA4	Banta, PMID: 38496613
sJMP3261	Escherichia coli sJMP3257 mating strain with plasmid pTn7C1 (pJMP1039) transposase expression, ampR, dap-	Banta, PMID: 38496613
sJMP3329	Acinetobacter baumannii ATCC 19606 WT	ATCC
sJMP3348	Acinetobacter baumannii ATCC 17978-UN WT (AbaAL44+)	ATCC
sJMP3357	Escherichia coli sJMP3257 mating strain with plasmid pJMP3353 (sigAb KD MCi vector), ampR, gentR, dap-	this study
sJMP3363	A. baumannii 19606 with attTn7::CRISPRi-sigAb-KD (Tn7 from pJMP3353), gentR	this study
sJMP3380	A. baumannii 17978 with plasmid pJMP3352 (pTrc expression vector, empty vector), kanR	this study
sJMP3382	A. baumannii 17978 with plasmid pJMP3382 (pTrc expression vector expressing sigAb gene), kanR	this study
sJMP3391	Escherichia coli sJMP3257 mating strain with plasmid pJMP3389 (Tn7 Pempty-mScarletI reporter vector), ampR, aprR, dap-	this study
sJMP3392	Escherichia coli sJMP3257 mating strain with plasmid pJMP3390 (Tn7 PlacUV5-mScarletI reporter vector), ampR, aprR, dap-	this study
sJMP3394	Escherichia coli sJMP3257 mating strain with plasmid pJMP3393 (Tn7 PsigAb-mScarletI reporter vector), ampR, aprR, dap-	this study
sJMP3402	A. baumannii 19606 (sJMP3329) with attTn7::Pempty-mScarletI reporter (Tn7 from pJMP3389), aprR	this study
sJMP3403	A. baumannii 19606 (sJMP3329) with attTn7::PlacUV5-mScarletI reporter (Tn7 from pJMP3390), aprR	this study
sJMP3406	A. baumannii 19606 (sJMP3329) with attTn7::PsigAb-mScarletI reporter (Tn7 from pJMP3393), aprR	this study
sJMP3544	Escherichia coli mating strain (sJMP3257) with PsigAb mutagenesis plasmid library (pJMP3544), ampR, aprR, dap-	this study
sJMP3550	Escherichia coli sJMP3257 mating strain with plasmid pJMP3549 (Ptrc-aabA-aabB genes OE vector), kanR, dap-	this study
sJMP3565	A. baumannii 19606 (sJMP3329) with attTn7::PsigAb-mScarlet-I mutagenesis libarary (Tn7 from pJMP3544) 96-well plate A, aprR	this study
sJMP3566	A. baumannii 19606 (sJMP3329) with attTn7::PsigAb-mScarlet-I mutagenesis libarary (Tn7 from pJMP3544) 96-well plate B, aprR	this study
sJMP3567	A. baumannii 19606 (sJMP3329) with attTn7::PsigAb-mScarlet-I mutagenesis libarary (Tn7 from pJMP3544) 96-well plate C, aprR	this study
sJMP3572	Escherichia coli sJMP3257 mating strain with sigAb overexpression plasmid pJMP3568, kanR, dap- (for propagation in E. coli -> this plasmid requires pir for replication)	this study
sJMP3574	Escherichia coli sJMP3257 mating strain with plasmid pJMP3570 (Tn7 reporter vector containing promoter-motif-Pempty-mRFP), ampR, aprR, dap-	this study
sJMP3575	Escherichia coli sJMP3257 mating strain with plasmid pJMP3571 (HaloTagged-sigAbOE vector), kanR, dap-	this study
sJMP3576	Escherichia coli mating strain (sJMP3257) with CRISPRt Abau sigmas plasmid library (pJMP3576), ampR, aprR, dap-	this study
sJMP3580	Escherichia coli sJMP3257 mating strain with plasmid pJMP3578 (Tn7 reporter vector containing promoter-motif-PsigAb-mRFP), ampR, aprR, dap-	this study
sJMP3581	A. baumannii 17978 (sJMP3348) with sigAbOE vector (pJMP3568), aprR, kanR	this study
sJMP3584	A. baumannii 17978 (sJMP3348) with plasmid pJMP3571 (HaloTagged-SigAb expression vector), kanR	this study
sJMP3586	A. baumannii 17978 (sJMP3348) with attTn7::PsigAb-mRFP reporter (Tn7 from pJMP3578) + plasmid pJMP3571 (HaloTagged-SigAb expression vector), aprR, kanR	this study
sJMP3588	E. coli (sJMP3075) with attTn7::PsigAb-mRFP reporter (Tn7 from pJMP3578), aprR	this study
sJMP3592	E. coli (sJMP3075) with attTn7::Pempty-mRFP reporter (Tn7 from pJMP3570), aprR	this study
sJMP3598	A. baumannii 17978 (sJMP3348) with attTn7::Pempty-mRFP reporter (Tn7 from pJMP3570), aprR	this study
sJMP3602	A. baumannii 17978 (sJMP3348) with attTn7::PsigAb-mRFP reporter (Tn7 from pJMP3578), aprR	this study
sJMP3605	Escherichia coli sJMP3257 mating strain with plasmid pJMP3603 (Ptrc-aabA gene OE vector), kanR, dap-	this study
sJMP3606	Escherichia coli sJMP3257 mating strain with plasmid pJMP3604 (Ptrc-aabB gene OE vector), kanR, dap-	this study
sJMP3610	Escherichia coli sJMP3257 mating strain with plasmid pJMP3607 (Tn7 sigAb gene complementation vector), ampR, kanR, dap-	this study
sJMP3612	Escherichia coli sJMP3257 mating strain with plasmid pJMP3609 (Tn7 sigAb operon complementation vector), ampR, kanR, dap-	this study
sJMP3619	Escherichia coli sJMP3257 mating strain with plasmid pJMP3615 (Tn7 reporter vector containing promoter-motif-PrelA-mRFP), ampR, aprR, dap-	this study
sJMP3621	Escherichia coli sJMP3257 mating strain with plasmid pJMP3617 (Tn7 reporter vector containing 16bp spacer version of PsigAb-mRFP), ampR, aprR, dap-	this study
sJMP3622	Escherichia coli sJMP3257 mating strain with plasmid pJMP3618 (Tn7 reporter vector containing 18bp spacer version of PsigAb-mRFP), ampR, aprR, dap-	this study
sJMP3624	A. baumannii 17978 (sJMP3348) with attTn7::sigAb-gene-complementation (Tn7 from pJMP3607), aprR	this study
sJMP3628	A. baumannii 17978 (sJMP3348) with attTn7::sigAb-operon-complementation (Tn7 from pJMP3609), aprR	this study
sJMP3629	A. baumannii 17978 (s3348) with attTn7::PsigAb-mRFP reporter (Tn7 from pJMP3578) + plasmid pJMP3603 (Ptrc-aabA gene OE vector), aprR, kanR	this study
sJMP3630	A. baumannii 17978 (s3348) with attTn7::PsigAb-mRFP reporter (Tn7 from pJMP3578) + plasmid pJMP3604 (Ptrc-aabB gene OE vector), aprR, kanR	this study
sJMP3631	A. baumannii 17978 (s3348) with attTn7::PsigAb-mRFP reporter (Tn7 from pJMP3578) + plasmid pJMP3549 (Ptrc-aabA-aabB genes OE vector), aprR, kanR	this study
sJMP3642	A. baumannii 17978 (sJMP3348) with attTn7::PrelA-mRFP reporter (Tn7 from pJMP3615), aprR	this study
sJMP3646	A. baumannii 17978 (sJMP3348) with attTn7::promoter-motif-16bp_spacer_PsigAb-mRFP reporter (Tn7 from pJMP3617), aprR	this study
sJMP3648	A. baumannii 17978 (sJMP3348) with attTn7::promoter-motif-18bp_spacer_PsigAb-mRFP reporter (Tn7 from pJMP3618), aprR	this study
sJMP3669	A. baumannii 17978 (sJMP3348) with attTn7::PsigAb-mRFP reporter (Tn7 from pJMP3578) + sigAbOE vector (pJMP3568), aprR, kanR	this study
sJMP3671	A. baumannii 17978 (sJMP3348) with attTn7::PrelA-mRFP reporter (Tn7 from pJMP3615) + sigAbOE vector (pJMP3568), aprR, kanR	this study
sJMP3675	A. baumannii 17978 (sJMP3348) with attTn7::promoter-motif-16bp_spacer_PsigAb-mRFP reporter (Tn7 from pJMP3617) + sigAb-OE vector (pJMP3568), aprR	this study
sJMP3677	A. baumannii 17978 (sJMP3348) with attTn7::promoter-motif-18bp_spacer_PsigAb-mRFP reporter (Tn7 from pJMP3618) + sigAb-OE vector (pJMP3568), aprR	this study
sJMP3687	Escherichia coli mating strain (sJMP3257) with empty expression vector (PabstBR promoter version; pJMP3653), kanR, dap-	this study
sJMP3693	A. baumannii 17978 (sJMP3348) WT with CRISPRt Abau sigmas insertion library constructed by mating with Ct helper strain (sJMP10275) and Ct plasmid library (pJMP3576), aprR	this study
sJMP3694	A. baumannii 17978 sigAb gene complementation strain (sJMP3624) with CRISPRt Abau sigmas insertion library constructed by mating with Ct helper strain (sJMP10275) and Ct plasmid library (pJMP3576), aprR	this study
sJMP3696	A. baumannii 17978 sigAb operon complementation strain (sJMP3628) with CRISPRt Abau sigmas insertion library constructed by mating with Ct helper strain (sJMP10275) and Ct plasmid library (pJMP3576), aprR	this study
sJMP3719	A. baumannii 17978 (sJMP3348) with plasmid pJMP3653 (PabstBR EV); kanR	Bacon, PMID: 39302127
sJMP3736	Escherichia coli sJMP3257 mating strain with sigAb overexpression plasmid pJMP3735, kanR, dap- (shuttle vector containing both pWH1266-Abau and p15A-Eco ori)	this study
sJMP3738	E. coli (sJMP3075) with attTn7::Pempty-mRFP reporter (Tn7 from pJMP3570) + plasmid pJMP3735 (sigAb OE vector), aprR, kanR	this study
sJMP3747	E. coli (sJMP3075) with attTn7::PsigAb-mRFP reporter (Tn7 from pJMP3578) + plasmid pJMP3735 (sigAb OE vector), aprR, kanR	this study
sJMP3770	Escherichia coli sJMP3257 mating strain with plasmid pJMP3759 (Tn7 reporter vector containing promoter-motif-P1-mRFP), ampR, aprR, dap-	this study
sJMP3771	Escherichia coli sJMP3257 mating strain with plasmid pJMP3760 (Tn7 reporter vector containing promoter-motif-P2-mRFP), ampR, aprR, dap-	this study
sJMP3772	Escherichia coli sJMP3257 mating strain with plasmid pJMP3761 (Tn7 reporter vector containing promoter-motif-P3-mRFP), ampR, aprR, dap-	this study
sJMP3773	Escherichia coli sJMP3257 mating strain with plasmid pJMP3762 (Tn7 reporter vector containing promoter-motif-P5-mRFP), ampR, aprR, dap-	this study
sJMP3774	Escherichia coli sJMP3257 mating strain with plasmid pJMP3763 (Tn7 reporter vector containing promoter-motif-P6-mRFP), ampR, aprR, dap-	this study
sJMP3775	Escherichia coli sJMP3257 mating strain with plasmid pJMP3764 (Tn7 reporter vector containing promoter-motif-P7-mRFP), ampR, aprR, dap-	this study
sJMP3776	Escherichia coli sJMP3257 mating strain with plasmid pJMP3765 (Tn7 reporter vector containing promoter-motif-PsabS-mRFP), ampR, aprR, dap-	this study
sJMP3777	Escherichia coli sJMP3257 mating strain with plasmid pJMP3766 (Tn7 reporter vector containing promoter-motif-P9-mRFP), ampR, aprR, dap-	this study
sJMP3778	Escherichia coli sJMP3257 mating strain with plasmid pJMP3767 (Tn7 reporter vector containing promoter-motif-P10-mRFP), ampR, aprR, dap-	this study
sJMP3779	Escherichia coli sJMP3257 mating strain with plasmid pJMP3768 (Tn7 reporter vector containing promoter-motif-P11-mRFP), ampR, aprR, dap-	this study
sJMP3786	Escherichia coli mating strain (sJMP3257) with pRelA-OE vector (pJMP3783), kanR, dap-	this study
sJMP3790	A. baumannii 17978 (sJMP3348) with pRelA-OE vector (pJMP3783), kanR	this study
sJMP3791	A. baumannii 17978 (sJMP3348) with attTn7::promoter-motif-P1-mRFP reporter (Tn7 from pJMP3759), aprR	this study
sJMP3792	A. baumannii 17978 (sJMP3348) with attTn7::promoter-motif-P2-mRFP reporter (Tn7 from pJMP3760), aprR	this study
sJMP3793	A. baumannii 17978 (sJMP3348) with attTn7::promoter-motif-P3-mRFP reporter (Tn7 from pJMP3761), aprR	this study
sJMP3794	A. baumannii 17978 (sJMP3348) with attTn7::promoter-motif-P5-mRFP reporter (Tn7 from pJMP3762), aprR	this study
sJMP3795	A. baumannii 17978 (sJMP3348) with attTn7::promoter-motif-P6-mRFP reporter (Tn7 from pJMP3763), aprR	this study
sJMP3796	A. baumannii 17978 (sJMP3348) with attTn7::promoter-motif-P7-mRFP reporter (Tn7 from pJMP3764), aprR	this study
sJMP3797	A. baumannii 17978 (sJMP3348) with attTn7::promoter-motif-PsabS-mRFP reporter (Tn7 from pJMP3765), aprR	this study
sJMP3798	A. baumannii 17978 (sJMP3348) with attTn7::promoter-motif-P9-mRFP reporter (Tn7 from pJMP3766), aprR	this study
sJMP3799	A. baumannii 17978 (sJMP3348) with attTn7::promoter-motif-P10-mRFP reporter (Tn7 from pJMP3767), aprR	this study
sJMP3800	A. baumannii 17978 (sJMP3348) with attTn7::promoter-motif-P11-mRFP reporter (Tn7 from pJMP3768), aprR	this study
sJMP3802	Escherichia coli sJMP3257 mating strain with plasmid pJMP3802 (pBAD vector expressing aabA gene); specR	this study
sJMP3803	Escherichia coli sJMP3257 mating strain with plasmid pJMP3803 (pBAD vector expressing aabB gene); specR	this study
sJMP3804	Escherichia coli sJMP3257 mating strain with plasmid pJMP3804 (pBAD vector expressing aabA and aabB genes); specR	this study
sJMP3805	Escherichia coli sJMP3257 mating strain with plasmid pJMP3805 (pBAD vector expressing aabA-cytoplasmic domain); specR	this study
sJMP3806	A. baumannii 17978 (sJMP3348) with attTn7::promoter-motif-P1-mRFP reporter (Tn7 from pJMP3759) + sigAbOE vector (pJMP3735), aprR, kanR	this study
sJMP3807	A. baumannii 17978 (sJMP3348) with attTn7::promoter-motif-P2-mRFP reporter (Tn7 from pJMP3760) + sigAbOE vector (pJMP3735), aprR, kanR	this study
sJMP3808	A. baumannii 17978 (sJMP3348) with attTn7::promoter-motif-P3-mRFP reporter (Tn7 from pJMP3761) + sigAbOE vector (pJMP3735), aprR, kanR	this study
sJMP3809	A. baumannii 17978 (sJMP3348) with attTn7::promoter-motif-P5-mRFP reporter (Tn7 from pJMP3762) + sigAbOE vector (pJMP3735), aprR, kanR	this study
sJMP3810	A. baumannii 17978 (sJMP3348) with attTn7::promoter-motif-P6-mRFP reporter (Tn7 from pJMP3763) + sigAbOE vector (pJMP3735), aprR, kanR	this study
sJMP3811	A. baumannii 17978 (sJMP3348) with attTn7::promoter-motif-P7-mRFP reporter (Tn7 from pJMP3764) + sigAbOE vector (pJMP3735), aprR, kanR	this study
sJMP3812	A. baumannii 17978 (sJMP3348) with attTn7::promoter-motif-PsabS-mRFP reporter (Tn7 from pJMP3765) + sigAbOE vector (pJMP3735), aprR, kanR	this study
sJMP3813	A. baumannii 17978 (sJMP3348) with attTn7::promoter-motif-P9-mRFP reporter (Tn7 from pJMP3766) + sigAbOE vector (pJMP3735), aprR, kanR	this study
sJMP3814	A. baumannii 17978 (sJMP3348) with attTn7::promoter-motif-P10-mRFP reporter (Tn7 from pJMP3767) + sigAbOE vector (pJMP3735), aprR, kanR	this study
sJMP3815	A. baumannii 17978 (sJMP3348) with attTn7::promoter-motif-P11-mRFP reporter (Tn7 from pJMP3768) + sigAbOE vector (pJMP3735), aprR, kanR	this study
sJMP3821	E. coli BW25113 (sJMP3076) with attTn7::PsigAb-mRFP reporter (Tn7 from pJMP3578); aprR	this study
sJMP3822	E. coli BW25113 (sJMP3076) with attTn7::PsigAb-mRFP reporter (Tn7 from pJMP3578) + sigAb-OE vector (pJMP3735) + aabA-OE vector (pJMP3802); aprR, kanR, specR	this study
sJMP3823	E. coli BW25113 (sJMP3076) with attTn7::PsigAb-mRFP reporter (Tn7 from pJMP3578) + sigAb-OE vector (pJMP3735) + aabB-OE vector (pJMP3803); aprR, kanR, specR	this study
sJMP3824	E. coli BW25113 (sJMP3076) with attTn7::PsigAb-mRFP reporter (Tn7 from pJMP3578) + sigAb-OE vector (pJMP3735) + aabAB-OE vector (pJMP3804); aprR, kanR, specR	this study
sJMP3825	E. coli BW25113 (sJMP3076) with attTn7::PsigAb-mRFP reporter (Tn7 from pJMP3578) + sigAb-OE vector (pJMP3735) + aabAcyto-OE vector (pJMP3805); aprR, kanR, specR	this study
sJMP3833	Escherichia coli sJMP3257 mating strain with plasmid pJMP3828 (Tn7 reporter vector containing promoter-motif-P12-mRFP), ampR, aprR, dap-	this study
sJMP3834	Escherichia coli sJMP3257 mating strain with plasmid pJMP3829 (Tn7 reporter vector containing promoter-motif-P13-mRFP), ampR, aprR, dap-	this study
sJMP3835	Escherichia coli sJMP3257 mating strain with plasmid pJMP3830 (Tn7 reporter vector containing promoter-motif-P14-mRFP), ampR, aprR, dap-	this study
sJMP3836	Escherichia coli sJMP3257 mating strain with plasmid pJMP3831 (Tn7 reporter vector containing promoter-motif-P15-mRFP), ampR, aprR, dap-	this study
sJMP3837	Escherichia coli sJMP3257 mating strain with plasmid pJMP3832 (Tn7 reporter vector containing promoter-motif-P16-mRFP), ampR, aprR, dap-	this study
sJMP3838	Escherichia coli sJMP3257 mating strain with plasmid pJMP3748 (Tn7 reporter vector containing promoter-motif-PrpoE-mRFP), ampR, aprR, dap-	this study
sJMP3839	A. baumannii 17978 (sJMP3348) with attTn7::promoter-motif-P12-mRFP reporter (Tn7 from pJMP3828), aprR	this study
sJMP3840	A. baumannii 17978 (sJMP3348) with attTn7::promoter-motif-P13-mRFP reporter (Tn7 from pJMP3829), aprR	this study
sJMP3841	A. baumannii 17978 (sJMP3348) with attTn7::promoter-motif-P14-mRFP reporter(Tn7 from pJMP3830), aprR	this study
sJMP3842	A. baumannii 17978 (sJMP3348) with attTn7::promoter-motif-P15-mRFP reporter (Tn7 from pJMP3831), aprR	this study
sJMP3843	A. baumannii 17978 (sJMP3348) with attTn7::promoter-motif-P16-mRFP reporter (Tn7 from pJMP3832), aprR	this study
sJMP3844	A. baumannii 17978 (sJMP3348) with attTn7::PrpoE-mRFP reporter (Tn7 from pJMP3748; rpoE promoter sequence from E. coli), aprR	this study
sJMP3845	E. coli (sJMP3075) with attTn7::PrpoE-mRFP reporter (Tn7 from pJMP3748; rpoE promoter sequence from E. coli), aprR	this study
sJMP3846	A. baumannii 17978 (sJMP3348) with attTn7::promoter-motif-P12-mRFP reporter (Tn7 from pJMP3828) + sigAbOE vector (pJMP3735), aprR, kanR	this study
sJMP3847	A. baumannii 17978 (sJMP3348) with attTn7::promoter-motif-P13-mRFP reporter (Tn7 from pJMP3829) + sigAbOE vector (pJMP3735), aprR, kanR	this study
sJMP3848	A. baumannii 17978 (sJMP3348) with attTn7::promoter-motif-P14-mRFP reporter (Tn7 from pJMP3830) + sigAbOE vector (pJMP3735), aprR, kanR	this study
sJMP3849	A. baumannii 17978 (sJMP3348) with attTn7::promoter-motif-P15-mRFP reporter (Tn7 from pJMP3831) + sigAbOE vector (pJMP3735), aprR, kanR	this study
sJMP3850	A. baumannii 17978 (sJMP3348) with attTn7::promoter-motif-P16-mRFP reporter (Tn7 from pJMP3832) + sigAbOE vector (pJMP3735), aprR, kanR	this study
sJMP3856	A. baumannii 19606 (sJMP3329) with attTn7::CRISPRi-sabS-KD (Tn7 from pJMP3854), gentR	this study
sJMP3899	Escherichia coli sJMP3257 mating strain with plasmid pJMP3897 (sacB vector with 1000 bp homology flanking sigAb gene), gentR, dap-	this study
sJMP3912	Escherichia coli sJMP3257 mating strain with plasmid pJMP3901 (sacB vector with 1000 bp homology flanking SabS gene), gentR, dap-	this study
sJMP3921	A. baumannii 19606 (sJMP3329) with single crossover of pJMP3897 in genome, gentR, sucroseS	this study
sJMP3925	A. baumannii 19606 (sJMP3329) with single crossover of pJMP3901 in genome, gentR, sucroseS	this study
sJMP3955	A. baumannii 19606 (sJMP3329) with ΔsigAb (clean deletion)	this study
sJMP3956	A. baumannii 19606 (sJMP3329) with ΔSabS (clean deletion)	this study
sJMP4061	Escherichia coli mating strain with helper plasmid pEVS104 (sJMP2935; helper strain), kanR, dap-	Ward, PMID: 38126769
sJMP6498	A. baumannii 19606 (sJMP3329) with attTn7::CRISPRi-nontargeting-control, gentR	Ward, PMID: 38126769
sJMP10275	Escherichia coli sJMP3257 mating strain with plasmid pJMP10233 pCRISPRt-H, ampR, dap-	Banta, PMID: 38496613
sJMP10626	Escherichia coli sJMP3257 mating strain with plasmid pJMP10621 (pCt_v4B-apr), ampR, aprR, dap-	Banta, PMID: 38496613
aampR, ampicillin resistant; aprR, apramycin resistant; gentR, gentamycin resistant; kanR, kanamycin resistant; specR, spectinomycin resistant; MCi, Mobile-CRISPRi; Ct, CRISPRt; dap-, requires diaminopimelic acid.
