# Supplementary material for: Physiological roles of an Acinetobacter-specific σ factor
Source: mBio. 2025 May 19;16(6):e00968-25. doi: 10.1128/mbio.00968-25 (PMC12153292; doi:10.1128/mbio.00968-25)
Supplement: Table S2 — Plasmids. [file mbio.00968-25-s0003.xlsx]

## Sheet: S2 Plasmids
Supplemental Table S2 Plasmids
Key
Term	Description
Plasmid #	JMP lab accession number
Description	Descriptive name
Addgene #	Addgene accession number (https://www.addgene.org/)
Construction/notes	Plasmid construction notes, usage, or further details
Promoter-gene	Promoter used for expressing specific gene or reporter (if applicable)
Resistance	Antibiotic resistance cassette(s)
Source	plasmids produced in this study unless otherwise noted
Plasmid #	Description	Addgene #	Construction/notes	Promoter-gene	Resistancea	Source
pJMP0444	pTn7C90		pTn7C90(AmpR, KanR) containing mRFP gene used for amplification/cloning	NA	ampR, kanR	Peters, PMID: 30617347
pJMP1039	pTn7C1	119239	Tn7 transposase expression	NA	ampR	Peters, PMID: 30617347
pJMP10621	pCRISPRt-T-apr		Parent CRISPRt vector, contains BsaI sites for cloning CRISPRt gRNAs	NA	ampR, aprR	Banta, PMID: 38496613
pJMP10740	pBAD1030S, empty vector		arabinose inducible parent expression vector	pBAD-empty	specR	Chakravartty, PMID: 26021570
pJMP2776	pMCi-gent-Aba_version	208890	Mobile CRISPRi transposon plasmid for A. baumannii containing BsaI sites for cloning CRISPRi sgRNAs	NA	ampR, gentR	Ward, PMID: 38126769
pJMP3262	pJQ200SK		SacB counterselection parent vector	NA	gentR	Quandt, PMID: 8486283
pJMP3352	pPtrc-EV		Parent expression vector with Ptrc promoter, empty vector containing MCS for cloning genes with NcoI/BamHI	Ptrc-empty	kanR	Bacon, PMID: 39302127
pJMP3353	MCi plasmid, sigAb KD gent		Mobile CRISPRi transposon plasmid with sgRNA for knocking down sigAb gene in A. baumannii; annealed oligos oJMP1243/oJMP1244 and ligated into pJMP2776 cut with BsaI; ampR, gentR	NA	ampR, gentR	this study
pJMP3382	pPtrc-sigAb		sigAb overexpression plasmid under control of the IPTG-inducible promoter Ptrc; amplified sigAb gene from sJMP3329 gDNA using oligos oJMP1251/oJMP1905, HiFi assembled into pJMP3352 cut with NcoI/BamHI	Ptrc-sigAb	kanR	this study
pJMP3389	Tn7 mScarlet-I reporter, empty vector		Parent Tn7 reporter vector containing SpeI/PacI sites for cloning promoters in front of mScarlet-I; HiFi assembled pJMP8602 cut with XhoI with gblock oJMP1946 containing an apramycin (aprR) cassette to swap the resistance marker; ampR, aprR	Pempty-mScar	ampR, aprR	this study
pJMP3390	Tn7 reporter vector with promoter-PlacUV5-mScarlet-I		Tn7 reporter vector containing the lacUV5 promoter (PlacUV5) in front of mScarlet-I reporter; HiFi assembled pJMP8603 cut with XhoI with gblock oJMP1946 containing an apramycin (aprR) cassette to swap the resistance marker; ampR, aprR	PlacUV5-mScar	ampR, aprR	this study
pJMP3393	Tn7 reporter vector with promoter-PsigAb-mScarlet-I		Tn7 PsigAb-mScarlet-I reporter vector; putative sigAb promoter amplified with oJMP2007/oJMP2008 from sJMP3348 gDNA and HiFi assembled into pJMP3389 cut with SpeI/PacI; ampR, aprR	PsigAb-mScar	ampR, aprR	this study
pJMP3539	Tn7 mScarlet-I reporter empty vector, with NGS primer site ("Billigo")		Parent Tn7 reporter vector containing SpeI/PacI sites for cloning promoters in front of mScarlet-I and primer binding site for NGS to seq promoter region with barcoded "Billigo" Illumina adaptor primers; amplified product from pJMP3099 using oJMP2289/oJMP2290 and HiFi assembled into pJMP3389 cut with SmaI; ampR, aprR	Pempty-mScar	ampR, aprR	this study
pJMP3544	PsigAb mutagenesis vector library		Tn7 reporter plasmid library containing PsigAb point mutations in front of mScarlet-I reporter; amplified promoter library from oPool oJMP2304 using oligos oJMP463/oJMP464 using low-cycle PCR to avoid library biases, cut PCR product with SpeI/PacI, and ligated into SpeI/PacI cut pJMP3539; recovered ~20,000 individual colonies total in libarary; ampR, aprR	PsigAb mutation library-mScar	ampR, aprR	this study
pJMP3549	Ptrc-aabAB OE vector		aabA and aabB overexpression plasmid under control of the IPTG-inducible promoter Ptrc; amplified aabA and aabB genes from sJMP3348 gDNA using oligos oJMP2136/oJMP2198, HiFi assembled into pJMP3352 cut with NcoI/BamHI; kanR	Ptrc-aabA-aabB	kanR	this study
pJMP3568	sigAbOE vector, pWH1266 and R6K origins		sigAb overexpression plasmid under control of the IPTG-inducible promoter PabstBR; sigAb gene amplified with oJMP2069/oJMP1905 from sJMP3348 gDNA and HiFi assembled into pJMP4481 cut with NcoI/BamHI; kanR	PabstBR-sigAb	kanR	this study
pJMP3570	Tn7 mRFP reporter vector, empty vector		Parent vector for promoter testing, contains BsaI sites for cloning putative promoters in front of mRFP reporter gene; constructed by amplifying mRFP gene from pJMP444 with oJMP2324/2326 and HiFi assembling into pJMP3539 cut with SpeI/AscI	Pempty-mRFP	ampR, aprR	this study
pJMP3571	HaloTag-SigAb expression vector		N-terminally HaloTagged-sigAb overexpression plasmid under control of the IPTG-inducible promoter PabstBR; sigAb gene amplified with oJMP1905/oJMP2294 from sJMP3348 gDNA and HaloTag gene amplified with oJMP2295/oJMP2296 from sJMP3331 gDNA and HiFi assembled into pJMP4481 cut with NcoI/BamHI; kanR	PabstBR-HaloTag-sigAb	kanR	this study
pJMP3576	CRISPRt Abau sigmas plasmid library		Plasmid libarary containing CRISPRt guides targeting the A. baumannii genes sigAb, aabA, aabB, rpoD, rpoN, rpoH, and mdcD; oPool oJMP2143 was amplified with oligos oJMP463/oJMP464, oPool oJMP2143 was amplified with oJMP465/466, and oPool oJMP2322 was amplified with oJMP463/oJMP464, PCR products were pooled together equally and cut with BsaI, and ligated into pJMP10621 cut with BsaI; recovered ~20…	NA	ampR, aprR	this study
pJMP3578	Tn7 vector with promoter-PsigAb-mRFP		Tn7 reporter vector with putative sigAb promoter (PsigAb) in front of mRFP reporter; constructed by amplifying mRFP gene from pJMP444 with oJMP2325/2326 and HiFi assembling into pJMP3539 cut with SpeI/AscI; ampR, aprR	PsigAb-mRFP	ampR, aprR	this study
pJMP3603	Ptrc-aabA OE vector		aabA overexpression plasmid under control of the IPTG-inducible promoter Ptrc; amplified aabA gene from sJMP3348 gDNA using oligos oJMP2136/oJMP2342, HiFi assembled into pJMP3352 cut with NcoI/BamHI; kanR	Ptrc-aabA	kanR	this study
pJMP3604	Ptrc-aabB OE vector		aabB overexpression plasmid under control of the IPTG-inducible promoter Ptrc; amplified aabB gene from sJMP3348 gDNA using oligos oJMP2198/oJMP2343, HiFi assembled into pJMP3352 cut with NcoI/BamHI; kanR	Ptrc-aabB	kanR	this study
pJMP3607	Tn7 vector for sigAb gene complementation		Tn7 complementation vector for placing the sigAb gene in the attTn7 site with its native PsigAb promoter; amplified sigAb gene from sJMP3348 gDNA using oligos oJMP2344/oJMP2345 and HiFi assembled into pJMP8602 cut with SpeI/AscI; ampR, kanR	PsigAb-sigAb	ampR, kanR	this study
pJMP3609	Tn7 vector for sigAb operon complementation		Tn7 complementation vector for placing the whole sigAb operon in the attTn7 site with its native PsigAb promoter; amplified sigAb-aabA-aabB genes from sJMP3348 gDNA using oligos oJMP2344/oJMP2347 and HiFi assembled into pJMP8602 cut with SpeI/AscI; ampR, kanR	PsigAb-sigAb-aabA-aabB	ampR, kanR	this study
pJMP3615	Tn7 vector with promoter-PrelA-mRFP		Tn7 reporter vector with putative sigAb promoter motif-relA in front of mRFP reporter; ligated annealed oligos oJMP2334/oJMP2335 containing PrelA into pJMP3570 cut with BsaI; ampR, aprR	PrelA-mRFP	ampR, aprR	this study
pJMP3617	Tn7 PsigAb-16bp-spacer variant mRFP reporter		Tn7 vector with a 16bp spacer PsigAb variant in front of mRFP reporter (1 nt removed from WT PsigAb sequence); ligated annealed oligos oJMP2338/oJMP2339 containing PsigAb-16bp-spacer-variant into pJMP3570 cut with BsaI; ampR, aprR	Psigab_16bp_spacer-mRFP	ampR, aprR	this study
pJMP3618	Tn7 PsigAb-18bp-spacer variant mRFP reporter		Tn7 vector with a 18bp spacer PsigAb variant in front of mRFP reporter (1 nt added to WT PsigAb sequence); ligated annealed oligos oJMP2340/oJMP2341 containing PsigAb-18bp-spacer-variant into pJMP3570 cut with BsaI; ampR, aprR	Psigab_18bp_spacer-mRFP	ampR, aprR	this study
pJMP3653	PabstBR-p15A version empty vector	222348	IPTG inducible (PabstBR) empty overexpression vector that replicates in A. baumannii and E. coli; kanR	PabstBR-empty	kanR	Bacon, PMID: 39302127
pJMP3735	sigAbOE vector, pWH1266 and p15A origins		sigAb overexpression plasmid under control of the IPTG-inducible promoter PabstBR; sigAb gene amplified with oJMP2069/oJMP1905 from sJMP3348 gDNA and HiFi assembled into pJMP3653 cut with NcoI/BamHI; kanR	PabstBR-sigAb	kanR	this study
pJMP3748	Tn7 vector with promoter-PrpoE-mRFP		Tn7 reporter vector with E. coli rpoE promoter motif (PrpoE) in front of mRFP reporter; ligated annealed oligos oJMP2369/oJMP2370 containing PrpoE into pJMP3570 cut with BsaI; ampR, aprR	PrpoE-mRFP	ampR, aprR	this study
pJMP3759	Tn7 vector with promoter-motif-1-mRFP		Tn7 reporter vector with putative sigAb promoter motif-1 in front of mRFP reporter; ligated annealed oligos oJMP2410/oJMP2411 containing Pmotif-1 into pJMP3570 cut with BsaI; ampR, aprR	Pmotif1-mRFP	ampR, aprR	this study
pJMP3760	Tn7 vector with promoter-motif-2-mRFP		Tn7 reporter vector with putative sigAb promoter motif-2 in front of mRFP reporter; ligated annealed oligos oJMP2412/oJMP2413 containing Pmotif-2 into pJMP3570 cut with BsaI; ampR, aprR	Pmotif2-mRFP	ampR, aprR	this study
pJMP3761	Tn7 vector with promoter-motif-3-mRFP		Tn7 reporter vector with putative sigAb promoter motif-3 in front of mRFP reporter; ligated annealed oligos oJMP2414/oJMP2415 containing Pmotif-3 into pJMP3570 cut with BsaI; ampR, aprR	Pmotif3-mRFP	ampR, aprR	this study
pJMP3762	Tn7 vector with promoter-motif-5-mRFP		Tn7 reporter vector with putative sigAb promoter motif-5 in front of mRFP reporter; ligated annealed oligos oJMP2416/oJMP2417 containing Pmotif-5 into pJMP3570 cut with BsaI; ampR, aprR	Pmotif5-mRFP	ampR, aprR	this study
pJMP3763	Tn7 vector with promoter-motif-6-mRFP		Tn7 reporter vector with putative sigAb promoter motif-6 in front of mRFP reporter; ligated annealed oligos oJMP2418/oJMP2419 containing Pmotif-6 into pJMP3570 cut with BsaI; ampR, aprR	Pmotif6-mRFP	ampR, aprR	this study
pJMP3764	Tn7 vector with promoter-motif-7-mRFP		Tn7 reporter vector with putative sigAb promoter motif-7 in front of mRFP reporter; ligated annealed oligos oJMP2420/oJMP2421 containing Pmotif-7 into pJMP3570 cut with BsaI; ampR, aprR	Pmotif7-mRFP	ampR, aprR	this study
pJMP3765	Tn7 vector with promoter-PsabS-mRFP		Tn7 reporter vector with putative sigAb promoter motif-sabS in front of mRFP reporter; ligated annealed oligos oJMP2422/oJMP2423 containing PsabS into pJMP3570 cut with BsaI; ampR, aprR	PsabS-mRFP	ampR, aprR	this study
pJMP3766	Tn7 vector with promoter-motif-9-mRFP		Tn7 reporter vector with putative sigAb promoter motif-9 in front of mRFP reporter; ligated annealed oligos oJMP2424/oJMP2425 containing Pmotif-9 into pJMP3570 cut with BsaI; ampR, aprR	Pmotif9-mRFP	ampR, aprR	this study
pJMP3767	Tn7 vector with promoter-motif-10-mRFP		Tn7 reporter vector with putative sigAb promoter motif-10 in front of mRFP reporter; ligated annealed oligos oJMP2426/oJMP2427 containing Pmotif-10 into pJMP3570 cut with BsaI; ampR, aprR	Pmotif10-mRFP	ampR, aprR	this study
pJMP3768	Tn7 vector with promoter-motif-11-mRFP		Tn7 reporter vector with putative sigAb promoter motif-11 in front of mRFP reporter; ligated annealed oligos oJMP2428/oJMP2429 containing Pmotif-11 into pJMP3570 cut with BsaI; ampR, aprR	Pmotif11-mRFP	ampR, aprR	this study
pJMP3783	relA gene OE vector		relA overexpression plasmid under control of the IPTG-inducible promoter PabstBR; relA gene amplified with oJMP2438/oJMP2439 from sJMP3348 gDNA and HiFi assembled into pJMP3653 cut with NcoI/BamHI; kanR	PabstBR-relA	kanR	this study
pJMP3802	pBAD-aabA OE vector		aabA overexpression vector under control of the arabinose-inducible promoter pBAD; aabA gene amplified with oJMP2432/oJMP2433 from sJMP3348 gDNA and HiFi assembled into pJMP10740 cut with NcoI/HindIII; specR	pBAD-aabA	specR	this study
pJMP3803	pBAD-aabB OE vector		aabB overexpression vector under control of the arabinose-inducible promoter pBAD; aabB gene amplified with oJMP2434/oJMP2435 from sJMP3348 gDNA and HiFi assembled into pJMP10740 cut with NcoI/HindIII; specR	pBAD-aabB	specR	this study
pJMP3804	pBAD-aabAB OE vector		aabAB overexpression vector under control of the arabinose-inducible promoter pBAD; aabA and aabB genes amplified with oJMP2432/oJMP2435 from sJMP3348 gDNA and HiFi assembled into pJMP10740 cut with NcoI/HindIII; specR	pBAD-aabAB	specR	this study
pJMP3805	pBAD-aabAcyto OE vector		aabA-cytoplasmic-domain overexpression vector under control of the arabinose-inducible promoter pBAD; aabA cytoplasmic domain amplified with oJMP2432/oJMP2436 from sJMP3348 gDNA and HiFi assembled into pJMP10740 cut with NcoI/HindIII; specR	pBAD-aabAcyto	specR	this study
pJMP3828	Tn7 vector with promoter-motif-12-mRFP		Tn7 reporter vector with putative sigAb promoter motif-12 in front of mRFP reporter; ligated annealed oligos oJMP2440/oJMP2441 containing Pmotif-12 into pJMP3570 cut with BsaI; ampR, aprR	Pmotif12-mRFP	ampR, aprR	this study
pJMP3829	Tn7 vector with promoter-motif-13-mRFP		Tn7 reporter vector with putative sigAb promoter motif-13 in front of mRFP reporter; ligated annealed oligos oJMP2442/oJMP2443 containing Pmotif-13 into pJMP3570 cut with BsaI; ampR, aprR	Pmotif13-mRFP	ampR, aprR	this study
pJMP3830	Tn7 vector with promoter-motif-14-mRFP		Tn7 reporter vector with putative sigAb promoter motif-14 in front of mRFP reporter; ligated annealed oligos oJMP2444/oJMP2445 containing Pmotif-14 into pJMP3570 cut with BsaI; ampR, aprR	Pmotif14-mRFP	ampR, aprR	this study
pJMP3831	Tn7 vector with promoter-motif-15-mRFP		Tn7 reporter vector with putative sigAb promoter motif-15 in front of mRFP reporter; ligated annealed oligos oJMP2446/oJMP2447 containing Pmotif-15 into pJMP3570 cut with BsaI; ampR, aprR	Pmotif15-mRFP	ampR, aprR	this study
pJMP3832	Tn7 vector with promoter-motif-16-mRFP		Tn7 reporter vector with putative sigAb promoter motif-16 in front of mRFP reporter; ligated annealed oligos oJMP2448/oJMP2449 containing Pmotif-16 into pJMP3570 cut with BsaI; ampR, aprR	Pmotif16-mRFP	ampR, aprR	this study
pJMP3854	MCi plasmid, sabS KD gent		Mobile CRISPRi transposon plasmid with sgRNA for knocking down sabS gene in A. baumannii; annealed oligos oJMP2632/oJMP2633 and ligated into pJMP2776 cut with BsaI; ampR, gentR	NA	ampR, gentR	this study
pJMP3897	19606 sacB vector for sigAb deletion		SacB vector for deleting sigAb gene from A. baumannii 19606; Hifi assembled PCR products of oJMP2722/oJMP2723 and oJMP2724/oJMP2726 amplified from 19606 gDNA with pJMP3262 (pJQ200SK) cut with SpeI/PstI; gentR	NA	gentR	this study
pJMP3901	19606 sacB vector for SabS deletion		SacB vector for deleting SabS gene from A. baumannii 19606; Hifi assembled PCR products of oJMP2727/oJMP2728 and oJMP2729/oJMP2730 amplified from 19606 gDNA with pJMP3262 (pJQ200SK) cut with SpeI/PstI; gentR	NA	gentR	this study
pJMP4003	pEVS104 helper plasmid	207393	pEVS104(R6K ori, KanR, Tra+)	NA	kanR	Stabb, PMID: 12474404
pJMP4481	PabstBR-R6k version empty vector		IPTG inducible (PabstBR) empty overexpression vector that replicates in A. baumannii and pir+ E. coli strains; kanR	PabstBR-empty	kanR	Bacon, PMID: 39302127
pJMP8602	Tn7 mScarlet-I kanR reporter vector		Original Tn7 reporter vector; ampR, kanR	Pempty-mScar	ampR, kanR	Hall, PMID: 39324814
pJMP8603	Tn7 PlacUV5-mScar kanR reporter vector		Original Tn7 PlacUV5-mScarlet-I reporter vector; ampR, kanR	PlacUV5-mScar	ampR, kanR	Hall, PMID: 39324814
aampR, ampicillin resistant; aprR, apramycin resistant; gentR, gentamycin resistant; kanR, kanamycin resistant; specR, spectinomycin resistant
