# Supplementary material for: Physiological roles of an Acinetobacter-specific σ factor
Source: mBio. 2025 May 19;16(6):e00968-25. doi: 10.1128/mbio.00968-25 (PMC12153292; doi:10.1128/mbio.00968-25)
Supplement: Table S3 — Oligonucleotides and synthetic DNA. [file mbio.00968-25-s0004.xlsx]

## Sheet: Table S3
Supplemental Table S3 Oligonucleotides and Synthetic DNA
Key
Term	Description
Oligo #	JMP lab accession number
Sequence	Nucleotide sequence
Usage	Procedure using this oligonucleotide/synthetic DNA
Oligo #	Sequencea	Usage
oJMP0463	TAGTCAGAGAGTCGAGAG	amplify oPool libraries oligo A set 1
oJMP0464	GGTTTGGAGCCATTAGTT	amplify oPool libraries oligo B set 1
oJMP0465	TTGGAAAGCAGTACTGCA	amplify oPool libraries oligo A set 2
oJMP0466	GATGTGTAAGTGGGCCTA	amplify oPool libraries oligo B set 2
oJMP1243	tagtgcttccgatcgagacttttt	sigAb sgRNA top oligo
oJMP1244	aaacaaaaagtctcgatcggaagc	sigAb sgRNA bottom oligo
oJMP1251	CGGATAACAATTTCACACAGGAAACAGACCatggatttagcaccgaaaaa	amplify sigAb to clone into Ptrc-OE vector A
oJMP1903	ttgttgtcaacctcccacct	check sigAb deletion A
oJMP1904	ggtgatgggccaaactatcg	check sigAb deletion B
oJMP1905	TGCATGCCTGCAGGTCGACTCTAGAGGATCatcatcatgattcattggaacctc	amplify sigAb to clone into Ptrc-OE vector B
oJMP1946	tcctgaacggccataagaacgaaggctgtctgttgaactctcgagccttgtcgccttgcgtataatatttgcTcatggacgcacaccgtggaaacggatgaaggcacgaacccagttgacataagcctgttcggttcgtaaactgtaatgcaagtagcgtatgcgctcacgcaactggtccagaaccttgaccgaacgcagcggtggtaacggcgcagtggcggttttcatggcttgttatgactgttttttCgtacagtctatgcctcgggcatccaagcagcaagcgcgttacgccgtgggtcgatgtttgatgttatggagcagcaacgatgtcatcagcggtggagtgcaatgtcgtgcaatacgaatggcgaaaagccgagctGatcggtcagc…	apramycin (apr) gblock
oJMP2007	CACGCCGCTTTTTTTACGTCTGCAGACTAGTcgccaacgccaataaaacg	PsigAb cloning version SpeI/PacI A
oJMP2008	ctcaccatatgAAACCTCCTTTTCTCCCCAGATTTAATggagatggaaaatcctgtca	PsigAb cloning version SpeI/PacI B
oJMP2069	gatactgagcacatcagcagCACACAGGAAACAGACCatggatttagcaccgaaaaa	amplify sigAb to clone into PabstBR-OE vector
oJMP2130	CATTGCAAGCAGTGGTATCAAC	amplify TSO end for 5' RACE
oJMP2131	CTAATCATTGCAAGCAGTGGTATCAACGCAGAGTACATrGrGrG	Template switching oligo for 5' RACE
oJMP2136	ATAACAATTTCACACAGGAAACAGACCATGccaatgaatcatgatgatttc	amplify aabA to clone into Ptrc-OE vector A
oJMP2138	agtgcaaaaccagtcattttcca	amplify sigAb end for 5' RACE
oJMP2139	caacgacttgattttgtggctt	RT oligo for sigAb 5' RACE
oJMP2143	TTGGAAAGCAGTACTGCAGGTCTCTtaacnnnnnnnnnnnnnnnnnnnnnnnnnnnnnnnngtgaAGAGACCTAGGCCCACTTACACATC	CRISPRt oPool - see other tab for all oligos
oJMP2198	AAGCTTGCATGCCTGCAGGTCGACTCTAGAGGATCtgttaaatacggtttttagtgctc	amplify aabB to clone into Ptrc-OE vector B
oJMP2289	GTGATAATGGGGCTCAAGGACCC	adding "billigo" primer site to reporter vector A
oJMP2290	TGCCTACCTATCTGCCTCCCGAAAAAGTGGCACCGAGTCGgggaagcggcatgcatttac	adding "billigo" primer site to reporter vector B
oJMP2294	GCTGTCGACGCTCGAGATTTCCGGCGGTTCTGGTTCTatggatttagcaccgaaaaagtc	amplify sigAb to HiFi with HaloTag PCR
oJMP2295	atcagcagCACACAGGAAACAGACCATGGCAGAAATCGGTACTGGCT	amplify HaloTag to clone in front of sigAb A
oJMP2296	AGAACCAGAACCGCCGGAAATCTCGAGCGTCG	amplify HaloTag to clone in front of sigAb B
oJMP2304	TAGTCAGAGAGTCGAGAGACTAGTtaaaaaatagccgattgnnnnnnnnnncccacctcttttcnnnnnnnnnnaagagTTAATTAAAACTAATGGCTCCAAACC	PsigAb mutagenesis oPool - see other tab for all oligos
oJMP2322	TAGTCAGAGAGTCGAGAGGGTCTCTtaacNNNNNNNNNNNNNNNNNNNNNNNNNNNNNNNNgtgaAGAGACCAACTAATGGCTCCAAACC	CRISPRt oPool - see other tab for all oligos
oJMP2324	CTTTTTTTACGTCTGCAGAACTAGTGAGACCAACTTTGGTCTCCACCATAGCGGTCGGTCTCTACGATAGAGATTGTATAAGGAGGTTTATTatggcgagtagcgaagacg	amplify mRFP for new reporter vector A
oJMP2325	CTTTTTTTACGTCTGCAGAACTAGTaaaaaatagccgattgttgtcaacctcccacctcttttcaacgttatataagagACGATAGAGATTGTATAAGGAGGTTTATTatggcgagtagcgaagacg	amplify mRFP and add PsigAb for new reporter vector
oJMP2326	tgcaagtcccattaaggaggcgcgCCTTAttaagcaccggtggagtgac	amplify mRFP for new reporter vector B
oJMP2334	CTAGaaaaactaacaatgctgatgtcaaccaattaagacaatttgcgttacacaaag	PrelA cloning A
oJMP2335	TCGTctttgtgtaacgcaaattgtcttaattggttgacatcagcattgttagttttt	PrelA cloning B
oJMP2338	CTAGtaaaaaatagccgattgttgtcaacctccacctcttttcaacgttatataagag	PsigAb-16bp-spacer cloning A
oJMP2339	TcgTctcttatataacgttgaaaagaggtggaggttgacaacaatcggctatttttta	PsigAb-16bp-spacer cloning B
oJMP2340	CTAGtaaaaaatagccgattgttgtcaacctcccgacctcttttcaacgttatataagag	PsigAb-18bp-spacer cloning A
oJMP2341	TcgTctcttatataacgttgaaaagaggtcgggaggttgacaacaatcggctatttttta	PsigAb-18bp-spacer cloning B
oJMP2342	AAGCTTGCATGCCTGCAGGTCGACTCTAGAGGATCttagctaccatgttgaactt	amplify aabA to clone into Ptrc-OE vector B
oJMP2343	ATAACAATTTCACACAGGAAACAGACCATGatggtagctaaaaagttagcact	amplify aabB to clone into Ptrc-OE vector A
oJMP2344	CACGCCGCTTTTTTTACGTCTGCAGACTAGactaaaaaatagccgattgttgt	amplify sigAb to clone into Tn7 complementation vector A
oJMP2345	cgaggctgcaagtcccattaaggaggcgcgatcatcatgattcattggaacctc	amplify sigAb to clone into Tn7 complementation vector B
oJMP2347	cgaggctgcaagtcccattaaggaggcgcggttaaatacggtttttagtgctc	amplify sigAb operon to clone into Tn7 comp. vector B
oJMP2369	CTAGaaacaaaaacagatgcgttacggaactttacaaaaacgagacactctaaccctttg	PrpoE cloning A
oJMP2370	TCGTcaaagggttagagtgtctcgtttttgtaaagttccgtaacgcatctgtttttgttt	PrpoE cloning B
oJMP2410	CTAGtattgctgacccaatggcgtcaacgagaaacctatattcaacgtttaagccaaa	Pmotif-1 cloning A
oJMP2411	TCGTtttggcttaaacgttgaatataggtttctcgttgacgccattgggtcagcaata	Pmotif-1 cloning B
oJMP2412	CTAGttcggcttttgcttcggggtcaacccagttttttgtcatgtcgtttggtttcat	Pmotif-2 cloning A
oJMP2413	TCGTatgaaaccaaacgacatgacaaaaaactgggttgaccccgaagcaaaagccgaa	Pmotif-2 cloning B
oJMP2414	CTAGttagtcccagataagtttgtcaacggcgttatcctcataatcgttgatcaagga	Pmotif-3 cloning A
oJMP2415	TCGTtccttgatcaacgattatgaggataacgccgttgacaaacttatctgggactaa	Pmotif-3 cloning B
oJMP2416	CTAGattgacccggcaaccttagtcaacgataaagtaaatagttacgttgaaaaggct	Pmotif-5 cloning A
oJMP2417	TCGTagccttttcaacgtaactatttactttatcgttgactaaggttgccgggtcaat	Pmotif-5 cloning B
oJMP2418	CTAGattgcaggtattggtcaagtcaacggcatcacttgcatgatcgttgctaacgat	Pmotif-6 cloning A
oJMP2419	TCGTatcgttagcaacgatcatgcaagtgatgccgttgacttgaccaatacctgcaat	Pmotif-6 cloning B
oJMP2420	CTAGttcgtaaagttgctccaggtcaaccgatgacaatggattatcgttcaaatcgag	Pmotif-7 cloning A
oJMP2421	TCGTctcgatttgaacgataatccattgtcatcggttgacctggagcaactttacgaa	Pmotif-7 cloning B
oJMP2422	CTAGattttttttcatttttctgtcaaccaatcctgatctcttgacgttatatagggt	PsabS cloning A
oJMP2423	TCGTaccctatataacgtcaagagatcaggattggttgacagaaaaatgaaaaaaaat	PsabS cloning B
oJMP2424	CTAGtaaagttgttttaccatggtcaacgtgaccgattgtacccacgtttacgtgtgg	Pmotif-9 cloning A
oJMP2425	TCGTccacacgtaaacgtgggtacaatcggtcacgttgaccatggtaaaacaacttta	Pmotif-9 cloning B
oJMP2426	CTAGcaatgcgatagcagcaacgtcaacgttaccggtacgttcaccgttaccaaatac	Pmotif-10 cloning A
oJMP2427	TCGTgtatttggtaacggtgaacgtaccggtaacgttgacgttgctgctatcgcattg	Pmotif-10 cloning B
oJMP2428	CTAGtaaagttgttttaccatggtcaacgtgaccgattgtacccacgtttacgtgtgg	Pmotif-11 cloning A
oJMP2429	TCGTccacacgtaaacgtgggtacaatcggtcacgttgaccatggtaaaacaacttta	Pmotif-11 cloning B
oJMP2432	TTTGGGCTAGCAGGAGGAATTCACCatgaatcatgatgatttcactaaaa	amplfy aabA to clone into pBAD vector A
oJMP2433	TCTCATCCGCCAAAACAGCCAAGCTTCTACTAttagctaccatgttgaactt	amplfy aabA to clone into pBAD vector B
oJMP2434	TTTGGGCTAGCAGGAGGAATTCACCatggtagctaaaaagttagcac	amplfy aabB to clone into pBAD vector A
oJMP2435	TCTCATCCGCCAAAACAGCCAAGCTTCTACTAgttaaatacggtttttagtgctc	amplfy aabB to clone into pBAD vector B
oJMP2436	TCTCATCCGCCAAAACAGCCAAGCTTCTACTAagaggctggtttttgttgga	amplfy aabA cyto. domain to clone into pBAD vector B
oJMP2438	agcacatcagcagCACACAGGAAACAGACCatggtcacagtacgtgaaca	amplify relA to clone into PabstBR OE vector A
oJMP2439	TGCATGCCTGCAGGTCGACTCTAGAGGATCATCATCAttaaacaccttgaatcatgcgt	amplify relA to clone into PabstBR OE vector B
oJMP2440	CTAGcttcaggtttagaagcggtcaacatggcagccatgaaagttcgttctggttggg	Pmotif-12 cloning A
oJMP2441	TCGTcccaaccagaacgaactttcatggctgccatgttgaccgcttctaaacctgaag	Pmotif-12 cloning B
oJMP2442	CTAGtctagaacttgcattaagtcaacaaggtgagatcgcaatttcgttctctggagc	Pmotif-13 cloning A
oJMP2443	TCGTgctccagagaacgaaattgcgatctcaccttgttgacttaatgcaagttctaga	Pmotif-13 cloning B
oJMP2444	CTAGttttaagatttgggttagtcaacaaaccataacgatagaaacgttcaatatcgt	Pmotif-14 cloning A
oJMP2445	TCGTacgatattgaacgtttctatcgttatggtttgttgactaacccaaatcttaaaa	Pmotif-14 cloning B
oJMP2446	CTAGttccaaggtggtgatgctggtcaacaaaaagcagacgatggcgttgtagatgct	Pmotif-15 cloning A
oJMP2447	TCGTagcatctacaacgccatcgtctgctttttgttgaccagcatcaccaccttggaa	Pmotif-15 cloning B
oJMP2448	CTAGtggcaatcttggttgcagcgtcaactcgtgtctagttctcgcgttgagcaaaag	Pmotif-16 cloning A
oJMP2449	TCGTcttttgctcaacgcgagaactagacacgagttgacgctgcaaccaagattgcca	Pmotif-16 cloning B
oJMP2632	aaacttgcacggcatccgcaaaat	sabS sgRNA top oligo
oJMP2633	tagtattttgcggatgccgtgcaa	sabS sgRNA bottom oligo
oJMP2722	GCGGTGGCGGCCGCTCTAGAACTAGcggttctaagaatgaagttgaac	sigAb 1000bp homology for sacB A
oJMP2723	gaacctcccatgggatttaaatgcgcatggagatggaaaatcctgtc	sigAb 1000bp homology for sacB B
oJMP2724	aatgacaggattttccatctccatgcgcatttaaatcccatggga	sigAb 1000bp homology for sacB C
oJMP2726	ATAAGCTTGATATCGAATTCCTGCAatctatattcaagctagtaa	sigAb 1000bp homology for sacB D
oJMP2727	GCGGTGGCGGCCGCTCTAGAACTAGacctctgtccacttttcttga	SabS 1000bp homology for sacB A
oJMP2728	gtatacgcatagcctttatagccacaccctatataacgtcaagagatc	SabS 1000bp homology for sacB B
oJMP2729	ctgatctcttgacgttatatagggtgtggctataaaggctatgcg	SabS 1000bp homology for sacB C
oJMP2730	ATAAGCTTGATATCGAATTCCTGCAggtcaaaccatgaactttgaga	SabS 1000bp homology for sacB D
oJMP2738	tgcacggcgttctttcttta	check SabS deletion A
oJMP2739	aatgccaccttgcgctaaaa	check SabS deletion B
aall sequences are 5'-3'

## Sheet: oJMP2143 pooled oligos
TAGTCAGAGAGTCGAGAGGGTCTCTtaacttcggtgcagttcataatttgcgctgtagtatgtgaAGAGACCAACTAATGGCTCCAAACC
TAGTCAGAGAGTCGAGAGGGTCTCTtaactctatggtcactgcttgatctagaaaatctgcgtgaAGAGACCAACTAATGGCTCCAAACC
TAGTCAGAGAGTCGAGAGGGTCTCTtaactttcttcatcatcattgtctagactaacttttgtgaAGAGACCAACTAATGGCTCCAAACC
TAGTCAGAGAGTCGAGAGGGTCTCTtaacattcttcagtacttcgatcggcgtaagacttggtgaAGAGACCAACTAATGGCTCCAAACC
TAGTCAGAGAGTCGAGAGGGTCTCTtaacatcatcactaaagcacgaccagtaacatcttggtgaAGAGACCAACTAATGGCTCCAAACC
TAGTCAGAGAGTCGAGAGGGTCTCTtaactaaaggttttcatgcaagatgttactggtcgtgtgaAGAGACCAACTAATGGCTCCAAACC
TAGTCAGAGAGTCGAGAGGGTCTCTtaacttgctatggacttggttcaagaagcatttattgtgaAGAGACCAACTAATGGCTCCAAACC
TAGTCAGAGAGTCGAGAGGGTCTCTtaacattttcattcttcaaaaaagttagtctagacagtgaAGAGACCAACTAATGGCTCCAAACC
TAGTCAGAGAGTCGAGAGGGTCTCTtaacagatcaagcagtgaccatagaagagatccagggtgaAGAGACCAACTAATGGCTCCAAACC
TAGTCAGAGAGTCGAGAGGGTCTCTtaacagcttttatgttacgtgcgtgggaaggttttggtgaAGAGACCAACTAATGGCTCCAAACC
TTGGAAAGCAGTACTGCAGGTCTCTtaacatgtcctaataatgataaagataatacttgttgtgaAGAGACCTAGGCCCACTTACACATC
TTGGAAAGCAGTACTGCAGGTCTCTtaacatgtcctggtaaagatagtaaaaatacatgttgtgaAGAGACCTAGGCCCACTTACACATC
TTGGAAAGCAGTACTGCAGGTCTCTtaactaagtgatgagaaaaataaaaaagcctccactgtgaAGAGACCTAGGCCCACTTACACATC
TTGGAAAGCAGTACTGCAGGTCTCTtaaccgtatagcagttctttcatcagcacttgctttgtgaAGAGACCTAGGCCCACTTACACATC
TTGGAAAGCAGTACTGCAGGTCTCTtaacgcatctggaagctggttaaaccaatccatacggtgaAGAGACCTAGGCCCACTTACACATC
TTGGAAAGCAGTACTGCAGGTCTCTtaacgatagagcattccaagtatcatctacttgcgtgtgaAGAGACCTAGGCCCACTTACACATC
TTGGAAAGCAGTACTGCAGGTCTCTtaacaaacttgtttgcaagaaacttaatgaacaaaggtgaAGAGACCTAGGCCCACTTACACATC
TTGGAAAGCAGTACTGCAGGTCTCTtaacatttgtggcgataatttaggatttacaacgacgtgaAGAGACCTAGGCCCACTTACACATC
TTGGAAAGCAGTACTGCAGGTCTCTtaacggtttttgttggatatggtcaagcacatgattgtgaAGAGACCTAGGCCCACTTACACATC
TTGGAAAGCAGTACTGCAGGTCTCTtaacaaactatcgagtttggatgtcacctttttagtgtgaAGAGACCTAGGCCCACTTACACATC
TTGGAAAGCAGTACTGCAGGTCTCTtaacatggagatggaaaatcctgtcattggacgtacgtgaAGAGACCTAGGCCCACTTACACATC
TTGGAAAGCAGTACTGCAGGTCTCTtaacatcggctattttttagtagtgtaaatgattttgtgaAGAGACCTAGGCCCACTTACACATC
TTGGAAAGCAGTACTGCAGGTCTCTtaactgcaattgctacatttaatgactcttgaccacgtgaAGAGACCTAGGCCCACTTACACATC
TTGGAAAGCAGTACTGCAGGTCTCTtaactttgaataaagactagtcgagcgatgagagctgtgaAGAGACCTAGGCCCACTTACACATC
TTGGAAAGCAGTACTGCAGGTCTCTtaacaaagtgaggcagagccttgtgtgcaaataatcgtgaAGAGACCTAGGCCCACTTACACATC
TTGGAAAGCAGTACTGCAGGTCTCTtaacttatataaaacttcgctaataataaagacatggtgaAGAGACCTAGGCCCACTTACACATC
TTGGAAAGCAGTACTGCAGGTCTCTtaacttcaagaactgtttgttgatgcttttttcggggtgaAGAGACCTAGGCCCACTTACACATC
TTGGAAAGCAGTACTGCAGGTCTCTtaacattaaaccacgcaaatgtttaatttttgcattgtgaAGAGACCTAGGCCCACTTACACATC
TTGGAAAGCAGTACTGCAGGTCTCTtaacattaaaccacgcaaatgcttaatttttgcattgtgaAGAGACCTAGGCCCACTTACACATC
TTGGAAAGCAGTACTGCAGGTCTCTtaacaaaagggcgtcatcatactatgacgccctgtggtgaAGAGACCTAGGCCCACTTACACATC
TTGGAAAGCAGTACTGCAGGTCTCTtaactttgcgtggtttaattgaactcaatagcgcccgtgaAGAGACCTAGGCCCACTTACACATC
TTGGAAAGCAGTACTGCAGGTCTCTtaacaaggtcatgtctttattattagcgaagttttagtgaAGAGACCTAGGCCCACTTACACATC
TTGGAAAGCAGTACTGCAGGTCTCTtaacgggtaacgtaggtacattgttacgttcagcgggtgaAGAGACCTAGGCCCACTTACACATC
TTGGAAAGCAGTACTGCAGGTCTCTtaactgttttgaaaactttcaattgaccgatattctgtgaAGAGACCTAGGCCCACTTACACATC
TTGGAAAGCAGTACTGCAGGTCTCTtaacatgaaggacaaggtgcaagtgattatgctttagtgaAGAGACCTAGGCCCACTTACACATC
TTGGAAAGCAGTACTGCAGGTCTCTtaacggatcaatttgtttttttgaaatggttcgccagtgaAGAGACCTAGGCCCACTTACACATC
TTGGAAAGCAGTACTGCAGGTCTCTtaacgattgttgtcaacctcccacctcttttcaacggtgaAGAGACCTAGGCCCACTTACACATC
TTGGAAAGCAGTACTGCAGGTCTCTtaacatctccatggatttagcaccgaaaaagtctcggtgaAGAGACCTAGGCCCACTTACACATC
TTGGAAAGCAGTACTGCAGGTCTCTtaacgaaggtagtgtaaaaacccattatcatcgagcgtgaAGAGACCTAGGCCCACTTACACATC
TTGGAAAGCAGTACTGCAGGTCTCTtaactgggaggttccaatgaatcatgatgatttcacgtgaAGAGACCTAGGCCCACTTACACATC
TTGGAAAGCAGTACTGCAGGTCTCTtaacataaaaataaaacagtggtgatgaatcatgtggtgaAGAGACCTAGGCCCACTTACACATC
TTGGAAAGCAGTACTGCAGGTCTCTtaacgcagcgattactggttttgttattttaccaaagtgaAGAGACCTAGGCCCACTTACACATC
TTGGAAAGCAGTACTGCAGGTCTCTtaacttgtaaatcctaaattatcgccacaaatggtagtgaAGAGACCTAGGCCCACTTACACATC
TTGGAAAGCAGTACTGCAGGTCTCTtaactttgttcattaagtttcttgcaaacaagttttgtgaAGAGACCTAGGCCCACTTACACATC
TTGGAAAGCAGTACTGCAGGTCTCTtaactggaatgctctatctgaagaagagcaacgagcgtgaAGAGACCTAGGCCCACTTACACATC
TTGGAAAGCAGTACTGCAGGTCTCTtaacaaaaatgcgtgaagcttggcaaaaaatgagtagtgaAGAGACCTAGGCCCACTTACACATC
TTGGAAAGCAGTACTGCAGGTCTCTtaacctaaaaaccgtatttaacatttatcttttttagtgaAGAGACCTAGGCCCACTTACACATC
TTGGAAAGCAGTACTGCAGGTCTCTtaactctataagcaattaaacttagtagtgatgcgagtgaAGAGACCTAGGCCCACTTACACATC
TTGGAAAGCAGTACTGCAGGTCTCTtaacatctgcatcatatacataatatgtgagtgtatgtgaAGAGACCTAGGCCCACTTACACATC
TTGGAAAGCAGTACTGCAGGTCTCTtaacatcagcatcatatacataataagttaaggtatgtgaAGAGACCTAGGCCCACTTACACATC

## Sheet: oJMP2304 pooled oligos
TAGTCAGAGAGTCGAGAGACTAGTtaaaaaatagccgattgttgtcaacctcccacctcttttcaacgttatataagagTTAATTAAAACTAATGGCTCCAAACC
TAGTCAGAGAGTCGAGAGACTAGTtgcgtgtccgccgattgttgtcaacctcccacctcttttcaacgttatataagagTTAATTAAAACTAATGGCTCCAAACC
TAGTCAGAGAGTCGAGAGACTAGTtaaaaaatagccgattgttgtcaacctcccacctcggggcaacgttatataagagTTAATTAAAACTAATGGCTCCAAACC
TAGTCAGAGAGTCGAGAGACTAGTtaaaaaatagccgattgatgtcaacctcccacctcttttcaacgttatataagagTTAATTAAAACTAATGGCTCCAAACC
TAGTCAGAGAGTCGAGAGACTAGTtaaaaaatagccgattgctgtcaacctcccacctcttttcaacgttatataagagTTAATTAAAACTAATGGCTCCAAACC
TAGTCAGAGAGTCGAGAGACTAGTtaaaaaatagccgattggtgtcaacctcccacctcttttcaacgttatataagagTTAATTAAAACTAATGGCTCCAAACC
TAGTCAGAGAGTCGAGAGACTAGTtaaaaaatagccgattgtagtcaacctcccacctcttttcaacgttatataagagTTAATTAAAACTAATGGCTCCAAACC
TAGTCAGAGAGTCGAGAGACTAGTtaaaaaatagccgattgtcgtcaacctcccacctcttttcaacgttatataagagTTAATTAAAACTAATGGCTCCAAACC
TAGTCAGAGAGTCGAGAGACTAGTtaaaaaatagccgattgtggtcaacctcccacctcttttcaacgttatataagagTTAATTAAAACTAATGGCTCCAAACC
TAGTCAGAGAGTCGAGAGACTAGTtaaaaaatagccgattgttatcaacctcccacctcttttcaacgttatataagagTTAATTAAAACTAATGGCTCCAAACC
TAGTCAGAGAGTCGAGAGACTAGTtaaaaaatagccgattgttctcaacctcccacctcttttcaacgttatataagagTTAATTAAAACTAATGGCTCCAAACC
TAGTCAGAGAGTCGAGAGACTAGTtaaaaaatagccgattgttttcaacctcccacctcttttcaacgttatataagagTTAATTAAAACTAATGGCTCCAAACC
TAGTCAGAGAGTCGAGAGACTAGTtaaaaaatagccgattgttgacaacctcccacctcttttcaacgttatataagagTTAATTAAAACTAATGGCTCCAAACC
TAGTCAGAGAGTCGAGAGACTAGTtaaaaaatagccgattgttgccaacctcccacctcttttcaacgttatataagagTTAATTAAAACTAATGGCTCCAAACC
TAGTCAGAGAGTCGAGAGACTAGTtaaaaaatagccgattgttggcaacctcccacctcttttcaacgttatataagagTTAATTAAAACTAATGGCTCCAAACC
TAGTCAGAGAGTCGAGAGACTAGTtaaaaaatagccgattgttgtaaacctcccacctcttttcaacgttatataagagTTAATTAAAACTAATGGCTCCAAACC
TAGTCAGAGAGTCGAGAGACTAGTtaaaaaatagccgattgttgtgaacctcccacctcttttcaacgttatataagagTTAATTAAAACTAATGGCTCCAAACC
TAGTCAGAGAGTCGAGAGACTAGTtaaaaaatagccgattgttgttaacctcccacctcttttcaacgttatataagagTTAATTAAAACTAATGGCTCCAAACC
TAGTCAGAGAGTCGAGAGACTAGTtaaaaaatagccgattgttgtccacctcccacctcttttcaacgttatataagagTTAATTAAAACTAATGGCTCCAAACC
TAGTCAGAGAGTCGAGAGACTAGTtaaaaaatagccgattgttgtcgacctcccacctcttttcaacgttatataagagTTAATTAAAACTAATGGCTCCAAACC
TAGTCAGAGAGTCGAGAGACTAGTtaaaaaatagccgattgttgtctacctcccacctcttttcaacgttatataagagTTAATTAAAACTAATGGCTCCAAACC
TAGTCAGAGAGTCGAGAGACTAGTtaaaaaatagccgattgttgtcaccctcccacctcttttcaacgttatataagagTTAATTAAAACTAATGGCTCCAAACC
TAGTCAGAGAGTCGAGAGACTAGTtaaaaaatagccgattgttgtcagcctcccacctcttttcaacgttatataagagTTAATTAAAACTAATGGCTCCAAACC
TAGTCAGAGAGTCGAGAGACTAGTtaaaaaatagccgattgttgtcatcctcccacctcttttcaacgttatataagagTTAATTAAAACTAATGGCTCCAAACC
TAGTCAGAGAGTCGAGAGACTAGTtaaaaaatagccgattgttgtcaaactcccacctcttttcaacgttatataagagTTAATTAAAACTAATGGCTCCAAACC
TAGTCAGAGAGTCGAGAGACTAGTtaaaaaatagccgattgttgtcaagctcccacctcttttcaacgttatataagagTTAATTAAAACTAATGGCTCCAAACC
TAGTCAGAGAGTCGAGAGACTAGTtaaaaaatagccgattgttgtcaatctcccacctcttttcaacgttatataagagTTAATTAAAACTAATGGCTCCAAACC
TAGTCAGAGAGTCGAGAGACTAGTtaaaaaatagccgattgttgtcaacatcccacctcttttcaacgttatataagagTTAATTAAAACTAATGGCTCCAAACC
TAGTCAGAGAGTCGAGAGACTAGTtaaaaaatagccgattgttgtcaacgtcccacctcttttcaacgttatataagagTTAATTAAAACTAATGGCTCCAAACC
TAGTCAGAGAGTCGAGAGACTAGTtaaaaaatagccgattgttgtcaacttcccacctcttttcaacgttatataagagTTAATTAAAACTAATGGCTCCAAACC
TAGTCAGAGAGTCGAGAGACTAGTtaaaaaatagccgattgttgtcaaccacccacctcttttcaacgttatataagagTTAATTAAAACTAATGGCTCCAAACC
TAGTCAGAGAGTCGAGAGACTAGTtaaaaaatagccgattgttgtcaaccccccacctcttttcaacgttatataagagTTAATTAAAACTAATGGCTCCAAACC
TAGTCAGAGAGTCGAGAGACTAGTtaaaaaatagccgattgttgtcaaccgcccacctcttttcaacgttatataagagTTAATTAAAACTAATGGCTCCAAACC
TAGTCAGAGAGTCGAGAGACTAGTtaaaaaatagccgattgttgtcaacctcccacctcttttccacgttatataagagTTAATTAAAACTAATGGCTCCAAACC
TAGTCAGAGAGTCGAGAGACTAGTtaaaaaatagccgattgttgtcaacctcccacctcttttcgacgttatataagagTTAATTAAAACTAATGGCTCCAAACC
TAGTCAGAGAGTCGAGAGACTAGTtaaaaaatagccgattgttgtcaacctcccacctcttttctacgttatataagagTTAATTAAAACTAATGGCTCCAAACC
TAGTCAGAGAGTCGAGAGACTAGTtaaaaaatagccgattgttgtcaacctcccacctcttttcaccgttatataagagTTAATTAAAACTAATGGCTCCAAACC
TAGTCAGAGAGTCGAGAGACTAGTtaaaaaatagccgattgttgtcaacctcccacctcttttcagcgttatataagagTTAATTAAAACTAATGGCTCCAAACC
TAGTCAGAGAGTCGAGAGACTAGTtaaaaaatagccgattgttgtcaacctcccacctcttttcatcgttatataagagTTAATTAAAACTAATGGCTCCAAACC
TAGTCAGAGAGTCGAGAGACTAGTtaaaaaatagccgattgttgtcaacctcccacctcttttcaaagttatataagagTTAATTAAAACTAATGGCTCCAAACC
TAGTCAGAGAGTCGAGAGACTAGTtaaaaaatagccgattgttgtcaacctcccacctcttttcaaggttatataagagTTAATTAAAACTAATGGCTCCAAACC
TAGTCAGAGAGTCGAGAGACTAGTtaaaaaatagccgattgttgtcaacctcccacctcttttcaatgttatataagagTTAATTAAAACTAATGGCTCCAAACC
TAGTCAGAGAGTCGAGAGACTAGTtaaaaaatagccgattgttgtcaacctcccacctcttttcaacattatataagagTTAATTAAAACTAATGGCTCCAAACC
TAGTCAGAGAGTCGAGAGACTAGTtaaaaaatagccgattgttgtcaacctcccacctcttttcaaccttatataagagTTAATTAAAACTAATGGCTCCAAACC
TAGTCAGAGAGTCGAGAGACTAGTtaaaaaatagccgattgttgtcaacctcccacctcttttcaactttatataagagTTAATTAAAACTAATGGCTCCAAACC
TAGTCAGAGAGTCGAGAGACTAGTtaaaaaatagccgattgttgtcaacctcccacctcttttcaacgatatataagagTTAATTAAAACTAATGGCTCCAAACC
TAGTCAGAGAGTCGAGAGACTAGTtaaaaaatagccgattgttgtcaacctcccacctcttttcaacgctatataagagTTAATTAAAACTAATGGCTCCAAACC
TAGTCAGAGAGTCGAGAGACTAGTtaaaaaatagccgattgttgtcaacctcccacctcttttcaacggtatataagagTTAATTAAAACTAATGGCTCCAAACC
TAGTCAGAGAGTCGAGAGACTAGTtaaaaaatagccgattgttgtcaacctcccacctcttttcaacgtaatataagagTTAATTAAAACTAATGGCTCCAAACC
TAGTCAGAGAGTCGAGAGACTAGTtaaaaaatagccgattgttgtcaacctcccacctcttttcaacgtcatataagagTTAATTAAAACTAATGGCTCCAAACC
TAGTCAGAGAGTCGAGAGACTAGTtaaaaaatagccgattgttgtcaacctcccacctcttttcaacgtgatataagagTTAATTAAAACTAATGGCTCCAAACC
TAGTCAGAGAGTCGAGAGACTAGTtaaaaaatagccgattgttgtcaacctcccacctcttttcaacgttctataagagTTAATTAAAACTAATGGCTCCAAACC
TAGTCAGAGAGTCGAGAGACTAGTtaaaaaatagccgattgttgtcaacctcccacctcttttcaacgttgtataagagTTAATTAAAACTAATGGCTCCAAACC
TAGTCAGAGAGTCGAGAGACTAGTtaaaaaatagccgattgttgtcaacctcccacctcttttcaacgttttataagagTTAATTAAAACTAATGGCTCCAAACC
TAGTCAGAGAGTCGAGAGACTAGTtaaaaaatagccgattgttgtcaacctcccacctcttttcaacgttaaataagagTTAATTAAAACTAATGGCTCCAAACC
TAGTCAGAGAGTCGAGAGACTAGTtaaaaaatagccgattgttgtcaacctcccacctcttttcaacgttacataagagTTAATTAAAACTAATGGCTCCAAACC
TAGTCAGAGAGTCGAGAGACTAGTtaaaaaatagccgattgttgtcaacctcccacctcttttcaacgttagataagagTTAATTAAAACTAATGGCTCCAAACC
TAGTCAGAGAGTCGAGAGACTAGTtaaaaaatagccgattgttgtcaacctcccacctcttttcaacgttatctaagagTTAATTAAAACTAATGGCTCCAAACC
TAGTCAGAGAGTCGAGAGACTAGTtaaaaaatagccgattgttgtcaacctcccacctcttttcaacgttatgtaagagTTAATTAAAACTAATGGCTCCAAACC
TAGTCAGAGAGTCGAGAGACTAGTtaaaaaatagccgattgttgtcaacctcccacctcttttcaacgttatttaagagTTAATTAAAACTAATGGCTCCAAACC
TAGTCAGAGAGTCGAGAGACTAGTtaaaaaatagccgattgttgtcaacctcccacctcttttcaacgttataaaagagTTAATTAAAACTAATGGCTCCAAACC
TAGTCAGAGAGTCGAGAGACTAGTtaaaaaatagccgattgttgtcaacctcccacctcttttcaacgttatacaagagTTAATTAAAACTAATGGCTCCAAACC
TAGTCAGAGAGTCGAGAGACTAGTtaaaaaatagccgattgttgtcaacctcccacctcttttcaacgttatagaagagTTAATTAAAACTAATGGCTCCAAACC
TAGTCAGAGAGTCGAGAGACTAGTtaaaaaatagccgattgccagtggaagcccacctcttttcaacgttatataagagTTAATTAAAACTAATGGCTCCAAACC
TAGTCAGAGAGTCGAGAGACTAGTtaaaaaatagccgattgttgtcaacctcccacctcttttcggaacggcccaagagTTAATTAAAACTAATGGCTCCAAACC
TAGTCAGAGAGTCGAGAGACTAGTtaaaaaatagccgattgccagtggaagcccacctcttttcggaacggcccaagagTTAATTAAAACTAATGGCTCCAAACC

## Sheet: oJMP2322 pooled oligos
TAGTCAGAGAGTCGAGAGGGTCTCTtaacttgcttcgggacctatttcaagaaatgcttttgtgaAGAGACCAACTAATGGCTCCAAACC
TAGTCAGAGAGTCGAGAGGGTCTCTtaacgttggattgaaagttgcgaattcattatcgttgtgaAGAGACCAACTAATGGCTCCAAACC
TAGTCAGAGAGTCGAGAGGGTCTCTtaactaggtataaattatcatcactttgatctgcccgtgaAGAGACCAACTAATGGCTCCAAACC
TAGTCAGAGAGTCGAGAGGGTCTCTtaacaattcaattagatagtaatccattacttgaaagtgaAGAGACCAACTAATGGCTCCAAACC
TAGTCAGAGAGTCGAGAGGGTCTCTtaactggcaacgactacgtcaggaatttgatattctgtgaAGAGACCAACTAATGGCTCCAAACC
TAGTCAGAGAGTCGAGAGGGTCTCTtaactgatgacttgcctgttgatactgaatgggatggtgaAGAGACCAACTAATGGCTCCAAACC
TAGTCAGAGAGTCGAGAGGGTCTCTtaacagaactccaactgaacttttaaacattcagctgtgaAGAGACCAACTAATGGCTCCAAACC
TAGTCAGAGAGTCGAGAGGGTCTCTtaacccaagttcacctgacgcttaaagaacatatttgtgaAGAGACCAACTAATGGCTCCAAACC
TAGTCAGAGAGTCGAGAGGGTCTCTtaacctgttgtaagatcatcagtttctttgtgttctgtgaAGAGACCAACTAATGGCTCCAAACC
TAGTCAGAGAGTCGAGAGGGTCTCTtaacgaatgtttaaaagttcagttggagttcttgccgtgaAGAGACCAACTAATGGCTCCAAACC
TAGTCAGAGAGTCGAGAGGGTCTCTtaacataatgaattcgcaactttcaatccaacagatgtgaAGAGACCAACTAATGGCTCCAAACC
TAGTCAGAGAGTCGAGAGGGTCTCTtaacagaaggactgtagcaaaatatagagaatcgttgtgaAGAGACCAACTAATGGCTCCAAACC
TAGTCAGAGAGTCGAGAGGGTCTCTtaacttaagtgatgaatttgatgatgagatggtttagtgaAGAGACCAACTAATGGCTCCAAACC
TAGTCAGAGAGTCGAGAGGGTCTCTtaactcgtcatccgagagaaaagtcttgatctaaatgtgaAGAGACCAACTAATGGCTCCAAACC
TAGTCAGAGAGTCGAGAGGGTCTCTtaacattgttaaaatatcggaaaatgcaatgtacgtgtgaAGAGACCAACTAATGGCTCCAAACC
TAGTCAGAGAGTCGAGAGGGTCTCTtaacatcgaaattaccaaacgaaggttggcctctacgtgaAGAGACCAACTAATGGCTCCAAACC
TAGTCAGAGAGTCGAGAGGGTCTCTtaacttcccctacttctcaagtagcggctctgattagtgaAGAGACCAACTAATGGCTCCAAACC
TAGTCAGAGAGTCGAGAGGGTCTCTtaaccgttcattggcacgaatttgttcatgagttccgtgaAGAGACCAACTAATGGCTCCAAACC
TAGTCAGAGAGTCGAGAGGGTCTCTtaacgaagaagaagctgctgccgtacttgcatctgtgtgaAGAGACCAACTAATGGCTCCAAACC
TAGTCAGAGAGTCGAGAGGGTCTCTtaacatgacagctttagtttgagcccatgcagcttcgtgaAGAGACCAACTAATGGCTCCAAACC
TAGTCAGAGAGTCGAGAGGGTCTCTtaaccttactggccaaatgctgttgaagttgtattagtgaAGAGACCAACTAATGGCTCCAAACC
TAGTCAGAGAGTCGAGAGGGTCTCTtaacaaataaccagataagatatcggcaagacggcggtgaAGAGACCAACTAATGGCTCCAAACC
TAGTCAGAGAGTCGAGAGGGTCTCTtaacacgtttatttgacatcatttcagaaatgattcgtgaAGAGACCAACTAATGGCTCCAAACC
TAGTCAGAGAGTCGAGAGGGTCTCTtaaccatttcacgcatgtacatacgtacagggtctggtgaAGAGACCAACTAATGGCTCCAAACC
TAGTCAGAGAGTCGAGAGGGTCTCTtaactggtttacagttccttgacttgattcaagaaggtgaAGAGACCAACTAATGGCTCCAAACC
TAGTCAGAGAGTCGAGAGGGTCTCTtaaccatctttgcttactctttgttgaatctgtggcgtgaAGAGACCAACTAATGGCTCCAAACC
TAGTCAGAGAGTCGAGAGGGTCTCTtaactaaattacgtcacccttctcgttctgaacactgtgaAGAGACCAACTAATGGCTCCAAACC
TAGTCAGAGAGTCGAGAGGGTCTCTtaacaatgagcaattaaatgaaaaaaatataaataagtgaAGAGACCAACTAATGGCTCCAAACC
TAGTCAGAGAGTCGAGAGGGTCTCTtaaccatttaatagaaagagctataaacgcctgcgagtgaAGAGACCAACTAATGGCTCCAAACC
TAGTCAGAGAGTCGAGAGGGTCTCTtaaccaaataagaactgcgctttaatttttaaatgcgtgaAGAGACCAACTAATGGCTCCAAACC
TAGTCAGAGAGTCGAGAGGGTCTCTtaactcccaatcctcattttctactaaacgagcagggtgaAGAGACCAACTAATGGCTCCAAACC
TAGTCAGAGAGTCGAGAGGGTCTCTtaacgcagcaatcaattgatgcccctgtcattgtctgtgaAGAGACCAACTAATGGCTCCAAACC
TAGTCAGAGAGTCGAGAGGGTCTCTtaacaaacttgttctggagtaacatttaagtcgtttgtgaAGAGACCAACTAATGGCTCCAAACC
TAGTCAGAGAGTCGAGAGGGTCTCTtaactaatgaaagccgtaaaacgttttgacccaaatgtgaAGAGACCAACTAATGGCTCCAAACC
TAGTCAGAGAGTCGAGAGGGTCTCTtaacaataacatattcgtgaatttctgccttaatccgtgaAGAGACCAACTAATGGCTCCAAACC
TAGTCAGAGAGTCGAGAGGGTCTCTtaactattgtaaaaattgcaacaaccaaagctcagcgtgaAGAGACCAACTAATGGCTCCAAACC
TAGTCAGAGAGTCGAGAGGGTCTCTtaacttcttgaataaggtcaccttgaggtaggccatgtgaAGAGACCAACTAATGGCTCCAAACC
TAGTCAGAGAGTCGAGAGGGTCTCTtaacagtaaaaagctcacattagaagaagcacaatcgtgaAGAGACCAACTAATGGCTCCAAACC
TAGTCAGAGAGTCGAGAGGGTCTCTtaacctcagcaagctctttttcttgctcagccgttagtgaAGAGACCAACTAATGGCTCCAAACC
TAGTCAGAGAGTCGAGAGGGTCTCTtaacaggcgatgacgatgatgacaccccgcacactggtgaAGAGACCAACTAATGGCTCCAAACC
TAGTCAGAGAGTCGAGAGGGTCTCTtaactaatttgaatcggcttcataattaaggaaaatgtgaAGAGACCAACTAATGGCTCCAAACC
TAGTCAGAGAGTCGAGAGGGTCTCTtaaccaatgtctgcaagctaaagaaaatgaaaaaaagtgaAGAGACCAACTAATGGCTCCAAACC
TAGTCAGAGAGTCGAGAGGGTCTCTtaacacattaataatggcattggacaaggttggccagtgaAGAGACCAACTAATGGCTCCAAACC
TAGTCAGAGAGTCGAGAGGGTCTCTtaacttgcctttcattattcagttgcgttttttgttgtgaAGAGACCAACTAATGGCTCCAAACC
TAGTCAGAGAGTCGAGAGGGTCTCTtaacaatcaatactgataaaaattattgtaataagcgtgaAGAGACCAACTAATGGCTCCAAACC
TAGTCAGAGAGTCGAGAGGGTCTCTtaacattgctcacgcaataattcacggacctttttagtgaAGAGACCAACTAATGGCTCCAAACC
TAGTCAGAGAGTCGAGAGGGTCTCTtaacttgtatcaaggagagcaagcatgaatatcgccgtgaAGAGACCAACTAATGGCTCCAAACC
TAGTCAGAGAGTCGAGAGGGTCTCTtaacgataacagttcagataacaaacctagagttgcgtgaAGAGACCAACTAATGGCTCCAAACC
TAGTCAGAGAGTCGAGAGGGTCTCTtaacgcttgaccagcaagcggtacgtgtgattgccggtgaAGAGACCAACTAATGGCTCCAAACC
TAGTCAGAGAGTCGAGAGGGTCTCTtaacataacacctgaatcttttaaggcaataatacggtgaAGAGACCAACTAATGGCTCCAAACC
TAGTCAGAGAGTCGAGAGGGTCTCTtaacgaaactaaacgcgctattttatgtttagttgagtgaAGAGACCAACTAATGGCTCCAAACC
TAGTCAGAGAGTCGAGAGGGTCTCTtaaccccgctaaagcttgatgaatacctaataattcgtgaAGAGACCAACTAATGGCTCCAAACC
TAGTCAGAGAGTCGAGAGGGTCTCTtaactattgtgagtttattggttggtaagtcgatgtgtgaAGAGACCAACTAATGGCTCCAAACC
TAGTCAGAGAGTCGAGAGGGTCTCTtaaccgagggaacagattattgctgtcttgaacaacgtgaAGAGACCAACTAATGGCTCCAAACC
TAGTCAGAGAGTCGAGAGGGTCTCTtaactcaagcattccgccaatggcttatgacattgagtgaAGAGACCAACTAATGGCTCCAAACC
TAGTCAGAGAGTCGAGAGGGTCTCTtaacttgatacaaagcttgaacttgtgctggggtaagtgaAGAGACCAACTAATGGCTCCAAACC
TAGTCAGAGAGTCGAGAGGGTCTCTtaactaagctcgaagcccatgatttgttgtggggtagtgaAGAGACCAACTAATGGCTCCAAACC
TAGTCAGAGAGTCGAGAGGGTCTCTtaacccttgagttaaataatcgatgactcgctgacggtgaAGAGACCAACTAATGGCTCCAAACC
TAGTCAGAGAGTCGAGAGGGTCTCTtaacgttgtggttcgacgggcaattactcctgtagagtgaAGAGACCAACTAATGGCTCCAAACC
TAGTCAGAGAGTCGAGAGGGTCTCTtaacagcaaagtgacatagatttgttgattcgagctgtgaAGAGACCAACTAATGGCTCCAAACC
