# Supplementary material for: Physiological roles of an Acinetobacter-specific σ factor
Source: mBio. 2025 May 19;16(6):e00968-25. doi: 10.1128/mbio.00968-25 (PMC12153292; doi:10.1128/mbio.00968-25)
Supplement: Table S4 — Orthologs. [file mbio.00968-25-s0005.xlsx]

## Sheet: sigAb_rpoE_orthologs
Accession	Taxonomy ID	Species name	Taxonomic order	SigAb ortholog	RpoE ortholog	Redundancy
GCF_001705075.2	163359	Acidiferrobacter thiooxydans	Acidiferrobacterales		WP_065971221.1
GCF_002355415.1	1675686	Sulfurifustis variabilis	Acidiferrobacterales	WP_096462964.1	WP_096460760.1
GCF_002355735.1	1620215	Sulfuricaulis limicola	Acidiferrobacterales	WP_197702693.1	WP_096360645.1
GCF_000023065.1	595494	Tolumonas auensis DSM 9187	Aeromonadales	WP_012729070.1	WP_012729070.1	Same
GCF_000188195.1	762983	Succinatimonas hippei YIT 12066	Aeromonadales	WP_009143639.1	WP_009143639.1	Same
GCF_000378405.1	1265507	Succinimonas amylolytica DSM 2873	Aeromonadales	WP_019000790.1	WP_019000790.1	Same
GCF_000381965.1	1279015	Oceanimonas smirnovii ATCC BAA-899	Aeromonadales		WP_019934958.1
GCF_000388115.1	1268236	Aeromonas molluscorum 848	Aeromonadales	WP_005898862.1	WP_005898862.1	Same
GCF_000482845.1	1120988	Anaerobiospirillum succiniciproducens DSM 6400	Aeromonadales	WP_245580457.1	WP_245580457.1	Same
GCF_000527035.1	1283284	Tolumonas lignilytica	Aeromonadales	WP_024872775.1	WP_024872775.1	Same
GCF_000764645.1	1543375	Aeromonas finlandensis	Aeromonadales	WP_005335411.1	WP_005335411.1	Same
GCF_000764655.1	558964	Aeromonas aquatica	Aeromonadales	WP_033128853.1	WP_033128853.1	Same
GCF_000764665.1	558884	Aeromonas lacus	Aeromonadales	WP_033112788.1	WP_033112788.1	Same
GCF_000819725.1	1114880	Aeromonas australiensis	Aeromonadales	WP_040098689.1	WP_040098689.1	Same
GCF_000819805.1	1268237	Aeromonas diversa CDC 2478-85	Aeromonadales	WP_005346486.1	WP_005346486.1	Same
GCF_000819865.1	649	Aeromonas eucrenophila	Aeromonadales	WP_033128853.1	WP_033128853.1	Same
GCF_000819885.1	591962	Aeromonas fluvialis	Aeromonadales	WP_042010547.1	WP_042010547.1	Same
GCF_000820005.1	600645	Aeromonas piscicola	Aeromonadales	WP_042033782.1	WP_042033782.1	Same
GCF_000820025.1	70856	Aeromonas popoffii	Aeromonadales	WP_042033782.1	WP_042033782.1	Same
GCF_000820085.1	633415	Aeromonas sanarellii	Aeromonadales	WP_042077219.1	WP_042077219.1	Same
GCF_000820145.1	646	Aeromonas sobria	Aeromonadales	WP_042020941.1	WP_042020941.1	Same
GCF_000820165.1	633417	Aeromonas taiwanensis	Aeromonadales	WP_043763259.1	WP_043763259.1	Same
GCF_000820185.1	324617	Aeromonas tecta	Aeromonadales
GCF_001481395.1	652	Aeromonas schubertii	Aeromonadales	WP_050667444.1	WP_050667444.1	Same
GCF_001870485.1	1414654	Oceanisphaera psychrotolerans	Aeromonadales	WP_071473018.1	WP_071473018.1	Same
GCF_002157875.1	1903694	Oceanisphaera avium	Aeromonadales	WP_086963962.1	WP_086963962.1	Same
GCF_002157895.1	1416627	Oceanisphaera profunda	Aeromonadales	WP_087036934.1	WP_087036934.1	Same
GCF_002242685.1	84158	Oceanimonas doudoroffii	Aeromonadales	WP_094201367.1	WP_094201367.1	Same
GCF_002407485.1	347534	Zobellella denitrificans	Aeromonadales	WP_094038519.1	WP_094038519.1	Same
GCF_002795305.1	1006623	Aeromonas cavernicola	Aeromonadales	WP_100293336.1	WP_100293336.1	Same
GCF_002812985.1	931529	Aeromonas lusitana	Aeromonadales	WP_050719025.1	WP_050719025.1	Same
GCF_002906925.1	105751	Aeromonas bestiarum	Aeromonadales	WP_042033782.1	WP_042033782.1	Same
GCF_002936955.1	641510	Oceanisphaera arctica	Aeromonadales	WP_104485701.1	WP_104485701.1	Same
GCF_003012775.1	2116700	Zobellella endophytica	Aeromonadales	WP_106730861.1	WP_106730861.1	Same
GCF_003012795.1	347535	Zobellella taiwanensis	Aeromonadales	WP_106454104.1	WP_106454104.1	Same
GCF_003049725.1	2059724	Oceanimonas marisflavi	Aeromonadales		WP_107850867.1
GCF_003072645.1	2047966	Dongshaea marina	Aeromonadales	WP_108649409.1	WP_108649409.1	Same
GCF_003075035.1	2059725	Zobellella maritima	Aeromonadales		WP_116474326.1
GCF_003265465.1	440079	Aeromonas bivalvium	Aeromonadales	WP_041995312.1	WP_041995312.1	Same
GCF_004365405.1	129578	Oceanimonas baumannii	Aeromonadales	WP_094278066.1	WP_094278066.1	Same
GCF_008693705.1	654	Aeromonas veronii	Aeromonadales	WP_005335411.1	WP_005335411.1	Same
GCF_010974825.1	948519	Aeromonas rivipollensis	Aeromonadales	WP_106885820.1	WP_106885820.1	Same
GCF_012931585.1	645	Aeromonas salmonicida	Aeromonadales	WP_021139196.1	WP_021139196.1	Same
GCF_014169735.1	648	Aeromonas caviae	Aeromonadales	WP_010675645.1	WP_010675645.1	Same
GCF_014202415.1	675874	Tolumonas osonensis	Aeromonadales	WP_188027122.1	WP_188027122.1	Same
GCF_014643915.1	2017550	Oceanisphaera marina	Aeromonadales		WP_188628604.1
GCF_014892695.1	218936	Aeromonas simiae	Aeromonadales	WP_042047951.1	WP_042047951.1	Same
GCF_016026615.1	656	Aeromonas allosaccharophila	Aeromonadales	WP_042062096.1	WP_042062096.1	Same
GCF_016127195.1	650	Aeromonas jandaei	Aeromonadales	WP_033112788.1	WP_033112788.1	Same
GCF_016747875.1	83771	Succinivibrio dextrinosolvens	Aeromonadales	WP_031491003.1	WP_031491003.1	Same
GCF_016907015.1	225144	Oceanisphaera litoralis	Aeromonadales	WP_204795149.1	WP_204795149.1	Same
GCF_017310215.1	644	Aeromonas hydrophila	Aeromonadales	WP_005309371.1	WP_005309371.1	Same
GCF_020149575.1	648794	Aeromonas rivuli	Aeromonadales	WP_005898862.1	WP_005898862.1	Same
GCF_020341435.1	29489	Aeromonas enteropelogenes	Aeromonadales	WP_042028302.1	WP_042028302.1	Same
GCF_020405345.1	196024	Aeromonas dhakensis	Aeromonadales	WP_005309371.1	WP_005309371.1	Same
GCF_020423125.1	651	Aeromonas media	Aeromonadales	WP_005332791.1	WP_005332791.1	Same
GCF_900115655.1	867	Ruminobacter amylophilus	Aeromonadales	WP_093140568.1	WP_093140568.1	Same
GCF_900445255.1	179995	Anaerobiospirillum thomasii	Aeromonadales	WP_113746111.1	WP_113746111.1	Same
GCF_900637545.1	73010	Aeromonas encheleia	Aeromonadales	WP_042653058.1	WP_042653058.1	Same
GCF_000008465.1	283942	Idiomarina loihiensis L2TR	Alteromonadales	WP_011234067.1	WP_011234067.1	Same
GCF_000012325.1	167879	Colwellia psychrerythraea 34H	Alteromonadales	WP_011045569.1	WP_011044865.1
GCF_000013765.1	318161	Shewanella denitrificans OS217	Alteromonadales	WP_011497201.1	WP_011497201.1	Same
GCF_000014705.1	318167	Shewanella frigidimarina NCIMB 400	Alteromonadales	WP_011638383.1	WP_011638383.1	Same
GCF_000014885.1	225849	Shewanella piezotolerans WP3	Alteromonadales	WP_012154289.1	WP_012154289.1	Same
GCF_000015245.1	326297	Shewanella amazonensis SB2B	Alteromonadales	WP_011758991.1	WP_011758991.1	Same
GCF_000015285.1	357804	Psychromonas ingrahamii 37	Alteromonadales	WP_011768498.1	WP_011768498.1	Same
GCF_000016065.1	323850	Shewanella loihica PV-4	Alteromonadales	WP_011864852.1	WP_011864852.1	Same
GCF_000018025.1	425104	Shewanella sediminis HAW-EB3	Alteromonadales	WP_012141489.1	WP_012141489.1	Same
GCF_000018285.1	398579	Shewanella pealeana ATCC 700345	Alteromonadales	WP_012154289.1	WP_012154289.1	Same
GCF_000019185.1	458817	Shewanella halifaxensis HAW-EB4	Alteromonadales	WP_012154289.1	WP_012154289.1	Same
GCF_000019525.1	392500	Shewanella woodyi ATCC 51908	Alteromonadales	WP_012323875.1	WP_012323875.1	Same
GCF_000026085.1	166935	Pseudoalteromonas translucida	Alteromonadales	WP_011327422.1	WP_011327422.1	Same
GCF_000091325.1	637905	Shewanella violacea DSS12	Alteromonadales	WP_013050214.1	WP_013050214.1	Same
GCF_000146165.2	211586	Shewanella oneidensis MR-1	Alteromonadales	WP_011071551.1	WP_011071551.1	Same
GCF_000148645.1	550540	Ferrimonas balearica DSM 9799	Alteromonadales	WP_013344241.1	WP_013344241.1	Same
GCF_000152885.1	314276	Idiomarina baltica OS145	Alteromonadales	WP_006956080.1	WP_006956080.1	Same
GCF_000178875.2	693973	Shewanella baltica OS678	Alteromonadales	WP_006080773.1	WP_006080773.1	Same
GCF_000213655.1	715451	Alteromonas naphthalenivorans	Alteromonadales	WP_013783342.1	WP_013783342.1	Same
GCF_000226565.1	1085623	Glaciecola nitratireducens FR1064	Alteromonadales	WP_014108087.1	WP_014108087.1	Same
GCF_000238255.3	1117319	Pseudoalteromonas spongiae UST010723-006	Alteromonadales	WP_010560773.1	WP_010560773.1	Same
GCF_000238275.3	43660	Pseudoalteromonas undina	Alteromonadales	WP_010387792.1	WP_010387792.1	Same
GCF_000238295.3	43658	Pseudoalteromonas rubra	Alteromonadales	WP_010382316.1	WP_010382316.1	Same
GCF_000238355.1	1117315	Pseudoalteromonas haloplanktis ATCC 14393	Alteromonadales	WP_016709859.1	WP_016709859.1	Same
GCF_000238375.3	43655	Pseudoalteromonas citrea	Alteromonadales	WP_010364674.1	WP_010364674.1	Same
GCF_000238395.3	1117313	Pseudoalteromonas arctica A 37-1-2	Alteromonadales	WP_002958721.1	WP_002958721.1	Same
GCF_000245735.1	1129374	Alishewanella jeotgali KCTC 22429	Alteromonadales	WP_008607236.1	WP_008607236.1	Same
GCF_000272005.1	1195246	Alishewanella agri BL06	Alteromonadales	WP_008984383.1	WP_008984383.1	Same
GCF_000276805.1	1201293	Moritella dasanensis ArB 0140	Alteromonadales	WP_017221859.1	WP_017221859.1	Same
GCF_000280055.1	1197174	Alishewanella aestuarii B11	Alteromonadales	WP_008607236.1	WP_008607236.1	Same
GCF_000281085.1	659495	Catenovulum agarivorans YM01	Alteromonadales	WP_016955403.1	WP_016955403.1	Same
GCF_000299895.1	740709	Idiomarina xiamenensis 10-D-4	Alteromonadales		WP_008487969.1
GCF_000300815.1	1046714	Gayadomonas joobiniege G7	Alteromonadales	WP_017445831.1	WP_017445831.1	Same
GCF_000314935.1	1125747	Paraglaciecola agarilytica NO2	Alteromonadales	WP_006993139.1	WP_006993139.1	Same
GCF_000314975.1	1127673	Aliiglaciecola lipolytica E3	Alteromonadales	WP_008844927.1	WP_008844927.1	Same
GCF_000314995.1	493475	Paraglaciecola arctica BSs20135	Alteromonadales	WP_007623369.1	WP_007623369.1	Same
GCF_000315015.1	1128912	Paraglaciecola mesophila KMM 241	Alteromonadales	WP_006993139.1	WP_006993139.1	Same
GCF_000315055.1	1129793	Paraglaciecola polaris LMG 21857	Alteromonadales	WP_007105321.1	WP_007105321.1	Same
GCF_000315075.1	1129794	Paraglaciecola psychrophila 170	Alteromonadales	WP_007637682.1	WP_007637682.1	Same
GCF_000374485.1	1120963	Algicola sagamiensis DSM 14643	Alteromonadales	WP_018693155.1	WP_018693155.1	Same
GCF_000378185.1	1123236	Salinimonas chungwhensis DSM 16280	Alteromonadales	WP_018982985.1	WP_018982985.1	Same
GCF_000378625.1	1265503	Colwellia piezophila ATCC BAA-637	Alteromonadales	WP_051092063.1	WP_019028501.1
GCF_000381745.1	1278307	Psychromonas ossibalaenae ATCC BAA-1528	Alteromonadales	WP_019616419.1	WP_019616419.1	Same
GCF_000420245.1	1278302	Psychromonas hadalis ATCC BAA-638	Alteromonadales	WP_022940559.1	WP_022940559.1	Same
GCF_000422645.1	1121878	Ferrimonas futtsuensis DSM 18154	Alteromonadales	WP_028108683.1	WP_028108683.1	Same
GCF_000422665.1	1121880	Ferrimonas senticii DSM 18821	Alteromonadales	WP_028117700.1	WP_028117700.1	Same
GCF_000425405.1	1121879	Ferrimonas kyonanensis DSM 18153	Alteromonadales	WP_028114000.1	WP_028114000.1	Same
GCF_000428725.1	1278312	Psychromonas aquimarina ATCC BAA-1526	Alteromonadales	WP_028864650.1	WP_028864650.1	Same
GCF_000428905.1	1121922	Glaciecola pallidula DSM 14239 = ACAM 615	Alteromonadales	WP_006009939.1	WP_006009939.1	Same
GCF_000429145.1	1120953	Aestuariibacter salexigens DSM 15300	Alteromonadales	WP_026377002.1	WP_026377002.1	Same
GCF_000429485.1	1120969	Aliagarivorans marinus DSM 23064	Alteromonadales	WP_026958627.1	WP_026958627.1	Same
GCF_000429505.1	1120970	Aliagarivorans taiwanensis DSM 22990	Alteromonadales	WP_026958627.1	WP_026958627.1	Same
GCF_000482725.1	1123036	Psychromonas arctica DSM 14288	Alteromonadales	WP_028869466.1	WP_028869466.1	Same
GCF_000518605.1	1336247	Shewanella fidelis ATCC BAA-318	Alteromonadales	WP_028767467.1	WP_028767467.1	Same
GCF_000518805.1	1336233	Shewanella waksmanii ATCC BAA-643	Alteromonadales		WP_028773110.1
GCF_000614975.1	1236542	Shewanella marina JCM 15074	Alteromonadales	WP_025819576.1	WP_025819576.1	Same
GCF_000730385.1	589873	Alteromonas australica	Alteromonadales	WP_044057559.1	WP_044057559.1	Same
GCF_000753735.1	1517416	Pseudidiomarina atlantica	Alteromonadales		WP_034729132.1
GCF_000753795.1	1515746	Shewanella mangrovi	Alteromonadales	WP_037441270.1	WP_037441270.1	Same
GCF_000788395.1	1348114	Pseudoalteromonas piratica	Alteromonadales	WP_038640294.1	WP_038640294.1	Same
GCF_000808575.1	203795	Alteromonas marina	Alteromonadales	WP_012518957.1	WP_012518957.1	Same
GCF_000948975.1	485447	Thalassomonas actiniarum	Alteromonadales	WP_044830875.1	WP_044834713.1
GCF_000948985.1	137584	Thalassomonas viridans	Alteromonadales	WP_044837007.1	WP_044842111.1
GCF_000967625.1	151081	Pseudoalteromonas ruthenica	Alteromonadales	WP_022944105.1	WP_022944105.1	Same
GCF_001050375.1	1513271	Catenovulum maritimum	Alteromonadales	WP_048694224.1	WP_048694224.1	Same
GCF_001418345.1	1381080	Pseudidiomarina woesei	Alteromonadales		WP_055438041.1
GCF_001444405.1	161398	Pseudoalteromonas phenolica	Alteromonadales	WP_058030117.1	WP_058030117.1	Same
GCF_001550135.1	1190813	Pseudoalteromonas shioyasakiensis	Alteromonadales	WP_036969086.1	WP_036969086.1	Same
GCF_001562195.1	233316	Alteromonas stellipolaris	Alteromonadales	WP_013783342.1	WP_013783342.1	Same
GCF_001565895.1	1799789	Paraglaciecola hydrolytica	Alteromonadales	WP_068377847.1	WP_068377847.1	Same
GCF_001596795.1	162160	Pseudoalteromonas telluritireducens	Alteromonadales	WP_064386397.1	WP_064386397.1	Same
GCF_001596815.1	162157	Pseudoalteromonas spiralis	Alteromonadales	WP_128583142.1	WP_128583142.1	Same
GCF_001641615.1	1703256	Pseudoalteromonas gelatinilytica	Alteromonadales	WP_036969086.1	WP_036969086.1	Same
GCF_001653135.1	1840331	Pseudoalteromonas neustonica	Alteromonadales	WP_054205403.1	WP_054205403.1	Same
GCF_001704875.1	570156	Pseudoalteromonas lipolytica	Alteromonadales	WP_036969086.1	WP_036969086.1	Same
GCF_001735525.1	23	Shewanella colwelliana	Alteromonadales	WP_069671873.1	WP_069671873.1	Same
GCF_001756615.1	56804	Glaciecola punicea	Alteromonadales	WP_006002696.1	WP_006002696.1	Same
GCF_001757105.1	1656094	Alteromonas confluentis	Alteromonadales	WP_070126678.1	WP_070126678.1	Same
GCF_001758465.1	1856405	Alteromonas lipolytica	Alteromonadales		WP_070178046.1
GCF_001831495.1	1763536	Thalassotalea crassostreae	Alteromonadales	WP_068546731.1	WP_068546731.1	Same
GCF_001854475.1	327939	Pseudoalteromonas byunsanensis	Alteromonadales	WP_070986769.1	WP_070986769.1	Same
GCF_001854605.1	1859457	Pseudoalteromonas amylolytica	Alteromonadales	WP_070986769.1	WP_070986769.1	Same
GCF_001886435.1	314275	Alteromonas mediterranea	Alteromonadales	WP_012518957.1	WP_012518957.1	Same
GCF_001953635.1	1892904	Alteromonas abrolhosensis	Alteromonadales	WP_012518957.1	WP_012518957.1	Same
GCF_001999225.1	247523	Pseudoalteromonas aliena	Alteromonadales	WP_077538947.1	WP_077538947.1	Same
GCF_002000085.1	1911682	Pseudocolwellia agarivorans	Alteromonadales	WP_076420332.1	WP_076420332.1	Same
GCF_002005305.1	225848	Shewanella psychrophila	Alteromonadales	WP_077752748.1	WP_077752748.1	Same
GCF_002075795.1	93973	Shewanella japonica	Alteromonadales		WP_055025593.1
GCF_002076895.1	1967665	Cognaticolwellia beringensis	Alteromonadales	WP_081151799.1	WP_081151799.1	Same
GCF_002104435.1	329993	Cognaticolwellia aestuarii	Alteromonadales	WP_077285444.1	WP_077285444.1	Same
GCF_002104455.1	641665	Colwellia chukchiensis	Alteromonadales		WP_085283566.1
GCF_002104475.1	1888913	Cognaticolwellia mytili	Alteromonadales	WP_085298983.1	WP_085298983.1	Same
GCF_002104515.1	326537	Colwellia polaris	Alteromonadales	WP_085301454.1	WP_085301454.1	Same
GCF_002156545.1	107327	Pseudoalteromonas ulvae	Alteromonadales	WP_086743935.1	WP_086743935.1	Same
GCF_002165625.1	508461	Neiella marina	Alteromonadales	WP_087506559.1	WP_087505440.1
GCF_002207865.1	1513592	Colwellia marinimaniae	Alteromonadales	WP_197410288.1	WP_197410288.1	Same
GCF_002215585.1	260364	Shewanella marisflavi	Alteromonadales	WP_033539777.1	WP_033539777.1	Same
GCF_002216875.1	2018305	Shewanella bicestrii	Alteromonadales	WP_011623604.1	WP_011623604.1	Same
GCF_002221505.1	28109	Pseudoalteromonas nigrifaciens	Alteromonadales	WP_011327422.1	WP_011327422.1	Same
GCF_002221525.1	1314869	Pseudoalteromonas espejiana DSM 9414	Alteromonadales	WP_004586222.1	WP_004586222.1	Same
GCF_002282855.1	375674	Paraferrimonas sedimenticola	Alteromonadales	WP_095504939.1	WP_095504939.1	Same
GCF_002282865.1	2013866	Paraferrimonas haliotis	Alteromonadales	WP_095498056.1	WP_095498056.1	Same
GCF_002310795.1	152297	Pseudoalteromonas issachenkonii	Alteromonadales	WP_058155123.1	WP_058155123.1	Same
GCF_002310835.1	43659	Pseudoalteromonas tetraodonis	Alteromonadales	WP_010387792.1	WP_010387792.1	Same
GCF_002499975.2	1858656	Alteromonas pelagimontana	Alteromonadales	WP_075610282.1	WP_075610282.1	Same
GCF_002591895.1	1526571	Lacimicrobium alkaliphilum	Alteromonadales	WP_099034997.1	WP_099034997.1	Same
GCF_002807665.1	2048004	Alteromonas facilis	Alteromonadales		WP_100643308.1
GCF_002807685.1	2048003	Alteromonas flava	Alteromonadales	WP_100656710.1	WP_100656710.1	Same
GCF_002836945.1	558541	Shewanella chilikensis	Alteromonadales	WP_025010551.1	WP_025010551.1	Same
GCF_002843355.2	1982103	Colwellia echini	Alteromonadales		WP_101343585.1
GCF_002849875.1	28108	Alteromonas macleodii	Alteromonadales	WP_012518957.1	WP_012518957.1	Same
GCF_002887595.1	366582	Bowmanella denitrificans	Alteromonadales	WP_102795970.1	WP_102795970.1	Same
GCF_002954545.1	716813	Psychrosphaera saromensis	Alteromonadales		WP_105051892.1
GCF_002993325.1	1479524	Alteromonas gracilis	Alteromonadales	WP_105931700.1	WP_105931700.1	Same
GCF_002993365.1	2079529	Alteromonas alba	Alteromonadales	WP_105935620.1	WP_105935620.1	Same
GCF_003063625.1	2172099	Saccharobesus litoralis	Alteromonadales	WP_108603107.1	WP_108603107.1	Same
GCF_003143555.1	2183582	Saliniradius amylolyticus	Alteromonadales	WP_109339048.1	WP_109339048.1	Same
GCF_003226255.1	263723	Idiomarina fontislapidosi	Alteromonadales	WP_110572602.1	WP_110572602.1	Same
GCF_003259445.1	531312	Aliidiomarina maris	Alteromonadales	WP_111567981.1	WP_111567981.1	Same
GCF_003286125.1	2234133	Algibacillus agarilyticus	Alteromonadales	WP_111979108.1	WP_111979108.1	Same
GCF_003316875.1	2249428	Aliidiomarina celeris	Alteromonadales	WP_113905996.1	WP_113905996.1	Same
GCF_003333305.1	2267621	Candidatus Colwellia aromaticivorans	Alteromonadales
GCF_003336225.1	2282215	Corallincola holothuriorum	Alteromonadales	WP_114337282.1	WP_114337282.1	Same
GCF_003367475.1	1938339	Alteromonas aestuariivivens	Alteromonadales	WP_115591624.1	WP_115591624.1	Same
GCF_003390395.1	1655234	Thalassotalea euphylliae	Alteromonadales		WP_115999189.1
GCF_003429285.1	2303538	Salinimonas sediminis	Alteromonadales	WP_108566048.1	WP_108566048.1	Same
GCF_003515105.1	621376	Pseudoalteromonas donghaensis	Alteromonadales	WP_036969086.1	WP_036969086.1	Same
GCF_003568825.1	314281	Pseudoalteromonas tunicata	Alteromonadales	WP_009837514.1	WP_009837514.1	Same
GCF_003591235.1	1774956	Pseudoalteromonas profundi	Alteromonadales	WP_036969086.1	WP_036969086.1	Same
GCF_003596335.1	2303987	Motilimonas pumila	Alteromonadales	WP_119912459.1	WP_119912459.1	Same
GCF_003610775.1	2164068	Alginatibacterium sediminis	Alteromonadales	WP_120354679.1	WP_120354679.1	Same
GCF_003668795.1	176102	Pseudoalteromonas agarivorans	Alteromonadales	WP_004586222.1	WP_004586222.1	Same
GCF_003675895.1	2338552	Parashewanella curva	Alteromonadales	WP_121840748.1	WP_121840748.1	Same
GCF_003731635.1	2071609	Alteromonas oceani	Alteromonadales	WP_105935620.1	WP_105935620.1	Same
GCF_003797885.1	518738	Shewanella vesiculosa	Alteromonadales	WP_124017104.1	WP_124017104.1	Same
GCF_003820355.1	2259342	Alteromonas sediminis	Alteromonadales	WP_124028238.1	WP_124028238.1	Same
GCF_003855155.1	2487742	Shewanella psychromarinicola	Alteromonadales	WP_011638383.1	WP_011638383.1	Same
GCF_003855395.1	150120	Shewanella livingstonensis	Alteromonadales	WP_124731783.1	WP_124731783.1	Same
GCF_003957745.1	1965282	Shewanella khirikhana	Alteromonadales	WP_126166008.1	WP_126166008.1	Same
GCF_003966225.1	271096	Shewanella canadensis	Alteromonadales	WP_126519912.1	WP_126519912.1	Same
GCF_003966265.1	271099	Shewanella atlantica	Alteromonadales	WP_126504140.1	WP_126504140.1	Same
GCF_003986955.1	1933879	Aliidiomarina sedimenti	Alteromonadales	WP_126788172.1	WP_126788172.1	Same
GCF_003986975.1	1928574	Aliidiomarina soli	Alteromonadales	WP_126788172.1	WP_126788172.1	Same
GCF_003987015.1	946228	Aliidiomarina taiwanensis	Alteromonadales	WP_126756641.1	WP_126756641.1	Same
GCF_003987045.1	502366	Pseudidiomarina marina	Alteromonadales		WP_126758930.1
GCF_003987065.1	575789	Pseudidiomarina insulisalsae	Alteromonadales	WP_126755392.1	WP_126755392.1	Same
GCF_003987095.1	1096243	Idiomarina piscisalsi	Alteromonadales	WP_058579308.1	WP_058579308.1	Same
GCF_003987105.1	435908	Pseudidiomarina salinarum	Alteromonadales	WP_034774143.1	WP_034774143.1	Same
GCF_003987135.1	1434071	Aliidiomarina iranensis	Alteromonadales	WP_126766178.1	WP_126766178.1	Same
GCF_003987145.1	880057	Aliidiomarina minuta	Alteromonadales	WP_126802647.1	WP_126802647.1	Same
GCF_003987175.1	1249555	Aliidiomarina sanyensis	Alteromonadales	WP_126775650.1	WP_126775650.1	Same
GCF_003987185.1	1327752	Idiomarina aquatica	Alteromonadales	WP_105306182.1	WP_105306182.1	Same
GCF_003987215.1	1449799	Pseudidiomarina halophila	Alteromonadales		WP_126761659.1
GCF_003987225.1	364198	Pseudidiomarina homiensis	Alteromonadales	WP_126770532.1	WP_126770532.1	Same
GCF_003987255.1	263724	Idiomarina ramblicola	Alteromonadales	WP_126781822.1	WP_126781822.1	Same
GCF_003987275.1	281739	Idiomarina seosinensis	Alteromonadales	WP_126783633.1	WP_126783633.1	Same
GCF_003987315.1	859059	Aliidiomarina haloalkalitolerans	Alteromonadales	WP_126790524.1	WP_126790524.1	Same
GCF_003987345.1	1048642	Aliidiomarina shirensis	Alteromonadales	WP_126766178.1	WP_126766178.1	Same
GCF_003987355.1	624146	Pseudidiomarina aestuarii	Alteromonadales	WP_169929756.1	WP_169929924.1
GCF_003987395.1	641841	Pseudidiomarina aquimaris	Alteromonadales		WP_126832738.1
GCF_003987405.1	519452	Pseudidiomarina donghaiensis	Alteromonadales		WP_055438041.1
GCF_003987435.1	337250	Pseudidiomarina taiwanensis	Alteromonadales	WP_126828448.1	WP_126825446.1
GCF_003987475.1	1445662	Idiomarina tyrosinivorans	Alteromonadales	WP_126841649.1	WP_126841649.1	Same
GCF_003999375.1	2487133	Pseudidiomarina mangrovi	Alteromonadales	WP_127348184.1	WP_127348184.1	Same
GCF_004025325.1	2487740	Pseudidiomarina gelatinasegens	Alteromonadales		WP_128351646.1
GCF_004214835.1	502365	Pseudidiomarina tainanensis	Alteromonadales
GCF_004284785.1	2520508	Corallincola spongiicola	Alteromonadales	WP_114337282.1	WP_114337282.1	Same
GCF_004295345.1	2520507	Shewanella maritima	Alteromonadales	WP_130601499.1	WP_130601499.1	Same
GCF_004295665.1	718192	Litorilituus sediminis	Alteromonadales		WP_130603759.1
GCF_004328865.1	227	Pseudoalteromonas carrageenovora	Alteromonadales	WP_058548740.1	WP_058548740.1	Same
GCF_004336975.1	1775177	Corallincola luteus	Alteromonadales	WP_114337282.1	WP_114337282.1	Same
GCF_004342405.1	552357	Shewanella fodinae	Alteromonadales	WP_133038041.1	WP_133038041.1	Same
GCF_004354305.1	256839	Shewanella decolorationis	Alteromonadales	WP_011623604.1	WP_011623604.1	Same
GCF_004358345.1	342950	Parashewanella spongiae	Alteromonadales	WP_121854173.1	WP_121854173.1	Same
GCF_004358445.1	2547970	Parashewanella tropica	Alteromonadales	WP_133406149.1	WP_133406149.1	Same
GCF_004360155.1	2500157	Paraglaciecola marina	Alteromonadales	WP_133471028.1	WP_133471028.1	Same
GCF_004798935.1	2364274	Ningiella ruwaisensis	Alteromonadales	WP_136250145.1	WP_136250145.1	Same
GCF_004851605.1	2259620	Hydrocarboniclastica marina	Alteromonadales	WP_136547403.1	WP_136547403.1	Same
GCF_005116665.1	2569539	Ferrimonas aestuarii	Alteromonadales	WP_136863062.1	WP_136863062.1	Same
GCF_005116715.1	2569538	Ferrimonas sediminicola	Alteromonadales	WP_136852768.1	WP_136852768.1	Same
GCF_005116735.1	2572245	Thalassotalea mangrovi	Alteromonadales	WP_136737206.1	WP_136735190.1
GCF_005117025.1	2565549	Alteromonas portus	Alteromonadales	WP_012518957.1	WP_012518957.1	Same
GCF_005222225.1	914153	Salinimonas lutimaris	Alteromonadales	WP_137166407.1	WP_137166407.1	Same
GCF_005843925.1	2020715	Thalassotalea litorea	Alteromonadales	WP_138321732.1	WP_138321732.1	Same
GCF_005877035.1	77608	Pseudoalteromonas distincta	Alteromonadales	WP_002958721.1	WP_002958721.1	Same
GCF_005885605.1	2304625	Colwellia ponticola	Alteromonadales		WP_246046930.1
GCF_005886105.2	579562	Pseudoalteromonas galatheae	Alteromonadales	WP_010371267.1	WP_010371267.1	Same
GCF_006228385.1	2572577	Salinimonas iocasae	Alteromonadales	WP_139755773.1	WP_139755773.1	Same
GCF_006385555.1	2588449	Shewanella polaris	Alteromonadales	WP_137222327.1	WP_137222327.1	Same
GCF_006439335.1	2491017	Litorilituus lipolyticus	Alteromonadales		WP_140602603.1
GCF_006704145.1	43657	Pseudoalteromonas luteoviolacea	Alteromonadales	WP_142049710.1	WP_142049710.1	Same
GCF_007004545.3	2593656	Shewanella eurypsychrophilus	Alteromonadales	WP_142872361.1	WP_142872361.1	Same
GCF_007096385.1	2593535	Aliidiomarina halalkaliphila	Alteromonadales	WP_143234016.1	WP_143234016.1	Same
GCF_007197555.1	2593655	Shewanella psychropiezotolerans	Alteromonadales	WP_144047727.1	WP_144047727.1	Same
GCF_007197645.1	25	Shewanella hanedai	Alteromonadales	WP_144042448.1	WP_144042448.1	Same
GCF_007289895.1	1740262	Catenovulum sediminis	Alteromonadales	WP_143869843.1	WP_143869843.1	Same
GCF_007567505.1	238836	Shewanella donghaensis	Alteromonadales	WP_144210180.1	WP_144210180.1	Same
GCF_007954275.1	89401	Colwellia demingiae	Alteromonadales	WP_146784121.1	WP_011044865.1
GCF_007954355.1	89402	Colwellia hornerae	Alteromonadales	WP_146797811.1	WP_146797811.1	Same
GCF_007989895.1	61150	Pseudoalteromonas peptidolytica	Alteromonadales	WP_128730995.1	WP_128730995.1	Same
GCF_008370245.1	1872678	Pseudoalteromonas fuliginea	Alteromonadales	WP_007377533.1	WP_007377533.1	Same
GCF_008931805.1	1202962	Moritella marina ATCC 15381	Alteromonadales	WP_019442364.1	WP_019442364.1	Same
GCF_009728465.1	555083	Psychrosphaera haliotis	Alteromonadales		WP_155695726.1
GCF_009730655.1	38313	Shewanella algae	Alteromonadales	WP_025010551.1	WP_025010551.1	Same
GCF_009831655.1	2681496	Shewanella insulae	Alteromonadales	WP_011864852.1	WP_011864852.1	Same
GCF_010500865.1	2696062	Alteromonas profundi	Alteromonadales	WP_163086505.1	WP_163086505.1	Same
GCF_010500895.1	471225	Alteromonas genovensis	Alteromonadales	WP_163105013.1	WP_163105013.1	Same
GCF_010500915.1	315421	Alteromonas hispanica	Alteromonadales	WP_071980104.1	WP_071980104.1	Same
GCF_012295575.1	2724191	Ferrimonas lipolytica	Alteromonadales	WP_168660764.1	WP_168660764.1	Same
GCF_012641725.1	184924	Pseudoalteromonas maricaloris	Alteromonadales	WP_193521429.1	WP_193521429.1	Same
GCF_012911815.1	2720613	Alteromonas ponticola	Alteromonadales	WP_169209520.1	WP_169209520.1	Same
GCF_012911865.1	2723052	Shewanella salipaludis	Alteromonadales	WP_169563477.1	WP_169563477.1	Same
GCF_012932965.1	2716224	Thalassotalea algicola	Alteromonadales	WP_169073336.1	WP_169073324.1
GCF_013140855.1	2726988	Pseudoalteromonas caenipelagi	Alteromonadales	WP_171624788.1	WP_171624788.1	Same
GCF_013328345.1	2741323	Marinifaba aquimaris	Alteromonadales	WP_217434856.1	WP_174199477.1
GCF_014207645.1	1230533	Thalassotalea piscium	Alteromonadales	WP_184423519.1	WP_184423519.1	Same
GCF_014270035.1	2125989	Neptunicella marina	Alteromonadales	WP_186507407.1	WP_186507407.1	Same
GCF_014636215.1	680279	Agarivorans gilvus	Alteromonadales	WP_055732370.1	WP_055732370.1	Same
GCF_014645355.1	502051	Bowmanella pacifica	Alteromonadales	WP_188698263.1	WP_188698263.1	Same
GCF_014647215.1	1028752	Shewanella aestuarii	Alteromonadales	WP_188841302.1	WP_188841302.1	Same
GCF_014647855.1	1642821	Shewanella gelidii	Alteromonadales	WP_188917169.1	WP_188917169.1	Same
GCF_014648035.1	640633	Shewanella algicola	Alteromonadales	WP_160053050.1	WP_160053050.1	Same
GCF_014648295.1	2282698	Shewanella saliphila	Alteromonadales	WP_160053050.1	WP_160053050.1	Same
GCF_014648315.1	2282699	Shewanella ulleungensis	Alteromonadales	WP_160053050.1	WP_160053050.1	Same
GCF_014648335.1	2282700	Shewanella litoralis	Alteromonadales	WP_160053050.1	WP_160053050.1	Same
GCF_014651815.1	516698	Alteromonas halophila	Alteromonadales	WP_189405951.1	WP_189405951.1	Same
GCF_014652375.1	671278	Alishewanella tabrizica	Alteromonadales	WP_189483225.1	WP_189483225.1	Same
GCF_014652595.1	1211136	Paraglaciecola oceanifecundans	Alteromonadales	WP_006993139.1	WP_006993139.1	Same
GCF_014653195.1	2036687	Thalassotalea profundi	Alteromonadales		WP_189377556.1
GCF_014653435.1	1091037	Alishewanella longhuensis	Alteromonadales	WP_189431345.1	WP_189431345.1	Same
GCF_014656435.1	1673741	Thalassotalea marina	Alteromonadales	WP_189767873.1	WP_189767873.1	Same
GCF_014750655.1	2729140	Salinimonas profundi	Alteromonadales	WP_139755773.1	WP_139755773.1	Same
GCF_014858715.1	1315273	Pseudoalteromonas flavipulchra NCIMB 2033 = ATCC BAA-314	Alteromonadales	WP_010371267.1	WP_010371267.1	Same
GCF_014858725.1	1314867	Pseudoalteromonas aurantia 208	Alteromonadales	WP_192510161.1	WP_192508073.1
GCF_014925355.1	1315282	Pseudoalteromonas prydzensis ACAM 620	Alteromonadales	WP_064666393.1	WP_064666393.1	Same
GCF_015069875.1	43661	Shewanella benthica	Alteromonadales	WP_193631999.1	WP_193631999.1	Same
GCF_015354615.1	2749147	Aliidiomarina indica	Alteromonadales	WP_194755813.1	WP_194755813.1	Same
GCF_015644725.1	2785918	Salinimonas marina	Alteromonadales	WP_195811592.1	WP_195811592.1	Same
GCF_016469335.1	2744479	Flocculibacter collagenilyticus	Alteromonadales	WP_199610981.1	WP_199609579.1
GCF_016765635.1	190308	Shewanella schlegeliana	Alteromonadales	WP_202720438.1	WP_202720438.1	Same
GCF_016834455.1	1173586	Shewanella litorisediminis	Alteromonadales	WP_011758991.1	WP_011758991.1	Same
GCF_016900895.1	2807618	Parashewanella hymeniacidonis	Alteromonadales	WP_204999760.1	WP_204999760.1	Same
GCF_017254865.1	751969	Bowmanella dokdonensis	Alteromonadales	WP_206575599.1	WP_206575599.1	Same
GCF_017354925.1	2814292	Shewanella cyperi	Alteromonadales	WP_207322153.1	WP_207322153.1	Same
GCF_017354945.1	2814294	Shewanella avicenniae	Alteromonadales	WP_207355904.1	WP_207355904.1	Same
GCF_017354965.1	2814293	Shewanella sedimentimangrovi	Alteromonadales	WP_207322153.1	WP_207322153.1	Same
GCF_017638545.1	2820710	Psychrosphaera ytuae	Alteromonadales	WP_208833158.1	WP_208833158.1	Same
GCF_017638925.1	882626	Pseudoalteromonas xiamenensis	Alteromonadales	WP_208841903.1	WP_208844408.1
GCF_017742995.1	339617	Pseudoalteromonas viridis	Alteromonadales	WP_046006775.1	WP_046006775.1	Same
GCF_017948405.1	1266052	Psychrosphaera aestuarii	Alteromonadales		WP_210561445.1
GCF_018069805.1	2774154	Pseudoalteromonas ostreae	Alteromonadales	WP_145237609.1	WP_145237609.1	Same
GCF_018221465.1	2017544	Shewanella intestini	Alteromonadales	WP_153661002.1	WP_153661002.1	Same
GCF_018223345.1	2829809	Shewanella yunxiaonensis	Alteromonadales	WP_212593996.1	WP_212593996.1	Same
GCF_018531185.1	2811230	Bowmanella yangjiangensis	Alteromonadales	WP_214340846.1	WP_214340846.1	Same
GCF_019249245.1	2803815	Alteromonas lipotrueiana	Alteromonadales	WP_218352673.1	WP_218352673.1	Same
GCF_019249255.1	2803814	Alteromonas lipotrueae	Alteromonadales	WP_159532097.1	WP_159532097.1	Same
GCF_019249295.1	2803813	Alteromonas antoniana	Alteromonadales	WP_218311868.1	WP_218311868.1	Same
GCF_019457885.1	2864872	Shewanella nanhaiensis	Alteromonadales	WP_012323875.1	WP_012323875.1	Same
GCF_019457915.1	2870530	Neiella holothuriorum	Alteromonadales	WP_220102251.1	WP_220102251.1	Same
GCF_019649015.1	1510455	Agarivorans litoreus	Alteromonadales	WP_220718538.1	WP_220718538.1	Same
GCF_019655015.1	190310	Shewanella sairae	Alteromonadales	WP_220779584.1	WP_220779584.1	Same
GCF_019655335.1	62322	Shewanella baltica	Alteromonadales
GCF_019670105.1	182262	Agarivorans albus	Alteromonadales	WP_016402860.1	WP_016402860.1	Same
GCF_019670125.1	1563703	Agarivorans aestuarii	Alteromonadales	WP_016402860.1	WP_016402860.1	Same
GCF_019670705.1	1987584	Shewanella carassii	Alteromonadales	WP_025010551.1	WP_025010551.1	Same
GCF_019797805.1	86102	Idiomarina abyssalis	Alteromonadales	WP_054488120.1	WP_054488120.1	Same
GCF_019797925.1	43662	Pseudoalteromonas piscicida	Alteromonadales	WP_010371267.1	WP_010371267.1	Same
GCF_019801665.1	431675	Pseudidiomarina sediminum	Alteromonadales		WP_026862095.1
GCF_019900845.1	2831148	Paraneptunicella aestuarii	Alteromonadales	WP_232358290.1	WP_232360791.1
GCF_019931735.1	1738770	Shewanella inventionis	Alteromonadales	WP_160053050.1	WP_160053050.1	Same
GCF_020511155.1	2590884	Shewanella glacialimarina	Alteromonadales	WP_226410699.1	WP_226410699.1	Same
GCF_020687805.1	1631968	Planctobacterium marinum	Alteromonadales	WP_229528688.1	WP_229527976.1
GCF_020687825.1	226011	Aestuariibacter halophilus	Alteromonadales	WP_229156618.1	WP_229156618.1	Same
GCF_021295315.1	2742685	Motilimonas cestriensis	Alteromonadales	WP_233055064.1	WP_233055064.1	Same
GCF_021295345.1	1737488	Motilimonas eburnea	Alteromonadales	WP_233071347.1	WP_233071347.1	Same
GCF_021394275.1	768528	Shewanella indica	Alteromonadales	WP_144362024.1	WP_144362024.1	Same
GCF_021532655.1	3050085	Paraglaciecola sp. G1-23	Alteromonadales
GCF_021613355.1	1315277	Pseudoalteromonas mariniglutinosa NCIMB 1770	Alteromonadales	WP_016709859.1	WP_016709859.1	Same
GCF_022267535.1	67573	Psychromonas antarctica	Alteromonadales	WP_238742728.1	WP_238742728.1	Same
GCF_022453805.1	332186	Shewanella xiamenensis	Alteromonadales	WP_037415584.1	WP_037415584.1	Same
GCF_023159115.1	2989727	Shewanella sp. JNE2	Alteromonadales
GCF_023283485.1	614069	Shewanella glacialipiscicola	Alteromonadales	WP_220773376.1	WP_220773376.1	Same
GCF_023283565.1	712036	Shewanella dokdonensis	Alteromonadales	WP_133038041.1	WP_133038041.1	Same
GCF_023283765.1	254793	Shewanella profunda	Alteromonadales	WP_011790280.1	WP_011790280.1	Same
GCF_023283775.1	755175	Shewanella seohaensis	Alteromonadales	WP_011623604.1	WP_011623604.1	Same
GCF_023283805.1	2016376	Shewanella submarina	Alteromonadales		WP_115135785.1
GCF_023283825.1	135626	Shewanella olleyana	Alteromonadales	WP_102529698.1	WP_102529698.1	Same
GCF_023283845.1	190305	Shewanella marinintestina	Alteromonadales	WP_248997573.1	WP_248997573.1	Same
GCF_023283885.1	472183	Shewanella basaltis	Alteromonadales	WP_160053050.1	WP_160053050.1	Same
GCF_023283895.1	314092	Shewanella pneumatophori	Alteromonadales	WP_248468913.1	WP_248468913.1	Same
GCF_023283945.1	56813	Shewanella gelidimarina	Alteromonadales	WP_101090488.1	WP_101090488.1	Same
GCF_023283985.1	934143	Shewanella electrodiphila	Alteromonadales	WP_102529698.1	WP_102529698.1	Same
GCF_023284005.1	212020	Shewanella surugensis	Alteromonadales	WP_248938394.1	WP_248938394.1	Same
GCF_023284025.1	311789	Shewanella abyssi	Alteromonadales	WP_248980817.1	WP_248980817.1	Same
GCF_023284045.1	212021	Shewanella kaireitica	Alteromonadales	WP_012154289.1	WP_012154289.1	Same
GCF_023284065.1	220752	Shewanella gaetbuli	Alteromonadales	WP_248994102.1	WP_248994102.1	Same
GCF_023349125.1	560080	Shewanella corallii	Alteromonadales		WP_249248185.1
GCF_023349185.1	260365	Shewanella aquimarina	Alteromonadales	WP_011864852.1	WP_011864852.1	Same
GCF_900100175.1	718193	Ferrimonas sediminum	Alteromonadales	WP_028114000.1	WP_028114000.1	Same
GCF_900100855.1	86103	Idiomarina zobellii	Alteromonadales		WP_053952665.1
GCF_900104245.1	1159017	Pseudidiomarina indica	Alteromonadales		WP_092590973.1
GCF_900111755.1	349064	Thalassotalea agarivorans	Alteromonadales	WP_093330394.1	WP_093330394.1	Same
GCF_900112265.1	1123010	Pseudoalteromonas denitrificans DSM 6059	Alteromonadales	WP_091990763.1	WP_091981409.1
GCF_900115255.1	519453	Pseudidiomarina maritima	Alteromonadales		WP_092855222.1
GCF_900120065.1	80854	Moritella viscosa	Alteromonadales	WP_045108881.1	WP_045108881.1	Same
GCF_900129565.1	634436	Marisediminitalea aggregata	Alteromonadales	WP_073322966.1	WP_073322966.1	Same
GCF_900129905.1	299255	Ferrimonas marina	Alteromonadales	WP_067662195.1	WP_067662195.1	Same
GCF_900141965.1	1761891	Pseudoalteromonas sp. 13-15	Alteromonadales
GCF_900156405.1	365591	Shewanella morhuae	Alteromonadales	WP_076496942.1	WP_076496942.1	Same
GCF_900177775.1	1323738	Pseudidiomarina planktonica	Alteromonadales	WP_086434173.1	WP_086434173.1	Same
GCF_900380485.1	614070	Shewanella algidipiscicola	Alteromonadales	WP_110456599.1	WP_110456599.1	Same
GCF_900465055.1	69539	Moritella yayanosii	Alteromonadales	WP_112715445.1	WP_112715445.1	Same
GCF_902498845.1	2518973	Pseudoalteromonas rhizosphaerae	Alteromonadales	WP_064666393.1	WP_064666393.1	Same
GCF_902806985.1	2614830	Pseudidiomarina piscicola	Alteromonadales	WP_173919450.1	WP_173919450.1	Same
GCF_003315245.1	644221	Arenicella xantha	Arenicellales		WP_170132010.1
GCF_014651515.1	1329800	Arenicella chitinivorans	Arenicellales		WP_189399086.1
GCF_000015345.1	246195	Dichelobacter nodosus VCS1703A	Cardiobacteriales
GCF_000510805.1	1111732	Ignatzschineria larvae DSM 13226	Cardiobacteriales
GCF_001888055.1	1839807	Rappaport israeli	Cardiobacteriales
GCF_002006755.1	1157986	Wohlfahrtiimonas larvae	Cardiobacteriales
GCF_002006795.1	1940240	Wohlfahrtiimonas populi	Cardiobacteriales
GCF_002252325.1	400946	Wohlfahrtiimonas chitiniclastica	Cardiobacteriales
GCF_003121895.1	2182793	Ignatzschineria cameli	Cardiobacteriales
GCF_003121925.1	472583	Ignatzschineria indica	Cardiobacteriales
GCF_009362845.1	2654998	Ostreibacterium oceani	Cardiobacteriales		WP_152810286.1
GCF_014652035.1	472582	Ignatzschineria ureiclastica	Cardiobacteriales
GCF_900460215.1	13276	Suttonella indologenes	Cardiobacteriales
GCF_900460265.1	279832	Suttonella ornithocola	Cardiobacteriales
GCF_900460955.1	194702	Cardiobacterium valvarum	Cardiobacteriales
GCF_900637305.1	2718	Cardiobacterium hominis	Cardiobacteriales
GCF_000013665.1	203122	Saccharophagus degradans 2-40	Cellvibrionales	WP_011468729.1	WP_011468729.1	Same
GCF_000153125.2	314285	Congregibacter litoralis KT71	Cellvibrionales	WP_008295826.1	WP_008295826.1	Same
GCF_000158175.1	565045	Luminiphilus syltensis NOR5-1B	Cellvibrionales	WP_009018873.1	WP_009018873.1	Same
GCF_000373485.1	1121374	Dasania marina DSM 21967	Cellvibrionales	WP_019529949.1	WP_019529949.1	Same
GCF_000377745.1	1121921	Gilvimarinus chinensis DSM 19667	Cellvibrionales	WP_020210292.1	WP_020210292.1	Same
GCF_000380565.1	1279017	Microbulbifer variabilis ATCC 700307	Cellvibrionales	WP_020411786.1	WP_020413470.1
GCF_000420285.1	1117647	Simiduia agarivorans SA1 = DSM 21679	Cellvibrionales	WP_015045994.1	WP_015046056.1
GCF_000420325.1	1123279	Spongiibacter tropicus DSM 19543	Cellvibrionales	WP_022960496.1	WP_022960496.1	Same
GCF_000423125.1	1121937	Haliea salexigens DSM 19537	Cellvibrionales	WP_027948460.1	WP_027948460.1	Same
GCF_000423345.1	1122194	Marinimicrobium agarilyticum DSM 16975	Cellvibrionales	WP_027328875.1	WP_027328875.1	Same
GCF_000744735.1	1415778	Porticoccus hydrocarbonoclasticus MCTG13d	Cellvibrionales	WP_081890904.1	WP_036860269.1
GCF_000764025.1	1265313	Pseudohaliea rubra DSM 19751	Cellvibrionales		WP_035517398.1
GCF_000832015.1	679259	Gilvimarinus agarilyticus	Cellvibrionales	WP_041522600.1	WP_041522600.1	Same
GCF_000964255.1	2426	Teredinibacter turnerae	Cellvibrionales	WP_015817864.1	WP_015817864.1	Same
GCF_001187555.1	863921	Gilvimarinus polysaccharolyticus	Cellvibrionales	WP_049723766.1	WP_049723766.1	Same
GCF_001296225.1	1513270	Marinagarivorans algicola	Cellvibrionales	WP_053980195.1	WP_053980195.1	Same
GCF_001586255.1	1470434	Zhongshania aliphaticivorans	Cellvibrionales	WP_008247373.1	WP_008247373.1	Same
GCF_001617625.1	252514	Microbulbifer thermotolerans	Cellvibrionales	WP_067152478.1	WP_067152688.1
GCF_001641755.2	1781068	Microbulbifer flavimaris	Cellvibrionales	WP_067079723.1	WP_067079920.1
GCF_001750105.1	1769779	Microbulbifer aggregans	Cellvibrionales	WP_069948330.1	WP_069948330.1	Same
GCF_001922985.1	1500538	Teredinibacter waterburyi	Cellvibrionales		WP_188151753.1
GCF_001999945.1	260552	Microbulbifer agarilyticus	Cellvibrionales	WP_077404977.1	WP_010132909.1
GCF_002009015.1	927787	Microbulbifer mangrovi	Cellvibrionales	WP_078084274.1	WP_078084274.1	Same
GCF_002117105.1	716816	Oceanicoccus sagamiensis	Cellvibrionales		WP_157117981.1
GCF_002157225.2	1737490	Agarilytica rhodophyticola	Cellvibrionales	WP_086932689.1	WP_086932689.1	Same
GCF_002268635.1	39650	Cellvibrio mixtus	Cellvibrionales		WP_007641990.1
GCF_002312815.1	2013869	Agaribacterium haliotis	Cellvibrionales	WP_096087259.1	WP_096087259.1	Same
GCF_002866825.1	1737061	Pseudohalioglobus lutimaris	Cellvibrionales	WP_076001558.1	WP_076001558.1	Same
GCF_002868715.1	1905677	Kineobactrum sediminis	Cellvibrionales		WP_101520755.1
GCF_002869505.1	930805	Halioglobus japonicus	Cellvibrionales		WP_066052496.1
GCF_002915595.1	2067667	Marortus luteolus	Cellvibrionales	WP_103684170.1	WP_103684170.1	Same
GCF_002959965.1	407164	Microbulbifer pacificus	Cellvibrionales	WP_105101456.1	WP_105103906.1
GCF_003259155.1	2202654	Marinimicrobium alkaliphilum	Cellvibrionales	WP_111640389.1	WP_111640389.1	Same
GCF_003402235.1	651086	Parahaliea mediterranea	Cellvibrionales	WP_116365163.1	WP_116365163.1	Same
GCF_003457605.1	2283635	Seongchinamella sediminis	Cellvibrionales	WP_162846198.1	WP_117954946.1
GCF_003688415.1	569599	Umboniibacter marinipuniceus	Cellvibrionales	WP_121877088.1	WP_121877088.1	Same
GCF_003719295.1	2448162	Haliea alexandrii	Cellvibrionales	WP_027948460.1	WP_027948460.1	Same
GCF_003752585.1	933926	Sinobacterium caligoides	Cellvibrionales	WP_123711719.1	WP_123711719.1	Same
GCF_003762925.1	306545	Marinimicrobium koreense	Cellvibrionales	WP_024460621.1	WP_024460621.1	Same
GCF_004340525.1	1132028	Chromatocurvus halotolerans	Cellvibrionales	WP_117314603.1	WP_117314603.1	Same
GCF_004354085.1	2547392	Seongchinamella unica	Cellvibrionales	WP_133214808.1	WP_133214808.1	Same
GCF_005771435.1	2576840	Microbulbifer harenosus	Cellvibrionales	WP_138235284.1	WP_138235284.1	Same
GCF_007004655.1	2591008	Exilibacterium tricleocarpae	Cellvibrionales	WP_142902431.1	WP_142903125.1
GCF_008064635.1	1852021	Parahaliea aestuarii	Cellvibrionales	WP_148064071.1	WP_148064071.1	Same
GCF_008064665.1	2716870	Parahaliea maris	Cellvibrionales	WP_187276428.1	WP_187276428.1	Same
GCF_008120875.1	155077	Cellvibrio japonicus	Cellvibrionales	WP_012487813.1	WP_012487813.1	Same
GCF_009388985.1	2601894	Halioglobus maricola	Cellvibrionales	WP_153239663.1	WP_153239663.1	Same
GCF_009910365.1	2518989	Aequoribacter fuscus	Cellvibrionales	WP_009574852.1	WP_009574852.1	Same
GCF_009931115.1	48074	Microbulbifer hydrolyticus	Cellvibrionales	WP_161858805.1	WP_161858805.1	Same
GCF_010669285.1	2708301	Kineobactrum salinum	Cellvibrionales		WP_163493737.1
GCF_011440395.1	1166482	Pseudomaricurvus alcaniphilus	Cellvibrionales	WP_207951944.1	WP_166166577.1
GCF_011602365.1	1470433	Aestuariicella hydrocarbonica	Cellvibrionales	WP_167184639.1	WP_167184639.1	Same
GCF_011683955.1	1306991	Pseudomaricurvus alkylphenolicus	Cellvibrionales	WP_166997971.1	WP_166997971.1	Same
GCF_014077625.1	2758564	Sediminihaliea albiluteola	Cellvibrionales	WP_235965089.1	WP_235965089.1	Same
GCF_014191725.1	1562603	Microbulbifer rhizosphaerae	Cellvibrionales	WP_183457504.1	WP_183457504.1	Same
GCF_014192475.1	1510459	Simiduia aestuariiviva	Cellvibrionales	WP_221197204.1	WP_183909755.1
GCF_014202945.1	641702	Zhongshania antarctica	Cellvibrionales	WP_008247373.1	WP_008247373.1	Same
GCF_014207695.1	570281	Pseudoteredinibacter isoporae	Cellvibrionales	WP_166843290.1	WP_166843290.1	Same
GCF_014211975.1	2731755	Teredinibacter haidensis	Cellvibrionales	WP_075186396.1	WP_075185588.1
GCF_014217335.1	2731756	Teredinibacter purpureus	Cellvibrionales	WP_045860505.1	WP_045860505.1	Same
GCF_014218805.1	2761453	Teredinibacter franksiae	Cellvibrionales	WP_185232816.1	WP_185231441.1
GCF_014652275.1	930806	Halioglobus pacificus	Cellvibrionales	WP_189475276.1	WP_189475276.1	Same
GCF_014652535.1	1237077	Cellvibrio zantedeschiae	Cellvibrionales	WP_189416861.1	WP_189417778.1
GCF_014705705.1	2760804	Spongiibacter pelagi	Cellvibrionales	WP_190763516.1	WP_190763516.1	Same
GCF_014904735.1	2735675	Microbulbifer hainanensis	Cellvibrionales	WP_193164599.1	WP_193164599.1	Same
GCF_014904815.1	986746	Microbulbifer taiwanensis	Cellvibrionales	WP_193192270.1	WP_193192270.1	Same
GCF_015182315.1	2082724	Cellvibrio polysaccharolyticus	Cellvibrionales		WP_193910335.1
GCF_016132545.1	2794344	Spongiibacter nanhainus	Cellvibrionales	WP_198570695.1	WP_198570695.1	Same
GCF_016906995.1	354246	Spongiibacter marinus	Cellvibrionales	WP_036255439.1	WP_036255439.1	Same
GCF_017303155.1	187980	Microbulbifer salipaludis	Cellvibrionales	WP_207001485.1	WP_207001704.1
GCF_020991125.1	435905	Microbulbifer celer	Cellvibrionales	WP_230438373.1	WP_230438373.1	Same
GCF_021234875.1	1444977	Marinibactrum halimedae	Cellvibrionales	WP_232593147.1	WP_232593147.1	Same
GCF_022554105.1	86173	Microbulbifer elongatus	Cellvibrionales	WP_231757777.1	WP_231757667.1
GCF_900100355.1	658219	Microbulbifer yueqingensis	Cellvibrionales	WP_091506787.1	WP_091506787.1	Same
GCF_900107725.1	658218	Microbulbifer marinus	Cellvibrionales	WP_091385648.1	WP_091385648.1	Same
GCF_900129095.1	494016	Microbulbifer donghaiensis	Cellvibrionales	WP_073271538.1	WP_073271538.1	Same
GCF_923077115.1	1641715	Sinobacterium norvegicum	Cellvibrionales	WP_237443107.1	WP_237443107.1	Same
GCF_000012805.1	323261	Nitrosococcus oceani ATCC 19707	Chromatiales	WP_002810582.1	WP_002810582.1	Same
GCF_000014785.1	187272	Alkalilimnicola ehrlichii MLHE-1	Chromatiales	WP_011629083.1	WP_011629083.1	Same
GCF_000015585.1	349124	Halorhodospira halophila SL1	Chromatiales	WP_011812858.1	WP_011812858.1	Same
GCF_000021985.1	396588	Thioalkalivibrio sulfidiphilus HL-EbGr7	Chromatiales	WP_012638707.1	WP_012637653.1
GCF_000024725.1	472759	Nitrosococcus halophilus Nc 4	Chromatiales	WP_013031787.1	WP_013031787.1	Same
GCF_000024765.1	555778	Halothiobacillus neapolitanus c2	Chromatiales	WP_012823588.1	WP_012823588.1	Same
GCF_000025485.1	572477	Allochromatium vinosum DSM 180	Chromatiales	WP_012970932.1	WP_012970932.1	Same
GCF_000143085.1	105559	Nitrosococcus watsonii C-113	Chromatiales	WP_013219729.1	WP_013219729.1	Same
GCF_000153205.1	314278	Nitrococcus mobilis Nb-231	Chromatiales	WP_040662747.1	WP_040662747.1	Same
GCF_000223985.1	768671	Thiocapsa marina 5811	Chromatiales		WP_007190970.1
GCF_000224005.2	765910	Marichromatium purpuratum 984	Chromatiales	WP_005224165.1	WP_005224165.1	Same
GCF_000224065.1	765913	Thiorhodococcus drewsii AZ1	Chromatiales	WP_040844157.1	WP_040844157.1	Same
GCF_000227685.2	713585	Thioalkalivibrio paradoxus ARh 1	Chromatiales	WP_006747875.1	WP_006747875.1	Same
GCF_000227725.2	765914	Thiorhodospira sibirica ATCC 700588	Chromatiales	WP_006787152.1	WP_006787152.1	Same
GCF_000227745.2	765911	Thiocystis violascens DSM 198	Chromatiales	WP_014777153.1	WP_014777153.1	Same
GCF_000296695.1	562729	Rheinheimera nanhaiensis E407-8	Chromatiales	WP_008223366.1	WP_008223366.1	Same
GCF_000319575.2	1260251	Spiribacter salinus M19-40	Chromatiales	WP_016353505.1	WP_016353505.1	Same
GCF_000321415.2	1255043	Thioalkalivibrio nitratireducens DSM 14787	Chromatiales	WP_015257652.1	WP_015257652.1	Same
GCF_000327045.1	765912	Thioflavicoccus mobilis 8321	Chromatiales	WP_015280731.1	WP_015280731.1	Same
GCF_000374645.1	1121016	Arhodomonas aquaeolei DSM 8974	Chromatiales	WP_018718369.1	WP_018718369.1	Same
GCF_000378965.1	713586	Thioalkalivibrio thiocyanodenitrificans ARhD 1	Chromatiales	WP_018231993.1	WP_018231177.1
GCF_000379525.1	765909	Lamprocystis purpurea DSM 4197	Chromatiales	WP_020506252.1	WP_020506252.1	Same
GCF_000382165.1	1123054	Arsukibacterium perlucidum DSM 18276	Chromatiales	WP_019676019.1	WP_019676019.1	Same
GCF_000385215.1	1279019	Thioalkalivibrio thiocyanoxidans ARh2	Chromatiales	WP_018863575.1	WP_018863575.1	Same
GCF_000425345.1	1123053	Rheinheimera baltica DSM 14885	Chromatiales	WP_027670460.1	WP_027670460.1	Same
GCF_000428045.1	1111735	Sedimenticola selenatireducens DSM 17993	Chromatiales	WP_029132515.1	WP_029132515.1	Same
GCF_000485905.1	1335757	Spiribacter curvatus	Chromatiales	WP_023367152.1	WP_023367152.1	Same
GCF_000585215.1	1249627	Imhoffiella purpurea	Chromatiales	WP_043754568.1	WP_043754568.1	Same
GCF_000633935.1	765873	Ectothiorhodospira haloalkaliphila ATCC 51935	Chromatiales	WP_238984817.1	WP_025281046.1
GCF_000711985.1	1123055	Rheinheimera texasensis DSM 17496	Chromatiales	WP_031567797.1	WP_031567797.1	Same
GCF_000754095.2	160660	Acidihalobacter prosperus	Chromatiales	WP_038087360.1	WP_038087360.1	Same
GCF_000828615.1	1076588	Thiolapillus brandeum	Chromatiales	WP_052470131.1	WP_041066458.1
GCF_000987775.1	336831	Arsukibacterium ikkense	Chromatiales	WP_046558598.1	WP_046558598.1	Same
GCF_001007875.1	1543721	Sedimenticola thiotaurini	Chromatiales	WP_046858602.1	WP_046858602.1	Same
GCF_001020955.1	106634	Thioalkalivibrio versutus	Chromatiales	WP_018168138.1	WP_018168138.1	Same
GCF_001187785.1	1579979	Wenzhouxiangella marina	Chromatiales	WP_049726006.1	WP_049726006.1	Same
GCF_001614315.2	1611323	Halofilum ochraceum	Chromatiales	WP_070988297.1	WP_070988297.1	Same
GCF_001708955.1	1818881	Candidatus Thiodiazotropha endoloripes	Chromatiales
GCF_001715975.1	1655433	Candidatus Thiodiazotropha endolucinida	Chromatiales
GCF_001752395.1	1628148	Rheinheimera salexigens	Chromatiales	WP_070048684.1	WP_070048684.1	Same
GCF_001753165.1	2792603	Acidihalobacter aeolianus	Chromatiales	WP_070072836.1	WP_070072836.1	Same
GCF_001753245.1	2819280	Acidihalobacter yilgarnensis	Chromatiales	WP_070077955.1	WP_070077955.1	Same
GCF_001975725.1	1765967	Acidihalobacter ferrooxydans	Chromatiales	WP_076836963.1	WP_076836963.1	Same
GCF_001995255.1	252474	Thioalkalivibrio halophilus	Chromatiales	WP_018870158.1	WP_018870158.1	Same
GCF_002000365.1	108003	Thioalkalivibrio denitrificans	Chromatiales
GCF_002088235.1	1317117	Oceanococcus atlanticus	Chromatiales	WP_083560403.1	WP_083561189.1
GCF_002215215.1	1192854	Granulosicoccus antarcticus IMCC3135	Chromatiales	WP_088921694.1	WP_088922005.1
GCF_002356115.1	1630141	Candidatus Nitrosoglobus terrae	Chromatiales
GCF_002356555.2	1052	Halorhodospira halochloris	Chromatiales	WP_109962910.1	WP_109962910.1	Same
GCF_002813775.1	1166950	Candidatus Thiodictyon syntrophicum	Chromatiales
GCF_003151135.1	2182787	Abyssibacter profundi	Chromatiales	WP_109720476.1	WP_109720476.1	Same
GCF_003337735.1	547122	Thioalbus denitrificans	Chromatiales	WP_114278697.1	WP_114278697.1	Same
GCF_003410055.1	1792836	Wenzhouxiangella sediminis	Chromatiales	WP_116650623.1	WP_116650623.1	Same
GCF_003634315.1	69360	Thiocapsa rosea	Chromatiales		WP_120795447.1
GCF_003664325.1	85925	Alkalispirillum mobile	Chromatiales	WP_121440804.1	WP_121440804.1	Same
GCF_003751635.1	1750597	Inmirania thermothiophila	Chromatiales	WP_245995093.1	WP_123401098.1
GCF_003862465.1	1547515	Rheinheimera mesophila	Chromatiales	WP_046518937.1	WP_046518937.1	Same
GCF_003967195.1	1811807	Sulfuriflexus mobilis	Chromatiales	WP_126455478.1	WP_126455478.1	Same
GCF_003990335.1	2498451	Rheinheimera mangrovi	Chromatiales	WP_127019112.1	WP_127019112.1	Same
GCF_004005945.1	1834037	Rheinheimera riviphila	Chromatiales	WP_068067028.1	WP_068067028.1	Same
GCF_004339085.1	1537524	Thiogranum longum	Chromatiales	WP_243640644.1	WP_132971438.1
GCF_004342175.1	127458	Thiobaca trueperi	Chromatiales	WP_132977022.1	WP_132977022.1	Same
GCF_004343155.1	1048	Marichromatium gracile	Chromatiales	WP_062274792.1	WP_062274792.1	Same
GCF_004359955.1	589554	Candidatus Thiosymbion oneisti	Chromatiales
GCF_004369005.1	412437	Rheinheimera aquimaris	Chromatiales	WP_134056651.1	WP_134056651.1	Same
GCF_004421105.1	1814290	Nitrosococcus wardiae	Chromatiales	WP_013031787.1	WP_013031787.1	Same
GCF_004684205.1	2305248	Candidatus Macondimonas diazotrophica	Chromatiales
GCF_007625165.1	531306	Spiribacter vilamensis	Chromatiales	WP_130502522.1	WP_130502522.1	Same
GCF_007625215.1	1935996	Spiribacter aquaticus	Chromatiales	WP_069133971.1	WP_069133971.1	Same
GCF_008632335.1	424902	Thiohalocapsa marina	Chromatiales	WP_150091846.1	WP_150091846.1	Same
GCF_009664085.1	316276	Thermochromatium tepidum ATCC 43061	Chromatiales		WP_153973849.1
GCF_009720725.1	231048	Allochromatium palmeri	Chromatiales	WP_155450308.1	WP_155450308.1	Same
GCF_009734265.1	47960	Guyparkeria halophila	Chromatiales	WP_136866935.1	WP_136866935.1	Same
GCF_010499265.1	2707351	Wenzhouxiangella limi	Chromatiales	WP_164209664.1	WP_164209664.1	Same
GCF_010820565.1	57489	Thiorhodococcus minor	Chromatiales		WP_164452863.1
GCF_010915725.1	329406	Thiorhodococcus mannitoliphagus	Chromatiales		WP_164653138.1
GCF_011290485.1	2699430	Caldichromatium japonicum	Chromatiales	WP_166269880.1	WP_166269880.1	Same
GCF_011634895.1	2703963	Rheinheimera pleomorphica	Chromatiales	WP_166837439.1	WP_166837439.1	Same
GCF_011947365.2	205975	endosymbiont of Lamellibrachia barhami	Chromatiales	WP_177419385.1	WP_177420087.1
GCF_012276755.1	365339	Marichromatium bheemlicum	Chromatiales		WP_168668743.1
GCF_013283795.1	2740584	Rheinheimera lutimaris	Chromatiales	WP_173502228.1	WP_173502228.1	Same
GCF_013385175.1	504901	Allochromatium humboldtianum	Chromatiales	WP_176976029.1	WP_176976029.1	Same
GCF_014145225.1	1653858	Thiospirillum jenense	Chromatiales
GCF_014645135.1	400153	Rheinheimera tangshanensis	Chromatiales	WP_053423387.1	WP_053423387.1	Same
GCF_016583575.1	13725	Thiocystis violacea	Chromatiales	WP_200374736.1	WP_200374736.1	Same
GCF_016583625.1	421629	Halorhodospira abdelmalekii	Chromatiales	WP_207124029.1	WP_207124029.1	Same
GCF_016583745.1	61644	Chromatium okenii	Chromatiales
GCF_016583765.1	626372	Chromatium weissei	Chromatiales	WP_200206226.1	WP_200206226.1	Same
GCF_016583795.1	48729	Rhabdochromatium marinum	Chromatiales		WP_200285449.1
GCF_016583825.1	69359	Thiohalocapsa halophila	Chromatiales	WP_200234112.1	WP_200234112.1	Same
GCF_016583835.1	1057	Thiococcus pfennigii	Chromatiales	WP_200253547.1	WP_200253547.1	Same
GCF_016583905.1	1064514	Lamprobacter modestohalophilus	Chromatiales		WP_200252282.1
GCF_016583985.1	382777	Thiocapsa imhoffii	Chromatiales		WP_200386983.1
GCF_016584055.1	168379	Halorhodospira neutriphila	Chromatiales	WP_200257666.1	WP_200257666.1	Same
GCF_016584085.1	85075	Halochromatium glycolicum	Chromatiales		WP_200346729.1
GCF_016584105.1	1054	Ectothiorhodospira shaposhnikovii	Chromatiales	WP_200172403.1	WP_200174192.1
GCF_016653295.1	49447	Halochromatium salexigens	Chromatiales		WP_201247200.1
GCF_016653315.1	391920	Halochromatium roseum	Chromatiales		WP_201224659.1
GCF_016653415.1	77007	Thiorhodovibrio winogradskyi	Chromatiales	WP_201068602.1	WP_201068602.1	Same
GCF_016653465.1	61597	Thiocystis minor	Chromatiales	WP_201092860.1	WP_201092860.1	Same
GCF_018409545.1	553982	Allochromatium tepidum	Chromatiales	WP_213378380.1	WP_213378380.1	Same
GCF_021228795.1	521689	Thiocapsa bogorovii	Chromatiales		WP_232408750.1
GCF_021290985.1	443616	Rheinheimera soli	Chromatiales	WP_008898022.1	WP_008898022.1	Same
GCF_022227625.1	505694	Ectothiorhodospira variabilis	Chromatiales	WP_239680906.1	WP_239680809.1
GCF_022436675.1	1193627	Rheinheimera hassiensis	Chromatiales	WP_068232476.1	WP_068232476.1	Same
GCF_900106925.1	1058	Thiocapsa roseopersicina	Chromatiales		WP_093028530.1
GCF_900107145.1	61595	Allochromatium warmingii	Chromatiales	WP_091331580.1	WP_091331580.1	Same
GCF_900108485.1	173990	Rheinheimera pacifica	Chromatiales	WP_068232476.1	WP_068232476.1	Same
GCF_900109495.1	1396821	Ectothiorhodospira marina	Chromatiales	WP_245740845.1	WP_090252648.1
GCF_900110585.1	406100	Aquisalimonas asiatica	Chromatiales	WP_091639611.1	WP_091639611.1	Same
GCF_900110965.1	867345	Ectothiorhodospira magna	Chromatiales	WP_238375974.1	WP_090206368.1
GCF_900114895.1	195064	Ectothiorhodospira mobilis	Chromatiales	WP_244887855.1	WP_090485689.1
GCF_900156225.1	233100	Ectothiorhodosinus mongolicus	Chromatiales	WP_234982847.1	WP_076754408.1
GCF_900215315.1	1323745	Arsukibacterium tuosuense	Chromatiales	WP_097111534.1	WP_097111534.1	Same
GCF_902810445.1	553981	Candidatus Nitrosacidococcus tergens	Chromatiales
GCF_000007725.1	224915	Buchnera aphidicola str. Bp (Baizongia pistaciae)	Enterobacterales
GCF_000010085.1	343509	Sodalis glossinidius str. 'morsitans'	Enterobacterales	WP_011411617.1	WP_011411617.1	Same
GCF_000011745.1	291272	Candidatus Blochmannia pennsylvanicus str. BPEN	Enterobacterales
GCF_000018045.1	290338	Citrobacter koseri ATCC BAA-895	Enterobacterales	WP_006176728.1	WP_006176728.1	Same
GCF_000021705.1	572265	Candidatus Hamiltonella defensa 5AT (Acyrthosiphon pisum)	Enterobacterales
GCF_000023545.1	579405	Musicola paradisiaca Ech703	Enterobacterales	WP_015854473.1	WP_015854473.1	Same
GCF_000023565.1	561229	Dickeya chrysanthemi Ech1591	Enterobacterales	WP_012768812.1	WP_012768812.1	Same
GCF_000025065.1	590409	Dickeya parazeae Ech586	Enterobacterales	WP_012885756.1	WP_012885756.1	Same
GCF_000026185.1	465817	Erwinia tasmaniensis Et1/99	Enterobacterales	WP_012440731.1	WP_012440731.1	Same
GCF_000027225.1	406818	Xenorhabdus bovienii SS-2004	Enterobacterales	WP_012989536.1	WP_012989536.1	Same
GCF_000069965.1	529507	Proteus mirabilis HI4320	Enterobacterales	WP_004243899.1	WP_004243899.1	Same
GCF_000091565.1	665029	Erwinia amylovora CFBP1430	Enterobacterales	WP_004159202.1	WP_004159202.1	Same
GCF_000093065.1	515618	Candidatus Riesia pediculicola USDA	Enterobacterales
GCF_000147055.1	198628	Dickeya dadantii 3937	Enterobacterales		WP_013319014.1
GCF_000196155.1	243265	Photorhabdus laumondii subsp. laumondii TTO1	Enterobacterales	WP_011147534.1	WP_011147534.1	Same
GCF_000196475.1	291112	Photorhabdus asymbiotica	Enterobacterales	WP_015833445.1	WP_015833445.1	Same
GCF_000196615.1	634500	Erwinia billingiae Eb661	Enterobacterales	WP_013203435.1	WP_013203435.1	Same
GCF_000214235.1	768492	Serratia plymuthica AS9	Enterobacterales	WP_004929136.1	WP_004929136.1	Same
GCF_000222975.1	1035377	Yersinia pestis A1122	Enterobacterales	WP_002209672.1	WP_002209672.1	Same
GCF_000224675.1	885040	Enterobacter soli	Enterobacterales	WP_006176728.1	WP_006176728.1	Same
GCF_000233595.1	1095774	Pantoea ananatis PA13	Enterobacterales	WP_006120509.1	WP_006120509.1	Same
GCF_000241955.1	745277	Rahnella aquatilis CIP 78.65 = ATCC 33071	Enterobacterales	WP_037040184.1	WP_037040184.1	Same
GCF_000247565.1	1142511	Wigglesworthia glossinidia endosymbiont of Glossina morsitans morsitans (Yale colony)	Enterobacterales
GCF_000261045.2	1154756	Serratia inhibens PRI-2C	Enterobacterales	WP_004929136.1	WP_004929136.1	Same
GCF_000262305.1	630626	Shimwellia blattae DSM 4481 = NBRC 105725	Enterobacterales	WP_002441435.1	WP_002441435.1	Same
GCF_000264765.2	667120	Edwardsiella anguillarum ET080813	Enterobacterales	WP_034165583.1	WP_034165583.1	Same
GCF_000287335.1	1199245	secondary endosymbiont of Ctenarytaina eucalypti	Enterobacterales
GCF_000287355.1	134287	secondary endosymbiont of Heteropsylla cubana	Enterobacterales
GCF_000299915.1	745411	Gallaecimonas xiamenensis 3-C-1	Enterobacterales	WP_008486543.1	WP_008486543.1	Same
GCF_000312485.1	1205683	Yersinia massiliensis CCUG 53443	Enterobacterales	WP_019212219.1	WP_019212219.1	Same
GCF_000314855.2	1141662	Providencia burhodogranariea DSM 19968	Enterobacterales	WP_008910491.1	WP_008910491.1	Same
GCF_000314895.2	1141660	Providencia sneebia DSM 19967	Enterobacterales	WP_008916255.1	WP_008916255.1	Same
GCF_000331065.1	1240471	Candidatus Blochmannia chromaiodes str. 640	Enterobacterales
GCF_000364725.1	1234603	Candidatus Moranella endobia PCVAL	Enterobacterales
GCF_000412335.2	566551	Cedecea davisae DSM 4568	Enterobacterales	WP_016537822.1	WP_016537822.1	Same
GCF_000439255.1	1197719	Salmonella bongori N268-08	Enterobacterales	WP_000003307.1	WP_000003307.1	Same
GCF_000439375.1	480813	Tatumella saanichensis	Enterobacterales	WP_029687059.1	WP_029687059.1	Same
GCF_000439895.1	1005995	Tatumella ptyseos ATCC 33301	Enterobacterales	WP_025903723.1	WP_025903723.1	Same
GCF_000517405.1	2342	Candidatus Sodalis pierantonius str. SOPE	Enterobacterales
GCF_000517425.1	1239307	Sodalis praecaptivus	Enterobacterales	WP_025421295.1	WP_025421295.1	Same
GCF_000518745.1	1336237	Phaseolibacter flectens ATCC 12775	Enterobacterales	WP_028686195.1	WP_028686195.1	Same
GCF_000520015.2	1441930	Chania multitudinisentens RB-25	Enterobacterales	WP_004929136.1	WP_004929136.1	Same
GCF_000534275.1	208224	Enterobacter kobei	Enterobacterales	WP_006176728.1	WP_006176728.1	Same
GCF_000582515.1	367190	Yersinia similis	Enterobacterales	WP_002209672.1	WP_002209672.1	Same
GCF_000590885.1	69222	Erwinia mallotivora	Enterobacterales	WP_034938411.1	WP_034938411.1	Same
GCF_000612035.1	2805098	Photorhabdus aegyptia	Enterobacterales	WP_036777809.1	WP_036777809.1	Same
GCF_000696575.1	1505757	Siccibacter colletis	Enterobacterales	WP_031520247.1	WP_031520247.1	Same
GCF_000711895.1	1122960	Photorhabdus australis DSM 17609	Enterobacterales	WP_036771374.1	WP_036771374.1	Same
GCF_000734965.1	1005994	Trabulsiella guamensis ATCC 49490	Enterobacterales	WP_038157215.1	WP_038157215.1	Same
GCF_000735425.1	1005999	Leminorella grimontii ATCC 33999 = DSM 5078	Enterobacterales	WP_027275893.1	WP_027275893.1	Same
GCF_000737905.1	82992	Buttiauxella noackiae	Enterobacterales	WP_034459318.1	WP_034459318.1	Same
GCF_000740965.1	29471	Pectobacterium atrosepticum	Enterobacterales	WP_005973561.1	WP_005973561.1	Same
GCF_000749845.1	55207	Pectobacterium betavasculorum	Enterobacterales	WP_005973561.1	WP_005973561.1	Same
GCF_000754805.1	349966	Yersinia frederiksenii ATCC 33641	Enterobacterales	WP_005159396.1	WP_005159396.1	Same
GCF_000754995.1	585	Proteus vulgaris	Enterobacterales	WP_023581594.1	WP_023581594.1	Same
GCF_000757425.2	642227	Tatumella morbirosei	Enterobacterales	WP_038022279.1	WP_038022279.1	Same
GCF_000757905.1	1247024	Candidatus Arsenophonus nilaparvatae str. Hanzhou	Enterobacterales
GCF_000770155.1	550	Enterobacter cloacae	Enterobacterales	WP_006176728.1	WP_006176728.1	Same
GCF_000770305.1	796334	Erwinia oleae	Enterobacterales	WP_034916427.1	WP_034916427.1	Same
GCF_000773975.1	371042	Erwinia typographi	Enterobacterales	WP_034894009.1	WP_034894009.1	Same
GCF_000784735.1	1577887	Dickeya undicola	Enterobacterales		WP_013319014.1
GCF_000803215.1	2558042	Pectobacterium fontis	Enterobacterales	WP_039352749.1	WP_039352749.1	Same
GCF_000803315.1	1507808	Pectobacterium actinidiae	Enterobacterales	WP_005973561.1	WP_005973561.1	Same
GCF_000828515.1	476281	Candidatus Ishikawaella capsulata Mpkobe	Enterobacterales
GCF_000834295.1	273123	Yersinia pseudotuberculosis IP 32953	Enterobacterales	WP_002209672.1	WP_002209672.1	Same
GCF_000834395.1	1453495	Yersinia aldovae 670-83	Enterobacterales	WP_004703993.1	WP_004703993.1	Same
GCF_000834455.1	29485	Yersinia rohdei	Enterobacterales	WP_032816407.1	WP_032816407.1	Same
GCF_000951135.1	1513468	Rouxiella chamberiensis	Enterobacterales	WP_045045976.1	WP_045045976.1	Same
GCF_000968175.1	1354304	Xenorhabdus poinarii G6	Enterobacterales	WP_045957990.1	WP_045957990.1	Same
GCF_000968195.1	351671	Xenorhabdus doucetiae	Enterobacterales	WP_045971797.1	WP_045971797.1	Same
GCF_000969395.1	470931	Pantoea anthophila	Enterobacterales	WP_009088652.1	WP_009088652.1	Same
GCF_000971765.1	1235990	Candidatus Pantoea carbekii	Enterobacterales
GCF_000973505.1	1505596	Blochmannia endosymbiont of Polyrhachis (Hedomyrma) turneri	Enterobacterales
GCF_000973545.1	1505597	Blochmannia endosymbiont of Camponotus (Colobopsis) obliquus	Enterobacterales
GCF_000980985.1	82983	Obesumbacterium proteus	Enterobacterales	WP_008812634.1	WP_008812634.1	Same
GCF_001006005.1	47917	Serratia fonticola	Enterobacterales	WP_012146382.1	WP_012146382.1	Same
GCF_001010285.1	230089	Photorhabdus thracensis	Enterobacterales	WP_046973742.1	WP_046973742.1	Same
GCF_001022135.1	1972431	Phytobacter ursingii	Enterobacterales	WP_000003307.1	WP_000003307.1	Same
GCF_001037465.1	880157	Xenorhabdus khoisanae	Enterobacterales	WP_047962921.1	WP_047962921.1	Same
GCF_001039065.1	2066479	Pectobacterium peruviense	Enterobacterales	WP_005973561.1	WP_005973561.1	Same
GCF_001050515.1	1161919	Erwinia piriflorinigrans CFBP 5888	Enterobacterales	WP_023655861.1	WP_023655861.1	Same
GCF_001083805.1	171439	Photorhabdus luminescens subsp. luminescens	Enterobacterales	WP_049582196.1	WP_049582196.1	Same
GCF_001112925.1	685706	Yersinia nurmii	Enterobacterales	WP_004718098.1	WP_004718098.1	Same
GCF_001123825.1	2890319	Yersinia thracica	Enterobacterales	WP_005159396.1	WP_005159396.1	Same
GCF_001152565.1	1288385	Yersinia pekkanenii	Enterobacterales	WP_049608007.1	WP_049608007.1	Same
GCF_001160345.1	630	Yersinia enterocolitica	Enterobacterales
GCF_001267535.1	1560201	Erwinia iniecta	Enterobacterales	WP_052901323.1	WP_052901323.1	Same
GCF_001277175.1	1074000	Cronobacter universalis NCTC 9529	Enterobacterales	WP_004387373.1	WP_004387373.1	Same
GCF_001277195.1	1159613	Cronobacter muytjensii ATCC 51329	Enterobacterales	WP_004387373.1	WP_004387373.1	Same
GCF_001277215.2	1159491	Cronobacter malonaticus LMG 23826	Enterobacterales	WP_004387373.1	WP_004387373.1	Same
GCF_001277235.1	1159554	Cronobacter dublinensis subsp. dublinensis LMG 23823	Enterobacterales	WP_007728334.1	WP_007728334.1	Same
GCF_001277255.1	1073999	Cronobacter condimenti 1330	Enterobacterales	WP_004387373.1	WP_004387373.1	Same
GCF_001280945.1	880156	Photorhabdus heterorhabditis	Enterobacterales	WP_054479153.1	WP_054479153.1	Same
GCF_001297845.1	379893	Trabulsiella odontotermitis	Enterobacterales	WP_038157215.1	WP_038157215.1	Same
GCF_001319845.1	263819	Yersinia aleksiciae	Enterobacterales	WP_032813901.1	WP_032813901.1	Same
GCF_001461805.1	1334193	[Enterobacter] lignolyticus	Enterobacterales	WP_006176728.1	WP_006176728.1	Same
GCF_001484765.1	1384589	Entomohabitans teleogrylli	Enterobacterales	WP_058913193.1	WP_058913193.1	Same
GCF_001485335.1	1560356	Type-D symbiont of Plautia stali	Enterobacterales	WP_039329921.1	WP_039329921.1	Same
GCF_001518835.1	83655	Leclercia adecarboxylata	Enterobacterales	WP_032613187.1	WP_032613187.1	Same
GCF_001534665.1	634113	Candidatus Arsenophonus lipoptenae	Enterobacterales
GCF_001558935.2	35703	Citrobacter amalonaticus	Enterobacterales	WP_061069715.1	WP_061069715.1	Same
GCF_001571285.1	1218112	Kluyvera cryocrescens NBRC 102467	Enterobacterales	WP_052282240.1	WP_052282240.1	Same
GCF_001602625.1	2636512	unclassified Sodalis	Enterobacterales
GCF_001640365.1	57911	Candidatus Arsenophonus triatominarum	Enterobacterales
GCF_001642805.2	2741499	Serratia surfactantfaciens	Enterobacterales	WP_004929136.1	WP_004929136.1	Same
GCF_001654835.1	1354253	Buttiauxella gaviniae ATCC 51604	Enterobacterales	WP_064513132.1	WP_064513132.1	Same
GCF_001654855.1	1354337	Proteus myxofaciens ATCC 19692	Enterobacterales	WP_066747240.1	WP_066747240.1	Same
GCF_001654925.1	1354251	Buttiauxella brennerae ATCC 51605	Enterobacterales	WP_064560370.1	WP_064560370.1	Same
GCF_001655675.1	1691903	Mangrovibacter phragmitis	Enterobacterales	WP_064596063.1	WP_064596063.1	Same
GCF_001656035.1	935293	Yersinia entomophaga	Enterobacterales	WP_004718098.1	WP_004718098.1	Same
GCF_001658025.2	497725	Kosakonia oryzae	Enterobacterales	WP_007370770.1	WP_007370770.1	Same
GCF_001682915.1	73098	Kluyvera georgiana	Enterobacterales	WP_064543429.1	WP_064543429.1	Same
GCF_001683395.1	1158459	Kosakonia sacchari	Enterobacterales	WP_000003307.1	WP_000003307.1	Same
GCF_001684335.1	1851568	Photorhabdus namnaonensis	Enterobacterales	WP_046396038.1	WP_046396038.1	Same
GCF_001721185.1	351679	Xenorhabdus hominickii	Enterobacterales	WP_069315010.1	WP_069315010.1	Same
GCF_001729805.1	1812935	Enterobacter roggenkampii	Enterobacterales	WP_006176728.1	WP_006176728.1	Same
GCF_001742185.1	1175631	Pectobacterium wasabiae CFBP 3304	Enterobacterales	WP_005973561.1	WP_005973561.1	Same
GCF_001750725.1	299767	Enterobacter ludwigii	Enterobacterales	WP_006176728.1	WP_006176728.1	Same
GCF_001756855.1	252393	Candidatus Erwinia dacicola	Enterobacterales
GCF_001905915.1	621	Shigella boydii	Enterobacterales	WP_001295364.1
GCF_001908095.1	1873484	Xenorhabdus thuongxuanensis	Enterobacterales	WP_074019804.1	WP_074019804.1	Same
GCF_001908105.1	1873482	Xenorhabdus eapokensis	Enterobacterales	WP_045971797.1	WP_045971797.1	Same
GCF_001932995.2	622	Shigella dysenteriae	Enterobacterales	WP_001363412.1	WP_001363412.1	Same
GCF_001976145.1	2034155	Serratia oryzae	Enterobacterales	WP_076942915.1	WP_076942915.1	Same
GCF_001984825.2	2494701	Enterobacter chengduensis	Enterobacterales	WP_032643655.1	WP_032643655.1	Same
GCF_002006995.1	1926881	Izhakiella australiensis	Enterobacterales	WP_078004476.1	WP_078004476.1	Same
GCF_002073895.1	428411	Candidatus Riesia pediculischaeffi	Enterobacterales
GCF_002077695.1	1964541	Pantoea latae	Enterobacterales	WP_081142365.1	WP_081142365.1	Same
GCF_002093625.1	1646373	Rouxiella silvae	Enterobacterales	WP_055776541.1	WP_055776541.1	Same
GCF_002095315.1	472705	Pantoea conspicua	Enterobacterales	WP_094119811.1	WP_094119811.1	Same
GCF_002095475.1	1076550	Pantoea rwandensis	Enterobacterales	WP_007886161.1	WP_007886161.1	Same
GCF_002095485.1	1076551	Pantoea wallisii	Enterobacterales	WP_010617748.1	WP_010617748.1	Same
GCF_002101395.1	1891675	Pantoea alhagi	Enterobacterales	WP_085070649.1	WP_085070649.1	Same
GCF_002111585.1	1082703	Lonsdalea iberica	Enterobacterales	WP_026741430.1	WP_026741430.1	Same
GCF_002127535.1	351656	Xenorhabdus vietnamensis	Enterobacterales	WP_086110368.1	WP_086110368.1	Same
GCF_002127545.1	40578	Xenorhabdus beddingii	Enterobacterales	WP_047768512.1	WP_047768512.1	Same
GCF_002163605.1	53336	Tatumella citrea	Enterobacterales	WP_087489322.1	WP_087489322.1	Same
GCF_002206385.2	618	Serratia odorifera	Enterobacterales	WP_004959528.1	WP_004959528.1	Same
GCF_002288545.1	2042057	Pectobacterium polaris	Enterobacterales	WP_005973561.1	WP_005973561.1	Same
GCF_002291425.1	929813	Gibbsiella quercinecans	Enterobacterales	WP_095847558.1	WP_095847558.1	Same
GCF_002291445.1	1109412	Brenneria goodwinii	Enterobacterales	WP_048637826.1	WP_048637826.1	Same
GCF_002393445.1	158822	Cedecea neteri	Enterobacterales	WP_016537822.1	WP_016537822.1	Same
GCF_002393505.1	126385	Providencia alcalifaciens	Enterobacterales	WP_006661282.1	WP_006661282.1	Same
GCF_002504285.1	636	Edwardsiella tarda	Enterobacterales		WP_005289407.1
GCF_002591785.1	82979	Budvicia aquatica	Enterobacterales	WP_029096616.1	WP_029096616.1	Same
GCF_002607735.1	1973495	Proteus alimentorum	Enterobacterales	WP_006533574.1	WP_006533574.1	Same
GCF_002632585.1	1427518	Xenorhabdus szentirmaii DSM 16338	Enterobacterales	WP_038234632.1	WP_038234632.1	Same
GCF_002632615.1	351674	Xenorhabdus miraniensis	Enterobacterales	WP_099113788.1	WP_099113788.1	Same
GCF_002632755.1	1034471	Xenorhabdus ishibashii	Enterobacterales	WP_099118075.1	WP_099118075.1	Same
GCF_002632825.1	351614	Xenorhabdus stockiae	Enterobacterales	WP_099110645.1	WP_099110645.1	Same
GCF_002632875.1	351676	Xenorhabdus kozodoii	Enterobacterales	WP_099141814.1	WP_099141814.1	Same
GCF_002777965.1	1987580	Proteus columbae	Enterobacterales	WP_006533574.1	WP_006533574.1	Same
GCF_002811195.1	1076549	Pantoea rodasii	Enterobacterales	WP_038645348.1	WP_038645348.1	Same
GCF_002812485.1	1778540	Dickeya fangzhongdai	Enterobacterales	WP_022634480.1	WP_022634480.1	Same
GCF_002843235.3	2027290	Providencia huaxiensis	Enterobacterales	WP_004264984.1	WP_004264984.1	Same
GCF_002846995.1	1089444	Dickeya solani	Enterobacterales	WP_022634480.1	WP_022634480.1	Same
GCF_002858675.1	2060067	Chimaeribacter californicus	Enterobacterales	WP_072930403.1	WP_072930403.1	Same
GCF_002858715.1	2060068	Chimaeribacter coloradensis	Enterobacterales	WP_072930403.1	WP_072930403.1	Same
GCF_002858825.1	2060066	Chimaeribacter arupi	Enterobacterales	WP_072930403.1	WP_072930403.1	Same
GCF_002858935.1	92488	Pantoea endophytica	Enterobacterales	WP_007886161.1	WP_007886161.1	Same
GCF_002887555.1	204042	Dickeya zeae	Enterobacterales	WP_012885756.1	WP_012885756.1	Same
GCF_002895925.1	1458355	Mixta theicola	Enterobacterales	WP_103060111.1	WP_103060111.1	Same
GCF_002915575.1	2022662	Superficieibacter electus	Enterobacterales	WP_103677649.1	WP_103677649.1	Same
GCF_002933345.1	2044610	Candidatus Pantoea edessiphila	Enterobacterales
GCF_002952315.1	79967	Erwinia pyrifoliae	Enterobacterales	WP_012667347.1	WP_012667347.1	Same
GCF_002953195.1	665914	Mixta gaviniae	Enterobacterales	WP_038624651.1	WP_038624651.1	Same
GCF_002968995.1	2918802	Photorhabdus hindustanensis	Enterobacterales	WP_046396038.1	WP_046396038.1	Same
GCF_003019925.1	61647	Pluralibacter gergoviae	Enterobacterales	WP_043086451.1	WP_043086451.1	Same
GCF_003074995.2	67780	Edwardsiella ictaluri	Enterobacterales	WP_015872280.1	WP_015872280.1	Same
GCF_003096015.2	2172103	Limnobaculum parvum	Enterobacterales		WP_108900045.1
GCF_003115815.1	1508507	Brenneria roseae subsp. americana	Enterobacterales	WP_109055806.1	WP_109055806.1	Same
GCF_003122425.1	1878942	Candidatus Fukatsuia symbiotica	Enterobacterales
GCF_003144405.1	2050966	Proteus cibi	Enterobacterales	WP_023581594.1	WP_023581594.1	Same
GCF_003144555.1	2050967	Proteus faecis	Enterobacterales	WP_006533574.1	WP_006533574.1	Same
GCF_003148935.1	574096	Pantoea allii	Enterobacterales	WP_006120509.1	WP_006120509.1	Same
GCF_003182475.1	451513	Mangrovibacter plantisponsor	Enterobacterales	WP_036116426.1	WP_036116426.1	Same
GCF_003204135.1	587	Providencia rettgeri	Enterobacterales	WP_004912810.1	WP_004912810.1	Same
GCF_003207695.1	357240	Franconibacter helveticus	Enterobacterales	WP_024553705.1	WP_024553705.1	Same
GCF_003261575.2	2153354	Klebsiella huaxiensis	Enterobacterales		WP_110272050.1
GCF_003287735.1	2029681	Photorhabdus bodei	Enterobacterales	WP_112876375.1	WP_112876375.1	Same
GCF_003315515.1	714314	Brenneria salicis ATCC 15712 = DSM 30166	Enterobacterales	WP_113865945.1	WP_113865945.1	Same
GCF_003332275.1	2267246	Edaphovirga cremea	Enterobacterales	WP_114195342.1	WP_114195342.1	Same
GCF_003363015.1	1487935	Enterobacillus tribolii	Enterobacterales	WP_115459116.1	WP_115459116.1	Same
GCF_003367375.1	2291597	Gallaecimonas mangrovi	Enterobacterales	WP_115719586.1	WP_115719586.1	Same
GCF_003382565.3	2204145	Pectobacterium aquaticum	Enterobacterales	WP_102118560.1	WP_102118560.1	Same
GCF_003386665.1	351673	Xenorhabdus cabanillasii	Enterobacterales	WP_038259658.1	WP_038259658.1	Same
GCF_003403135.1	204039	Dickeya dianthicola	Enterobacterales	WP_022634480.1	WP_022634480.1	Same
GCF_003429605.1	67828	Citrobacter gillenii	Enterobacterales	WP_003037573.1	WP_003037573.1	Same
GCF_003515985.1	1082704	Lonsdalea britannica	Enterobacterales	WP_026741430.1	WP_026741430.1	Same
GCF_003516125.1	28141	Cronobacter sakazakii	Enterobacterales	WP_004387373.1	WP_004387373.1	Same
GCF_003516165.1	615	Serratia marcescens	Enterobacterales	WP_004929136.1	WP_004929136.1	Same
GCF_003571485.1	2488639	Pectobacterium versatile	Enterobacterales	WP_005973561.1	WP_005973561.1	Same
GCF_003594915.1	2497875	Enterobacter chuandaensis	Enterobacterales	WP_006176728.1	WP_006176728.1	Same
GCF_003594935.2	2494702	Enterobacter huaxiensis	Enterobacterales	WP_006176728.1	WP_006176728.1	Same
GCF_003600645.1	1604335	Yersinia rochesterensis	Enterobacterales	WP_005159396.1	WP_005159396.1	Same
GCF_003601925.1	82991	Buttiauxella izardii	Enterobacterales	WP_034497749.1	WP_034497749.1	Same
GCF_003602095.1	1510574	Rahnella woolbedingensis	Enterobacterales	WP_120133604.1	WP_120133604.1	Same
GCF_003610465.1	290111	Xenorhabdus ehlersii	Enterobacterales	WP_099132135.1	WP_099132135.1	Same
GCF_003610915.1	574964	Rahnella variigena	Enterobacterales	WP_095924881.1	WP_095924881.1	Same
GCF_003612015.1	2364647	Kalamiella piersonii	Enterobacterales	WP_010617748.1	WP_010617748.1	Same
GCF_003614975.1	1510573	Rahnella bruchi	Enterobacterales	WP_120133604.1	WP_120133604.1	Same
GCF_003634235.1	158877	Yokenella regensburgei	Enterobacterales	WP_006176728.1	WP_006176728.1	Same
GCF_003666245.1	71656	Brenneria alni	Enterobacterales	WP_121575530.1	WP_121575530.1	Same
GCF_003710245.1	221276	[Curtobacterium] plantarum	Enterobacterales	WP_010257669.1	WP_010257669.1	Same
GCF_003751625.1	584787	Gallaecimonas pentaromativorans	Enterobacterales	WP_123420569.1	WP_123420569.1	Same
GCF_003795375.1	1914243	Citrobacter europaeus	Enterobacterales	WP_003037573.1	WP_003037573.1	Same
GCF_003812345.1	546	Citrobacter freundii	Enterobacterales	WP_003037573.1	WP_003037573.1	Same
GCF_003812925.1	571	Klebsiella oxytoca	Enterobacterales		WP_004104583.1
GCF_003818135.1	82993	Buttiauxella warmboldiae	Enterobacterales	WP_124024484.1	WP_124024484.1	Same
GCF_003846135.1	69224	Erwinia psidii	Enterobacterales	WP_124234211.1	WP_124234211.1	Same
GCF_003934295.1	2259638	Dickeya lacustris	Enterobacterales	WP_125260344.1	WP_125260344.1	Same
GCF_003935895.2	1851514	Scandinavium goeteborgense	Enterobacterales	WP_110508841.1	WP_110508841.1	Same
GCF_003938205.1	67824	Citrobacter farmeri	Enterobacterales	WP_000003307.1	WP_000003307.1	Same
GCF_003964805.1	2497436	Enterobacter quasiroggenkampii	Enterobacterales	WP_006176728.1	WP_006176728.1	Same
GCF_003992745.1	1905730	Pectobacterium parmentieri	Enterobacterales	WP_005973561.1	WP_005973561.1	Same
GCF_004011885.1	2675110	Serratia microhaemolytica	Enterobacterales	WP_127958875.1	WP_127958875.1	Same
GCF_004089895.1	208223	Kosakonia cowanii	Enterobacterales		WP_042716751.1
GCF_004116975.1	183417	Proteus hauseri	Enterobacterales	WP_064720617.1	WP_064720617.1	Same
GCF_004124235.1	2339259	Yersinia hibernica	Enterobacterales	WP_005159396.1	WP_005159396.1	Same
GCF_004137795.1	2034769	Pectobacterium zantedeschiae	Enterobacterales	WP_005973561.1	WP_005973561.1	Same
GCF_004168465.1	357233	Siccibacter turicensis	Enterobacterales	WP_024549685.1	WP_024549685.1	Same
GCF_004295645.1	2498113	Jinshanibacter zhutongyuii	Enterobacterales		WP_108900045.1
GCF_004331265.1	2529381	Enterobacter wuhouensis	Enterobacterales	WP_006176728.1	WP_006176728.1	Same
GCF_004331385.1	2529382	Enterobacter quasihormaechei	Enterobacterales	WP_006176728.1	WP_006176728.1	Same
GCF_004331415.1	2529380	Kosakonia quasisacchari	Enterobacterales	WP_044172203.1	WP_044172203.1	Same
GCF_004342665.1	160434	Samsonia erythrinae	Enterobacterales	WP_132458694.1	WP_132458694.1	Same
GCF_004343195.1	466109	Biostraticola tofi	Enterobacterales	WP_131867419.1	WP_131867419.1	Same
GCF_004353845.1	2546350	Citrobacter arsenatis	Enterobacterales	WP_003037573.1	WP_003037573.1	Same
GCF_004684345.1	2562449	Citrobacter tructae	Enterobacterales	WP_135324715.1	WP_135324715.1	Same
GCF_004768525.1	638	Arsenophonus nasoniae	Enterobacterales	WP_026821687.1	WP_026821687.1	Same
GCF_004768745.1	458197	Serratia nematodiphila	Enterobacterales	WP_004929136.1	WP_004929136.1	Same
GCF_004792415.1	470934	Pantoea vagans	Enterobacterales	WP_013358764.1	WP_013358764.1	Same
GCF_004801125.1	67829	Citrobacter murliniae	Enterobacterales	WP_045446287.1	WP_045446287.1	Same
GCF_005484945.1	55213	Brenneria rubrifaciens	Enterobacterales	WP_137714385.1	WP_137714385.1	Same
GCF_005484965.1	1121120	Brenneria nigrifluens DSM 30175 = ATCC 13028	Enterobacterales	WP_009111831.1	WP_009111831.1	Same
GCF_005497185.1	2485124	Pectobacterium polonicum	Enterobacterales	WP_005973561.1	WP_005973561.1	Same
GCF_005671395.1	2579935	Jejubacter calystegiae	Enterobacterales		WP_138098956.1
GCF_005860775.1	2582917	Klebsiella indica	Enterobacterales		WP_004104583.1
GCF_006349075.1	588	Providencia stuartii	Enterobacterales	WP_070930032.1	WP_070930032.1	Same
GCF_006517625.1	2562439	Mixta tenebrionis	Enterobacterales	WP_103060111.1	WP_103060111.1	Same
GCF_006711645.1	1259973	Raoultella electrica	Enterobacterales		WP_004866461.1
GCF_007035645.1	61645	Enterobacter asburiae	Enterobacterales	WP_006176728.1	WP_006176728.1	Same
GCF_007570865.1	255519	Atlantibacter subterranea	Enterobacterales	WP_002438107.1	WP_002438107.1	Same
GCF_007632255.1	548	Klebsiella aerogenes	Enterobacterales		WP_002914074.1
GCF_007681265.1	665913	Mixta calida	Enterobacterales	WP_038624651.1	WP_038624651.1	Same
GCF_007858975.2	568768	Dickeya poaceiphila	Enterobacterales	WP_042872177.1	WP_042872177.1	Same
GCF_008011855.1	2703793	Serratia bockelmannii	Enterobacterales	WP_004929136.1	WP_004929136.1	Same
GCF_008064855.1	565	Atlantibacter hermannii	Enterobacterales	WP_002438107.1	WP_002438107.1	Same
GCF_008330085.1	283686	Kosakonia radicincitans	Enterobacterales	WP_007370770.1	WP_007370770.1	Same
GCF_008364255.1	2703794	Serratia nevei	Enterobacterales	WP_004929136.1	WP_004929136.1	Same
GCF_008364325.2	614	Serratia liquefaciens	Enterobacterales	WP_012146382.1	WP_012146382.1	Same
GCF_008364555.1	2797505	Enterobacter vonholyi	Enterobacterales	WP_006176728.1	WP_006176728.1	Same
GCF_008692955.1	368603	Morganella psychrotolerans	Enterobacterales	WP_067363854.1	WP_067363854.1	Same
GCF_008693045.1	41202	Ewingella americana	Enterobacterales	WP_034792729.1	WP_034792729.1	Same
GCF_008693605.1	1639133	Citrobacter portucalensis	Enterobacterales	WP_003037573.1	WP_003037573.1	Same
GCF_008693645.1	67827	Citrobacter werkmanii	Enterobacterales	WP_003037573.1	WP_003037573.1	Same
GCF_008710095.1	2590031	Affinibrenneria salicis	Enterobacterales	WP_150437553.1	WP_150437553.1	Same
GCF_008830365.1	28151	Serratia proteamaculans	Enterobacterales	WP_012146382.1	WP_012146382.1	Same
GCF_009036245.1	2071710	Enterobacter sichuanensis	Enterobacterales	WP_006176728.1	WP_006176728.1	Same
GCF_009176645.1	2478464	Enterobacter oligotrophicus	Enterobacterales	WP_006176728.1	WP_006176728.1	Same
GCF_009295515.1	1563158	Erwinia endophytica	Enterobacterales	WP_152321985.1	WP_152321985.1	Same
GCF_009295665.1	2653932	Citrobacter telavivensis	Enterobacterales	WP_000003307.1	WP_000003307.1	Same
GCF_009363135.1	551989	Kosakonia arachidis	Enterobacterales	WP_010434081.1	WP_010434081.1	Same
GCF_009372235.1	1240404	Dickeya oryzae	Enterobacterales	WP_016941793.1	WP_016941793.1	Same
GCF_009428945.1	1004150	Photorhabdus khanii	Enterobacterales	WP_036843065.1	WP_036843065.1	Same
GCF_009646115.1	470933	Pantoea eucalypti	Enterobacterales	WP_003848595.1	WP_003848595.1	Same
GCF_009648935.1	57706	Citrobacter braakii	Enterobacterales	WP_003037573.1	WP_003037573.1	Same
GCF_009648975.1	244366	Klebsiella variicola	Enterobacterales		WP_002914074.1
GCF_009649915.1	61648	Kluyvera intermedia	Enterobacterales	WP_052282240.1	WP_052282240.1	Same
GCF_009711095.1	2899544	Intestinirhabdus alba	Enterobacterales		WP_155107462.1
GCF_009730055.1	631	Yersinia intermedia	Enterobacterales	WP_005159396.1	WP_005159396.1	Same
GCF_009800925.1	1119056	Budvicia diplopodorum	Enterobacterales	WP_159565178.1	WP_159565178.1	Same
GCF_009817885.1	2597702	Serratia rhizosphaerae	Enterobacterales	WP_105232227.1	WP_105232227.1	Same
GCF_009827135.1	2681986	Blochmannia endosymbiont of Camponotus nipponensis	Enterobacterales
GCF_009831415.1	2607663	Yersinia canariae	Enterobacterales	WP_005159396.1	WP_005159396.1	Same
GCF_009831665.3	138074	Serratia symbiotica	Enterobacterales	WP_160758797.1	WP_160758797.1	Same
GCF_009873295.1	180957	Pectobacterium brasiliense	Enterobacterales	WP_005973561.1	WP_005973561.1	Same
GCF_009914055.1	1615494	Mixta intestinalis	Enterobacterales	WP_160621999.1	WP_160621999.1	Same
GCF_009931295.1	78398	Pectobacterium odoriferum	Enterobacterales	WP_005973561.1	WP_005973561.1	Same
GCF_010131535.1	2691583	Acerihabitans arboris	Enterobacterales	WP_162368415.1	WP_162368415.1	Same
GCF_011044475.1	66269	Pantoea stewartii	Enterobacterales	WP_006120509.1	WP_006120509.1	Same
GCF_011045835.1	626774	Proteus terrae subsp. cibarius	Enterobacterales	WP_006533574.1	WP_006533574.1	Same
GCF_011065485.1	2703882	Rahnella contaminans	Enterobacterales	WP_101075416.1	WP_101075416.1	Same
GCF_011067265.1	1646377	Rouxiella badensis	Enterobacterales	WP_009636997.1	WP_009636997.1	Same
GCF_011189495.1	1123042	Photorhabdus stackebrandtii	Enterobacterales	WP_166290900.1	WP_166290900.1	Same
GCF_011189505.1	1004159	Photorhabdus tasmaniensis	Enterobacterales	WP_133815349.1	WP_133815349.1	Same
GCF_011189575.1	471575	Photorhabdus cinerea	Enterobacterales	WP_166307712.1	WP_166307712.1	Same
GCF_011605535.1	413502	Cronobacter turicensis	Enterobacterales	WP_007763311.1	WP_007763311.1	Same
GCF_011617105.1	569	Hafnia alvei	Enterobacterales	WP_008812634.1	WP_008812634.1	Same
GCF_011808225.1	2552946	Cedecea colo	Enterobacterales	WP_167613297.1	WP_167613297.1	Same
GCF_012029655.1	577	Raoultella terrigena	Enterobacterales	WP_041146760.1	WP_041146760.1	Same
GCF_012271765.1	55212	Erwinia rhapontici	Enterobacterales	WP_062744587.1	WP_062744587.1	Same
GCF_012427845.1	2108399	Pectobacterium punjabense	Enterobacterales	WP_005973561.1	WP_005973561.1	Same
GCF_012567545.1	2675778	Enterobacteriaceae endosymbiont of Donacia fulgens	Enterobacterales
GCF_012567955.1	2675772	Enterobacteriaceae endosymbiont of Donacia bicoloricornis	Enterobacterales
GCF_012568245.1	2675786	Enterobacteriaceae endosymbiont of Donacia thalassina	Enterobacterales
GCF_012569785.1	2675776	Enterobacteriaceae endosymbiont of Donacia crassipes	Enterobacterales
GCF_012570145.1	2675781	Enterobacteriaceae endosymbiont of Donacia provostii	Enterobacterales
GCF_012570745.1	2675777	Enterobacteriaceae endosymbiont of Donacia dentata	Enterobacterales
GCF_012570965.1	2675788	Enterobacteriaceae endosymbiont of Donacia versicolorea	Enterobacterales
GCF_012571345.1	2675791	Enterobacteriaceae endosymbiont of Macroplea mutica	Enterobacterales
GCF_012571605.1	2675790	Enterobacteriaceae endosymbiont of Macroplea appendiculata	Enterobacterales
GCF_012923785.1	395631	Phytobacter diazotrophicus	Enterobacterales	WP_000003307.1	WP_000003307.1	Same
GCF_012933545.1	2703884	Rouxiella aceris	Enterobacterales	WP_169401737.1	WP_169401737.1	Same
GCF_013234275.1	82977	Buttiauxella agrestis	Enterobacterales	WP_034497749.1	WP_034497749.1	Same
GCF_013282725.1	349967	Yersinia mollaretii ATCC 43969	Enterobacterales	WP_032813901.1	WP_032813901.1	Same
GCF_013373955.1	138073	Candidatus Regiella insecticola	Enterobacterales
GCF_013374815.1	624	Shigella sonnei	Enterobacterales	WP_001295364.1
GCF_013403315.1	472694	Pantoea brenneri	Enterobacterales	WP_031376285.1	WP_031376285.1	Same
GCF_013460135.1	1231049	Arsenophonus endosymbiont of Aphis craccivora	Enterobacterales	WP_180816790.1	WP_180816790.1	Same
GCF_013488025.1	554	Pectobacterium carotovorum	Enterobacterales	WP_005973561.1	WP_005973561.1	Same
GCF_013892435.1	564	Escherichia fergusonii	Enterobacterales	WP_001295364.1
GCF_014156615.1	1592631	Pantoea pleuroti	Enterobacterales	WP_010257669.1	WP_010257669.1	Same
GCF_014218705.1	2725494	Kluyvera sichuanensis	Enterobacterales	WP_035893821.1	WP_035893821.1	Same
GCF_014295015.1	628	Xenorhabdus nematophila	Enterobacterales	WP_038219834.1	WP_038219834.1	Same
GCF_014467235.1	333964	Xenorhabdus indica	Enterobacterales	WP_047684045.1	WP_047684045.1	Same
GCF_014639435.1	1477018	Hafnia psychrotolerans	Enterobacterales	WP_188474483.1	WP_188474483.1	Same
GCF_014644275.1	2047724	Franconibacter daqui	Enterobacterales	WP_024553705.1	WP_024553705.1	Same
GCF_014652175.1	990144	Providencia thailandensis	Enterobacterales	WP_004921494.1	WP_004921494.1	Same
GCF_014653055.1	1398493	Pseudocitrobacter faecalis	Enterobacterales	WP_015963387.1	WP_015963387.1	Same
GCF_014773485.1	68334	Erwinia aphidicola	Enterobacterales	WP_048915066.1	WP_048915066.1	Same
GCF_014855505.1	2884250	Musicola keenii	Enterobacterales	WP_015854473.1	WP_015854473.1	Same
GCF_014857065.1	2681987	Blochmannia endosymbiont of Colobopsis nipponica	Enterobacterales
GCF_014946725.1	2758443	Mixta mediterraneensis	Enterobacterales	WP_193404568.1	WP_193404568.1	Same
GCF_014946845.1	2774015	Pectobacterium quasiaquaticum	Enterobacterales	WP_102118560.1	WP_102118560.1	Same
GCF_015137655.1	881260	Enterobacter bugandensis	Enterobacterales	WP_028014102.1	WP_028014102.1	Same
GCF_015139575.1	1134687	Klebsiella michiganensis	Enterobacterales		WP_004104583.1
GCF_015163655.1	351672	Xenorhabdus griffiniae	Enterobacterales	WP_189760407.1	WP_189760407.1	Same
GCF_015167415.1	1646340	Kosakonia pseudosacchari	Enterobacterales	WP_000003307.1	WP_000003307.1	Same
GCF_015209785.1	2781390	Lelliottia steviae	Enterobacterales
GCF_015644585.1	2787622	Rahnella laticis	Enterobacterales	WP_037040184.1	WP_037040184.1	Same
GCF_015689195.1	1201031	Pectobacterium aroidearum	Enterobacterales	WP_005973561.1	WP_005973561.1	Same
GCF_015999465.1	1172565	Lonsdalea populi	Enterobacterales		WP_085689989.1
GCF_016026395.1	93378	Edwardsiella hoshinae	Enterobacterales	WP_024523795.1	WP_024523795.1	Same
GCF_016026735.1	61652	Serratia rubidaea	Enterobacterales	WP_015673459.1	WP_015673459.1	Same
GCF_016306625.1	2763499	Xenorhabdus lircayensis	Enterobacterales	WP_198688325.1	WP_198688325.1	Same
GCF_016415625.1	570012	Shimwellia pseudoproteus	Enterobacterales	WP_199016476.1	WP_199016476.1	Same
GCF_016415705.1	1463165	Klebsiella quasipneumoniae	Enterobacterales		WP_002914074.1
GCF_016649355.1	2738837	Insectihabitans xujianqingii	Enterobacterales		WP_108900045.1
GCF_016649425.1	2791986	Jinshanibacter allomyrinae	Enterobacterales		WP_108900045.1
GCF_016771845.1	2080838	Lelliottia aquatilis	Enterobacterales	WP_095282946.1	WP_095282946.1	Same
GCF_016893685.1	1748967	Citrobacter cronae	Enterobacterales	WP_003037573.1	WP_003037573.1	Same
GCF_016904755.1	208962	Escherichia albertii	Enterobacterales	WP_001295364.1	WP_001295364.1	Same
GCF_016909495.1	1465635	Pantoea coffeiphila	Enterobacterales	WP_105593184.1	WP_105593184.1	Same
GCF_017309605.1	300181	Serratia ureilytica	Enterobacterales	WP_004929136.1	WP_004929136.1	Same
GCF_017348915.1	2815358	Leclercia pneumoniae	Enterobacterales	WP_032613187.1	WP_032613187.1	Same
GCF_017498685.1	29486	Yersinia ruckeri	Enterobacterales	WP_004718098.1	WP_004718098.1	Same
GCF_017569925.1	2722756	Brenneria izadpanahii	Enterobacterales	WP_048637826.1	WP_048637826.1	Same
GCF_017743015.1	290110	Xenorhabdus budapestensis	Enterobacterales	WP_047684045.1	WP_047684045.1	Same
GCF_017875465.1	92490	Erwinia toletana	Enterobacterales	WP_017803136.1	WP_017803136.1	Same
GCF_017875755.1	55209	Pantoea cypripedii	Enterobacterales	WP_010617748.1	WP_010617748.1	Same
GCF_018128425.1	67826	Citrobacter sedlakii	Enterobacterales	WP_000003307.1	WP_000003307.1	Same
GCF_018257325.1	1917880	Nissabacter archeti	Enterobacterales	WP_072930403.1	WP_072930403.1	Same
GCF_018288855.1	58169	Rahnella inusitata	Enterobacterales	WP_056771962.1	WP_056771962.1	Same
GCF_018448885.1	1004165	Photorhabdus caribbeanensis	Enterobacterales	WP_214051984.1	WP_214051984.1	Same
GCF_018448965.1	1004166	Photorhabdus hainanensis	Enterobacterales	WP_214067761.1	WP_214067761.1	Same
GCF_018494035.1	1544696	Rosenbergiella australiborealis	Enterobacterales	WP_214215480.1	WP_214215480.1	Same
GCF_018494055.1	1544694	Rosenbergiella epipactidis	Enterobacterales	WP_214217023.1	WP_214217023.1	Same
GCF_018494085.1	1544695	Rosenbergiella collisarenosi	Enterobacterales	WP_071431209.1	WP_071431209.1	Same
GCF_018597265.1	2797506	Enterobacter dykesii	Enterobacterales	WP_006176728.1	WP_006176728.1	Same
GCF_018597345.1	2838947	Enterobacter quasimori	Enterobacterales	WP_126546403.1	WP_126546403.1	Same
GCF_018777395.1	2812662	Candidatus Sodalis endolongispinus	Enterobacterales
GCF_019047765.1	1563222	Citrobacter pasteurii	Enterobacterales	WP_003037573.1	WP_003037573.1	Same
GCF_019048385.1	549	Pantoea agglomerans	Enterobacterales	WP_010257669.1	WP_010257669.1	Same
GCF_019048625.1	158836	Enterobacter hormaechei	Enterobacterales	WP_006176728.1	WP_006176728.1	Same
GCF_019049625.1	2816250	Rahnella ecdela	Enterobacterales	WP_037040184.1	WP_037040184.1	Same
GCF_019049655.1	2816249	Rahnella rivi	Enterobacterales	WP_056771962.1	WP_056771962.1	Same
GCF_019049675.1	2816248	Rahnella bonaserana	Enterobacterales	WP_037040184.1	WP_037040184.1	Same
GCF_019049695.1	2816244	Rahnella perminowiae	Enterobacterales	WP_129953316.1	WP_129953316.1	Same
GCF_019090985.1	171438	Photorhabdus akhurstii	Enterobacterales	WP_036777809.1	WP_036777809.1	Same
GCF_019132875.1	2853256	Erwinia phyllosphaerae	Enterobacterales	WP_246760653.1	WP_246760653.1	Same
GCF_019355955.1	61646	Lelliottia amnigena	Enterobacterales	WP_015960054.1	WP_015960054.1	Same
GCF_019665745.1	69218	Enterobacter cancerogenus	Enterobacterales	WP_006176728.1	WP_006176728.1	Same
GCF_019844095.1	55211	Erwinia persicina	Enterobacterales	WP_062744587.1	WP_062744587.1	Same
GCF_019890955.1	59814	Pantoea dispersa	Enterobacterales	WP_010617748.1	WP_010617748.1	Same
GCF_019923565.1	1081631	Candidatus Schneideria nysicola	Enterobacterales
GCF_020079945.1	472693	Pantoea eucrina	Enterobacterales	WP_039379714.1	WP_039379714.1	Same
GCF_020150375.1	546367	Hafnia paralvei	Enterobacterales	WP_008812634.1	WP_008812634.1	Same
GCF_020268605.1	2879119	Arsenophonus apicola	Enterobacterales
GCF_020283705.1	2762229	Escherichia whittamii	Enterobacterales	WP_001295364.1
GCF_020342335.1	1619313	Duffyella gerundensis	Enterobacterales	WP_067432979.1	WP_067432979.1	Same
GCF_020381325.1	333965	Providencia vermicola	Enterobacterales	WP_206082517.1	WP_206082517.1	Same
GCF_020523985.1	1529639	Mangrovibacter yixingensis	Enterobacterales	WP_226572361.1	WP_226572361.1	Same
GCF_020525665.1	2026240	Klebsiella quasivariicola	Enterobacterales		WP_002914074.1
GCF_020526085.1	2489010	Klebsiella africana	Enterobacterales		WP_002914074.1
GCF_020531725.1	634	Yersinia bercovieri	Enterobacterales	WP_032813901.1	WP_032813901.1	Same
GCF_020541265.1	1987921	Candidatus Profftia lariciata	Enterobacterales
GCF_020971565.1	2778550	Pectobacterium parvum	Enterobacterales	WP_005973561.1	WP_005973561.1	Same
GCF_020991025.1	703	Plesiomonas shigelloides	Enterobacterales	WP_010864380.1	WP_010864380.1	Same
GCF_021083665.1	69220	Lelliottia nimipressuralis	Enterobacterales	WP_100779275.1	WP_100779275.1	Same
GCF_021276285.1	1510570	Rahnella victoriana	Enterobacterales	WP_095924881.1	WP_095924881.1	Same
GCF_021278985.1	1218085	Citrobacter rodentium NBRC 105723 = DSM 16636	Enterobacterales		WP_012906697.1
GCF_021365465.1	65700	Erwinia tracheiphila	Enterobacterales	WP_016193088.1	WP_016193088.1	Same
GCF_021462285.1	42906	Serratia entomophila	Enterobacterales	WP_004929136.1	WP_004929136.1	Same
GCF_021733145.1	1263550	Edwardsiella piscicida	Enterobacterales	WP_012849555.1	WP_012849555.1	Same
GCF_022014715.1	539813	Enterobacter mori	Enterobacterales	WP_006176728.1	WP_006176728.1	Same
GCF_022369495.1	102862	Proteus penneri	Enterobacterales	WP_006533574.1	WP_006533574.1	Same
GCF_022592395.1	158849	Moellerella wisconsensis	Enterobacterales	WP_047257089.1	WP_047257089.1	Same
GCF_022637475.1	2703885	Rahnella aceris	Enterobacterales	WP_013576726.1	WP_013576726.1	Same
GCF_022637515.1	82989	Buttiauxella ferragutiae	Enterobacterales	WP_064544357.1	WP_064544357.1	Same
GCF_022637595.1	575	Raoultella planticola	Enterobacterales		WP_004866461.1
GCF_022647325.1	470932	Pantoea deleyi	Enterobacterales	WP_111139166.1	WP_111139166.1	Same
GCF_022647505.1	1324864	[Pantoea] beijingensis	Enterobacterales	WP_128175909.1	WP_128175909.1	Same
GCF_023108895.1	1208607	Photorhabdus noenieputensis	Enterobacterales	WP_214086975.1	WP_214086975.1	Same
GCF_900021175.1	1755099	Pseudenterobacter timonensis	Enterobacterales	WP_061710018.1	WP_061710018.1	Same
GCF_900039485.1	1778262	Candidatus Doolittlea endobia	Enterobacterales
GCF_900044015.1	1778263	Candidatus Hoaglandella endobia	Enterobacterales
GCF_900048035.1	1070130	Candidatus Gullanella endobia	Enterobacterales
GCF_900094795.1	1005667	Kosakonia oryziphila	Enterobacterales	WP_010434081.1	WP_010434081.1	Same
GCF_900094925.1	1005665	Kosakonia oryzendophytica	Enterobacterales	WP_061493647.1	WP_061493647.1	Same
GCF_900095885.1	1401087	Dickeya aquatica	Enterobacterales	WP_035343631.1	WP_035343631.1	Same
GCF_900107885.1	71657	Lonsdalea quercina	Enterobacterales	WP_074728913.1	WP_074728913.1	Same
GCF_900111105.1	988801	Rosenbergiella nectarea	Enterobacterales	WP_092676369.1	WP_092676369.1	Same
GCF_900111395.1	1123402	Thorsellia anophelis DSM 18579	Enterobacterales		WP_093319142.1
GCF_900113945.1	351675	Xenorhabdus mauleonii	Enterobacterales	WP_092507821.1	WP_092507821.1	Same
GCF_900115045.1	1367852	Izhakiella capsodis	Enterobacterales	WP_092875924.1	WP_092875924.1	Same
GCF_900115195.1	53341	Xenorhabdus japonica	Enterobacterales	WP_045971797.1	WP_045971797.1	Same
GCF_900116635.1	351659	Xenorhabdus koppenhoeferi	Enterobacterales	WP_092547311.1	WP_092547311.1	Same
GCF_900155355.1	290109	Xenorhabdus innexi	Enterobacterales	WP_086956045.1	WP_086956045.1	Same
GCF_900161835.1	1929246	Sodalis endosymbiont of Henestaris halophilus	Enterobacterales
GCF_900186025.1	82995	Serratia grimesii	Enterobacterales	WP_012146382.1	WP_012146382.1	Same
GCF_900187015.1	61651	Serratia ficaria	Enterobacterales	WP_004929136.1	WP_004929136.1	Same
GCF_900343025.1	2152761	Arsenophonus endosymbiont of Aleurodicus floccissimus	Enterobacterales	WP_119711585.1	WP_119711585.1	Same
GCF_900452265.1	51288	Kluyvera ascorbata	Enterobacterales	WP_035893821.1	WP_035893821.1	Same
GCF_900455105.1	158850	Providencia rustigianii	Enterobacterales	WP_006814801.1	WP_006814801.1	Same
GCF_900460525.1	28152	Yersinia kristensenii	Enterobacterales	WP_005159396.1	WP_005159396.1	Same
GCF_900475855.1	333962	Providencia heimbachae	Enterobacterales	WP_068445318.1	WP_068445318.1	Same
GCF_900478135.1	158841	Leminorella richardii	Enterobacterales	WP_111740882.1	WP_111740882.1	Same
GCF_900604315.1	2161819	[Erwinia] mediterraneensis	Enterobacterales	WP_010617748.1	WP_010617748.1	Same
GCF_900635955.1	158823	Cedecea lapagei	Enterobacterales	WP_126355109.1	WP_126355109.1	Same
GCF_900638065.1	133448	Citrobacter youngae	Enterobacterales	WP_003037573.1	WP_003037573.1	Same
GCF_900638135.1	137545	Serratia quinivorans	Enterobacterales	WP_012146382.1	WP_012146382.1	Same
GCF_900638655.1	82985	Pragia fontium	Enterobacterales
GCF_900698925.1	1922217	Candidatus Erwinia haradaeae	Enterobacterales
GCF_901421005.1	54291	Raoultella ornithinolytica	Enterobacterales		WP_004866461.1
GCF_901563875.1	2587528	Klebsiella spallanzanii	Enterobacterales		WP_004104583.1
GCF_902158635.1	2587529	Klebsiella pasteurii	Enterobacterales		WP_004104583.1
GCF_902164675.1	2058152	Klebsiella grimontii	Enterobacterales		WP_004104583.1
GCF_902164725.1	566	Pseudescherichia vulneris	Enterobacterales		WP_042395496.1
GCF_902170305.1	29484	Yersinia frederiksenii	Enterobacterales
GCF_902170405.1	29484	Yersinia frederiksenii	Enterobacterales
GCF_902170945.1	630	Yersinia enterocolitica	Enterobacterales
GCF_902374985.1	1485952	Phytobacter massiliensis	Enterobacterales	WP_044172203.1	WP_044172203.1	Same
GCF_902386985.1	472695	Pantoea septica	Enterobacterales	WP_010617748.1	WP_010617748.1	Same
GCF_902387845.1	582	Morganella morganii	Enterobacterales	WP_004236997.1	WP_004236997.1	Same
GCF_902500225.1	2831590	Buttiauxella massiliensis	Enterobacterales	WP_034459318.1	WP_034459318.1	Same
GCF_902709585.1	1499973	Escherichia marmotae	Enterobacterales	WP_001295364.1
GCF_902713415.1	1158289	Arsenophonus endosymbiont of Bemisia tabaci Q2	Enterobacterales	WP_181994269.1	WP_181994269.1	Same
GCF_902726525.1	630	Yersinia enterocolitica	Enterobacterales
GCF_904848675.1	1177216	Candidatus Profftia tarda	Enterobacterales
GCF_000010405.1	412965	Candidatus Vesicomyosocius okutanii	Gammaproteobacteria incertae sedis
GCF_000015105.1	413404	Candidatus Ruthia magnifica str. Cm (Calyptogena magnifica)	Gammaproteobacteria incertae sedis
GCF_000224455.1	1048808	endosymbiont of Riftia pachyptila (vent Ph05)	Gammaproteobacteria incertae sedis	WP_005959758.1	WP_006474411.1
GCF_000224925.1	1049564	endosymbiont of Tevnia jerichonana (vent Tica)	Gammaproteobacteria incertae sedis	WP_006474763.1	WP_006474411.1
GCF_000531125.1	1400861	Candidatus Contendobacter odensis Run_B_J11	Gammaproteobacteria incertae sedis
GCF_001051235.1	1400863	Candidatus Competibacter denitrificans Run_A_D11	Gammaproteobacteria incertae sedis
GCF_001281385.1	1125411	Candidatus Pseudothioglobus singularis PS1	Gammaproteobacteria incertae sedis
GCF_001293165.1	1705394	Candidatus Thioglobus autotrophicus	Gammaproteobacteria incertae sedis
GCF_001298715.1	235205	Bathymodiolus azoricus thioautotrophic gill symbiont	Gammaproteobacteria incertae sedis	WP_090714670.1
GCF_001443665.1	54398	endosymbiont of Ridgeia piscesae	Gammaproteobacteria incertae sedis	WP_057955428.1	WP_057955787.1
GCF_001547755.1	1303921	endosymbiont of Bathymodiolus septemdierum str. Myojin knoll	Gammaproteobacteria incertae sedis		WP_066043635.1
GCF_002020805.1	1918948	Solemya velesiana gill symbiont	Gammaproteobacteria incertae sedis	WP_078485976.1	WP_078485976.1	Same
GCF_002020875.1	642797	Solemya pervernicosa gill symbiont	Gammaproteobacteria incertae sedis	WP_078482295.1	WP_078482295.1	Same
GCF_002021095.1	1918949	Solemya elarraichensis gill symbiont	Gammaproteobacteria incertae sedis	WP_078476399.1	WP_078476399.1	Same
GCF_002021235.1	2340	Solemya velum gill symbiont	Gammaproteobacteria incertae sedis	WP_043118618.1	WP_043118618.1	Same
GCF_003182095.1	886464	Plasticicumulans acidivorans	Gammaproteobacteria incertae sedis	WP_110017878.1	WP_110017878.1	Same
GCF_003711265.1	2360	Bathymodiolus thermophilus thioautotrophic gill symbiont	Gammaproteobacteria incertae sedis	WP_164707564.1
GCF_004341245.1	1133106	Plasticicumulans lactativorans	Gammaproteobacteria incertae sedis	WP_132543528.1	WP_132543528.1	Same
GCF_004364635.1	332522	Halospina denitrificans	Gammaproteobacteria incertae sedis	WP_243864849.1	WP_243864794.1
GCF_012939995.1	221280	Candidatus Competibacter phosphatis	Gammaproteobacteria incertae sedis
GCF_013342985.1	2738852	Candidatus Ruthia endofausta	Gammaproteobacteria incertae sedis
GCF_013343005.1	2738883	Candidatus Reidiella endopervernicosa	Gammaproteobacteria incertae sedis
GCF_014191715.1	1524264	Litorivivens lipolytica	Gammaproteobacteria incertae sedis	WP_246386487.1	WP_246386487.1	Same
GCF_020541225.1	1076626	Candidatus Steffania adelgidicola	Gammaproteobacteria incertae sedis
GCF_023195885.1	455253	Methylonatrum kenyense	Gammaproteobacteria incertae sedis	WP_248566388.1	WP_248566388.1	Same
GCF_900107845.1	152573	Alkalimonas amylolytica	Gammaproteobacteria incertae sedis	WP_091343525.1	WP_091343525.1	Same
GCF_914590485.1	412034	Celerinatantimonas diazotrophica	Gammaproteobacteria incertae sedis	WP_131913605.1	WP_131913605.1	Same
GCF_001697225.1	1810504	Immundisolibacter cernigliae	Immundisolibacterales	WP_068808143.1	WP_068808143.1	Same
GCF_000024085.1	523791	Kangiella koreensis DSM 16069	Kangiellales	WP_012800681.1	WP_012800681.1	Same
GCF_000374105.1	1122134	Kangiella aquimarina DSM 16071	Kangiellales	WP_018625414.1	WP_018625414.1	Same
GCF_000981765.1	914150	Kangiella geojedonensis	Kangiellales	WP_046561629.1	WP_046561629.1	Same
GCF_001708405.1	1144748	Kangiella sediminilitoris	Kangiellales	WP_068992516.1	WP_068992516.1	Same
GCF_002838765.1	1561924	Kangiella profundi	Kangiellales	WP_106646212.1	WP_106646212.1	Same
GCF_003194565.2	796379	Kangiella spongicola	Kangiellales	WP_110201047.1	WP_110201047.1	Same
GCF_020005165.1	1079179	Kangiella taiwanensis	Kangiellales	WP_223578292.1	WP_223578292.1	Same
GCF_020005365.1	2763258	Kangiella shandongensis	Kangiellales	WP_223669526.1	WP_223669526.1	Same
GCF_000008485.1	272624	Legionella pneumophila subsp. pneumophila str. Philadelphia 1	Legionellales		WP_010947306.1
GCF_000091785.1	661367	Legionella longbeachae NSW150	Legionellales		WP_003631723.1
GCF_000162755.2	658187	Legionella drancourtii LLAP12	Legionellales		WP_040535787.1
GCF_000168295.1	59196	Rickettsiella grylli	Legionellales
GCF_000236145.1	1094714	Fluoribacter dumoffii Tex-KL	Legionellales		WP_029488994.1
GCF_000257395.1	1156986	Rickettsiella massiliensis 20B	Legionellales
GCF_000308315.1	1034944	Legionella tunisiensis	Legionellales		WP_019216814.1
GCF_000621385.1	1122160	Legionella cherrii DSM 19213	Legionellales		WP_028380659.1
GCF_000756815.1	1034943	Legionella massiliensis	Legionellales		WP_043874782.1
GCF_000770585.1	1498499	Legionella norrlandica	Legionellales		WP_035887850.1
GCF_000815025.1	1592897	Coxiella-like endosymbiont	Legionellales
GCF_000953135.1	1212491	Legionella fallonii LLAP-10	Legionellales		WP_045095608.1
GCF_000953635.1	451	Legionella micdadei	Legionellales
GCF_000953655.1	449	Legionella hackeliae	Legionellales		WP_045105953.1
GCF_001431295.1	295108	Candidatus Berkiella aquae	Legionellales
GCF_001431315.1	437022	Candidatus Berkiella cookevillensis	Legionellales
GCF_001465875.1	1750561	Legionella saoudiensis	Legionellales		WP_058534991.1
GCF_001467025.1	29422	Legionella brunensis	Legionellales		WP_058440724.1
GCF_001467055.1	45056	Legionella adelaidensis	Legionellales
GCF_001467615.1	448	Legionella erythra	Legionellales		WP_058526910.1
GCF_001467895.1	45070	Legionella nautarum	Legionellales		WP_058504665.1
GCF_001467925.1	29423	Legionella oakridgensis	Legionellales
GCF_001467975.1	45073	Legionella quinlivanii	Legionellales		WP_058506637.1
GCF_001468005.1	947033	Legionella steelei	Legionellales		WP_058510456.1
GCF_001468025.1	1122169	Legionella shakespearei DSM 23087	Legionellales		WP_018578220.1
GCF_001468135.1	45074	Legionella santicrucis	Legionellales		WP_058515264.1
GCF_001753085.1	446	Legionella pneumophila	Legionellales		WP_010947306.1
GCF_001881495.1	1225476	Candidatus Rickettsiella isopodorum	Legionellales
GCF_002240035.1	1867846	Legionella clemsonensis	Legionellales
GCF_002804145.1	2054173	Candidatus Coxiella mudrowiae	Legionellales
GCF_002848365.2	28087	Legionella sainthelensi	Legionellales		WP_101900693.1
GCF_002850495.1	1987500	Coxiella-like endosymbiont of Amblyomma americanum	Legionellales
GCF_002871095.1	1592897	Coxiella-like endosymbiont	Legionellales
GCF_002930125.1	1656186	Coxiella endosymbiont of Rhipicephalus microplus	Legionellales
GCF_003070665.1	70611	Legionella taurinensis	Legionellales		WP_108293886.1
GCF_003176875.1	28082	Legionella anisa	Legionellales		WP_019232439.1
GCF_003350455.1	254246	Aquicella lusitana	Legionellales
GCF_003966755.1	676208	Candidatus Rickettsiella viridis	Legionellales
GCF_003990055.1	2498109	Legionella septentrionalis	Legionellales
GCF_003990155.1	2184757	Legionella qingyii	Legionellales		WP_110143033.1
GCF_004571195.1	45065	Legionella geestiana	Legionellales
GCF_007361795.1	454	Legionella israelensis	Legionellales	WP_058502721.1	WP_058502721.1	Same
GCF_009883795.1	2487929	Coxiella endosymbiont of Amblyomma sculptum	Legionellales
GCF_011764505.1	2708020	Legionella antarctica	Legionellales		WP_173237081.1
GCF_018107685.1	2749996	Coxiella endosymbiont of Amblyomma nuttalli	Legionellales
GCF_019285595.1	2856608	Rickettsiella endosymbiont of Dermanyssus gallinae	Legionellales
GCF_900114725.1	1122163	Legionella jamestowniensis DSM 19215	Legionellales
GCF_900187095.1	66969	Legionella waltersii	Legionellales		WP_058481661.1
GCF_900187355.1	45067	Legionella lansingensis	Legionellales
GCF_900450965.1	464	Fluoribacter gormanii	Legionellales		WP_058469466.1
GCF_900452385.1	45060	Legionella donaldsonii	Legionellales		WP_115221194.1
GCF_900452395.1	91822	Legionella beliardensis	Legionellales
GCF_900452415.1	28085	Legionella cincinnatiensis	Legionellales		WP_058463579.1
GCF_900452515.1	28083	Legionella birminghamensis	Legionellales		WP_058522421.1
GCF_900452545.1	45066	Legionella gratiana	Legionellales		WP_058499235.1
GCF_900452695.1	45072	Legionella quateirensis	Legionellales		WP_058473389.1
GCF_900452715.1	39962	Legionella moravica	Legionellales	WP_028384708.1	WP_028384708.1	Same
GCF_900452755.1	45068	Legionella londiniensis	Legionellales
GCF_900452835.1	460	Legionella steigerwaltii	Legionellales		WP_058475947.1
GCF_900452925.1	28088	Legionella wadsworthii	Legionellales		WP_031565920.1
GCF_900453045.1	45076	Legionella worsleiensis	Legionellales	WP_058492543.1	WP_058492543.1	Same
GCF_900460175.1	466	Legionella maceachernii	Legionellales
GCF_900461525.1	190655	Legionella busanensis	Legionellales
GCF_900461565.1	453	Legionella feeleii	Legionellales		WP_147281869.1
GCF_900461585.1	45071	Legionella parisiensis	Legionellales		WP_058518463.1
GCF_900637495.1	452	Legionella spiritensis	Legionellales		WP_058483392.1
GCF_900637635.1	456	Legionella jordanis	Legionellales
GCF_900639865.1	91823	Legionella gresilensis	Legionellales
GCF_900639875.1	343510	Legionella impletisoli	Legionellales
GCF_900639915.1	535290	Legionella nagasakiensis	Legionellales
GCF_900639985.1	96229	Legionella rowbothamii	Legionellales		WP_133135089.1
GCF_900640015.1	458	Legionella rubrilucens	Legionellales	WP_058530727.1	WP_058530727.1	Same
GCF_900640035.1	40335	Legionella tucsonensis	Legionellales		WP_058520423.1
GCF_900640075.1	1212489	Legionella drozanskii LLAP-1	Legionellales		WP_058494438.1
GCF_900640115.1	376727	Legionella yabuuchiae	Legionellales
GCF_900640125.1	45064	Legionella fairfieldensis	Legionellales
GCF_900640135.1	447	Legionella bozemanae	Legionellales		WP_058457752.1
GCF_902459485.1	254247	Aquicella siphonis	Legionellales
GCF_000008325.1	243233	Methylococcus capsulatus str. Bath	Methylococcales	WP_041361492.1	WP_041361492.1	Same
GCF_000214275.2	686340	Methylomicrobium album BG8	Methylococcales	WP_005374805.1	WP_005374805.1	Same
GCF_000214665.1	857087	Methylomonas methanica MC09	Methylococcales	WP_013819409.1	WP_013819409.1	Same
GCF_000372865.1	1132443	Methylosarcina fibrata AML-C10	Methylococcales	WP_020565530.1	WP_020565530.1	Same
GCF_000383855.1	674036	Methylobacter marinus A45	Methylococcales	WP_020157998.1	WP_020157998.1	Same
GCF_000384075.1	1078846	Methylovulum miyakonense HT12	Methylococcales	WP_029151627.1	WP_029151627.1	Same
GCF_000421465.1	1283300	Methylohalobius crimeensis 10Ki	Methylococcales	WP_084684834.1	WP_084684834.1	Same
GCF_000427385.1	675524	Methylocaldum szegediense O-12	Methylococcales	WP_026612116.1	WP_026612116.1	Same
GCF_000427625.1	1095552	Methylobacter luteus IMV-B-3098	Methylococcales	WP_027159263.1	WP_027159263.1	Same
GCF_000496735.2	1116472	Methyloglobulus morosus KoM1	Methylococcales	WP_023494618.1	WP_023494618.1	Same
GCF_000527095.1	1114263	Methylomicrobium lacus LW14	Methylococcales	WP_024298931.1	WP_024298931.1	Same
GCF_000685925.1	1408450	Methylobacter tundripaludum 21/22	Methylococcales		WP_036305612.1
GCF_000733855.1	39774	Methylomicrobium agile	Methylococcales	WP_005374805.1	WP_005374805.1	Same
GCF_000733935.1	438855	Methylomarinum vadi	Methylococcales	WP_031433455.1	WP_031433455.1	Same
GCF_000785705.2	1538553	Methylomonas denitrificans	Methylococcales	WP_036274088.1	WP_036274088.1	Same
GCF_000934725.1	1495050	Methyloterricola oryzae	Methylococcales	WP_045225882.1	WP_045225882.1	Same
GCF_000963695.1	1632867	Methylocucumis oryzae	Methylococcales	WP_045778766.1	WP_045778766.1	Same
GCF_000968535.2	1091494	Methylotuvimicrobium alcaliphilum 20Z	Methylococcales	WP_014147080.1	WP_014147080.1	Same
GCF_001644015.1	980561	Methylomonas lenta	Methylococcales	WP_066987668.1	WP_066987668.1	Same
GCF_002072955.1	1420851	Methyloprofundus sedimenti	Methylococcales	WP_080521054.1	WP_158083069.1
GCF_002209385.1	1704499	Methylovulum psychrotolerans	Methylococcales	WP_088619564.1	WP_088619564.1	Same
GCF_003584645.1	1432792	Methylocaldum marinum	Methylococcales	WP_119632483.1	WP_119632483.1	Same
GCF_003994235.2	2497749	Candidatus Methylobacter oryzae	Methylococcales
GCF_005931095.1	95641	Methylotuvimicrobium buryatense	Methylococcales	WP_014147080.1	WP_014147080.1	Same
GCF_006175985.1	1919059	Methylotetracoccus oryzae	Methylococcales		WP_139557623.1
GCF_008632455.1	2608981	Methylomonas rhizoryzae	Methylococcales	WP_150049861.1	WP_150049861.1	Same
GCF_009498235.1	1808979	Candidatus Methylospira mobilis	Methylococcales
GCF_009828925.2	1338687	Methylicorpusculum oleiharenae	Methylococcales	WP_159652168.1	WP_159652168.1	Same
GCF_012769535.1	2681310	Methylococcus geothermalis	Methylococcales	WP_169604661.1	WP_169604661.1	Same
GCF_018734325.1	1173101	Methylomonas paludis	Methylococcales	WP_215584165.1	WP_215584165.1	Same
GCF_019669905.1	702114	Methylomonas koyamae	Methylococcales	WP_064021531.1	WP_064021531.1	Same
GCF_019669985.1	493385	Methylogaea oryzae JCM 16910	Methylococcales
GCF_019670005.1	1760988	Methylomagnum ishizawai	Methylococcales	WP_085215070.1	WP_085215070.1	Same
GCF_900163755.1	360316	Crenothrix polyspora	Methylococcales	WP_087142587.1	WP_087142587.1	Same
GCF_902806695.1	2707345	Candidatus Methylobacter favarea	Methylococcales
GCF_903064715.1	1854563	Methylomonas albis	Methylococcales	WP_192374253.1	WP_192374253.1	Same
GCF_000012305.1	259536	Psychrobacter arcticus 273-4	Moraxellales
GCF_000013905.1	335284	Psychrobacter cryohalolentis K5	Moraxellales
GCF_000018445.1	405416	Acinetobacter baumannii ACICU	Moraxellales		WP_000362312.1
GCF_000021245.2	480119	Acinetobacter baumannii AB0057	Moraxellales		WP_000362312.1
GCF_000046845.1	62977	Acinetobacter baylyi ADP1	Moraxellales	WP_004928850.1	WP_004921984.1
GCF_000069245.1	509173	Acinetobacter baumannii AYE	Moraxellales		WP_000362312.1
GCF_000162035.1	575585	Acinetobacter calcoaceticus RUH2202	Moraxellales	WP_005045802.1	WP_003650992.1
GCF_000162055.1	575586	Acinetobacter johnsonii SH046	Moraxellales	WP_004693886.1	WP_004693886.1	Same
GCF_000162075.1	575587	Acinetobacter junii SH205	Moraxellales	WP_039908193.1	WP_004916721.1
GCF_000162095.1	575588	Acinetobacter lwoffii SH145	Moraxellales	WP_004645678.1	WP_004645678.1	Same
GCF_000162115.1	575589	Acinetobacter radioresistens SH164	Moraxellales	WP_005405094.1	WP_005405094.1	Same
GCF_000164055.1	707232	Acinetobacter haemolyticus ATCC 19194	Moraxellales	WP_004640112.1	WP_004640112.1	Same
GCF_000175675.1	596318	Acinetobacter radioresistens SK82	Moraxellales	WP_005405094.1	WP_005405094.1	Same
GCF_000187205.2	889738	Acinetobacter baumannii MDR-TJ	Moraxellales		WP_000362312.1
GCF_000191145.1	871585	Acinetobacter pittii PHEA-2	Moraxellales	YP_004996302.1	YP_004994863.1
GCF_000196795.1	436717	Acinetobacter oleivorans DR1	Moraxellales	WP_013197068.1	WP_004702529.1
GCF_000219275.1	1046625	Acinetobacter lwoffii WJ10621	Moraxellales	WP_010326406.1	WP_010326406.1	Same
GCF_000230465.1	1086014	Acinetobacter pittii D499	Moraxellales	WP_002118814.1	WP_005070082.1
GCF_000248295.1	981324	Acinetobacter bereziniae LMG 1003 = CIP 70.12	Moraxellales	WP_005032394.1	WP_005032394.1	Same
GCF_000278665.1	903893	Acinetobacter baumannii OIFC143	Moraxellales	WP_000362311.1	WP_000362311.1	Same
GCF_000286595.1	903900	Acinetobacter radioresistens WC-A-157	Moraxellales	WP_005406789.1	WP_005406789.1	Same
GCF_000300635.1	1183155	Acinetobacter nosocomialis Ab22222	Moraxellales	WP_004885751.1	WP_004885751.1	Same
GCF_000301675.1	1221295	Acinetobacter calcoaceticus TG19593	Moraxellales	WP_004643704.1	WP_004643704.1	Same
GCF_000301695.1	1221296	Acinetobacter nosocomialis TG19596	Moraxellales	WP_004707480.1	WP_016804520.1
GCF_000301715.1	1221299	Acinetobacter haemolyticus TG21157	Moraxellales	WP_008941758.1	WP_008941758.1	Same
GCF_000301735.1	1221300	Acinetobacter johnsonii TG19605	Moraxellales	WP_004693886.1	WP_004693886.1	Same
GCF_000301755.1	1221307	Acinetobacter lwoffii TG19636	Moraxellales	WP_004645678.1	WP_004645678.1	Same
GCF_000301775.1	1221308	Acinetobacter nosocomialis TG21145	Moraxellales	WP_000362317.1	WP_016804520.1
GCF_000301795.1	1221310	Acinetobacter radioresistens TG02010	Moraxellales	WP_005406789.1	WP_005406789.1	Same
GCF_000301815.1	1221311	Acinetobacter schindleri TG19614	Moraxellales	WP_004815096.1	WP_004815096.1	Same
GCF_000301855.1	1221246	Acinetobacter baumannii AB_1583-8	Moraxellales	WP_000362309.1	WP_000362309.1	Same
GCF_000302115.1	1221291	Acinetobacter baylyi TG19579	Moraxellales	WP_004928850.1	WP_004921984.1
GCF_000302295.1	1221293	Acinetobacter calcoaceticus TG19585	Moraxellales	WP_004643704.1	WP_017389294.1
GCF_000302315.1	1221297	Acinetobacter haemolyticus TG19599	Moraxellales	WP_005084495.1	WP_005083760.1
GCF_000302335.1	1221301	Acinetobacter johnsonii TG19625	Moraxellales	WP_004693886.1	WP_004693886.1	Same
GCF_000302355.1	1221306	Acinetobacter junii TG19608	Moraxellales	WP_004959823.1	WP_004958699.1
GCF_000302375.1	1221309	Acinetobacter pittii TG6411	Moraxellales	WP_017399236.1	WP_005070082.1
GCF_000305295.1	903904	Acinetobacter baumannii Naval-13	Moraxellales	WP_000362320.1	WP_000362320.1	Same
GCF_000308235.1	1197884	Acinetobacter venetianus VE-C3	Moraxellales	WP_004878475.1	WP_019385784.1
GCF_000309015.1	1221294	Acinetobacter calcoaceticus TG19588	Moraxellales	WP_005045802.1	WP_005047840.1
GCF_000309035.1	1221298	Acinetobacter haemolyticus TG19602	Moraxellales	WP_004640112.1	WP_017395242.1
GCF_000314595.1	106654	Acinetobacter nosocomialis	Moraxellales	WP_004885751.1	WP_004885751.1	Same
GCF_000315155.1	48296	Acinetobacter pittii	Moraxellales	WP_002118814.1	WP_002163216.1
GCF_000320365.1	1230338	Moraxella macacae 0408225	Moraxellales		WP_009767582.1
GCF_000367865.1	1217654	Acinetobacter calcoaceticus NIPH 13	Moraxellales	WP_004643704.1	WP_004642280.1
GCF_000367925.1	1217715	Acinetobacter bohemicus ANC 3994	Moraxellales	WP_034696466.1	WP_004651568.1
GCF_000367945.1	1776741	Acinetobacter proteolyticus	Moraxellales	WP_004654614.1	WP_004653550.1
GCF_000368005.1	1217671	Acinetobacter parvus NIPH 1103	Moraxellales	WP_004676830.1	WP_004676830.1	Same
GCF_000368025.1	981333	Acinetobacter parvus DSM 16617 = CIP 108168	Moraxellales	WP_004676830.1	WP_004676830.1	Same
GCF_000368045.1	1217663	Acinetobacter johnsonii CIP 64.6	Moraxellales	WP_004693886.1	WP_004693886.1	Same
GCF_000368065.1	1530123	Acinetobacter seifertii	Moraxellales
GCF_000368085.1	1217670	Acinetobacter nosocomialis NIPH 2119	Moraxellales	WP_004707480.1	WP_004709608.1
GCF_000368145.1	1217655	Acinetobacter guillouiae CIP 63.46	Moraxellales	WP_016539489.1	WP_004717096.1
GCF_000368165.1	1217669	Acinetobacter lwoffii NIPH 715	Moraxellales	WP_004645678.1	WP_004645678.1	Same
GCF_000368245.1	1217644	Acinetobacter baumannii NIPH 1734	Moraxellales	WP_004746398.1	WP_004746398.1	Same
GCF_000368465.1	1217675	Acinetobacter schindleri NIPH 900	Moraxellales	WP_004815096.1	WP_004815096.1	Same
GCF_000368485.1	1217656	Acinetobacter guillouiae NIPH 991	Moraxellales	WP_035371023.1	WP_004819732.1
GCF_000368505.1	1217651	Acinetobacter bereziniae NIPH 3	Moraxellales	WP_034707874.1	WP_004831426.1
GCF_000368565.1	1120926	Acinetobacter gerneri DSM 14967 = CIP 107464 = MTCC 9824	Moraxellales	WP_020846457.1	WP_020846457.1	Same
GCF_000368585.1	1191460	Acinetobacter venetianus RAG-1 = CIP 110063	Moraxellales	WP_004878475.1	WP_004876578.1
GCF_000368605.1	1217985	Acinetobacter nosocomialis NIPH 386	Moraxellales	WP_004885751.1	WP_004887864.1
GCF_000368625.1	1217988	Acinetobacter schindleri CIP 107287	Moraxellales	WP_004815096.1	WP_004815096.1	Same
GCF_000368645.1	1217652	Acinetobacter brisouii ANC 4119	Moraxellales	WP_004900356.1	WP_004900356.1	Same
GCF_000368665.1	1217666	Acinetobacter junii CIP 107470 = MTCC 11364	Moraxellales	WP_004913592.1	WP_004916721.1
GCF_000368685.1	1120924	Acinetobacter baylyi DSM 14961 = CIP 107474	Moraxellales	WP_004928850.1	WP_004921984.1
GCF_000368705.1	1217676	Acinetobacter soli CIP 110264	Moraxellales	WP_004939381.1	WP_004937133.1
GCF_000368725.1	1217677	Acinetobacter soli NIPH 2899	Moraxellales	WP_004939381.1	WP_004946857.1
GCF_000368745.1	1217665	Acinetobacter junii NIPH 182	Moraxellales	WP_004952970.1	WP_004957588.1
GCF_000368765.1	1217664	Acinetobacter junii CIP 64.5	Moraxellales	WP_004959823.1	WP_004958699.1
GCF_000368785.1	1120929	Acinetobacter towneri DSM 14962 = CIP 107472	Moraxellales	WP_004971803.1	WP_004971803.1	Same
GCF_000368805.1	1217662	Acinetobacter johnsonii ANC 3681	Moraxellales	WP_004980618.1	WP_004981640.1
GCF_000368845.1	1257043	Acinetobacter ursingii ANC 3649	Moraxellales	WP_004986856.1	WP_004986856.1	Same
GCF_000368865.1	1120925	Acinetobacter bouvetii DSM 14964 = CIP 107468	Moraxellales	WP_005008662.1	WP_005008662.1	Same
GCF_000368885.1	1217674	Acinetobacter radioresistens NIPH 2130	Moraxellales	WP_005405094.1	WP_005405094.1	Same
GCF_000368945.1	1217653	Acinetobacter calcoaceticus ANC 3680	Moraxellales	WP_004643704.1	WP_004643704.1	Same
GCF_000368985.1	1217649	Acinetobacter beijerinckii ANC 3835	Moraxellales	WP_005054994.1	WP_171065720.1
GCF_000369005.1	1217648	Acinetobacter beijerinckii CIP 110307	Moraxellales	WP_005062651.1	WP_167539088.1
GCF_000369025.1	1217673	Acinetobacter pittii ANC 3678	Moraxellales	WP_002118814.1	WP_005070082.1
GCF_000369045.1	1311774	Acinetobacter pittii ATCC 19004 = CIP 70.29	Moraxellales	WP_002118814.1	WP_005076757.1
GCF_000369065.1	1217659	Acinetobacter haemolyticus CIP 64.3 = MTCC 9819	Moraxellales	WP_005084495.1	WP_005083760.1
GCF_000369085.1	1217986	Acinetobacter haemolyticus NIPH 261	Moraxellales	WP_004640112.1	WP_004640112.1	Same
GCF_000369125.1	1311804	Acinetobacter lwoffii ATCC 9957 = CIP 70.31	Moraxellales	WP_004645678.1	WP_004645678.1	Same
GCF_000369145.1	1217668	Acinetobacter lwoffii NIPH 478	Moraxellales	WP_004645678.1	WP_004645678.1	Same
GCF_000369625.1	70346	Acinetobacter variabilis	Moraxellales
GCF_000369765.1	280145	Acinetobacter colistiniresistens	Moraxellales
GCF_000369885.1	1217716	Acinetobacter ursingii NIPH 706	Moraxellales	WP_004986856.1	WP_004986856.1	Same
GCF_000374425.1	1120928	Acinetobacter tjernbergiae DSM 14971 = CIP 107465	Moraxellales	WP_018677178.1	WP_018677566.1
GCF_000379845.1	1122243	Moraxella boevrei DSM 14165	Moraxellales		WP_156802156.1
GCF_000399665.1	1217690	Acinetobacter calcoaceticus ANC 3811	Moraxellales	WP_016137337.1	WP_016137337.1	Same
GCF_000399685.1	1217691	Acinetobacter pittii ANC 4050	Moraxellales	WP_016140252.1	WP_016140252.1	Same
GCF_000399705.1	1785128	Acinetobacter lactucae	Moraxellales
GCF_000400735.1	1120927	Acinetobacter tandoii DSM 14970 = CIP 107469	Moraxellales	WP_026441292.1	WP_026441292.1	Same
GCF_000413875.1	1217660	Acinetobacter indicus ANC 4215	Moraxellales	WP_005176588.1	WP_005176588.1	Same
GCF_000413895.1	421052	Acinetobacter rudis CIP 110305	Moraxellales	WP_040331085.1	WP_040331085.1	Same
GCF_000413935.1	280145	Acinetobacter colistiniresistens	Moraxellales	WP_016652010.1	WP_016652416.1
GCF_000414055.1	1330038	Acinetobacter guillouiae MSP4-18	Moraxellales	WP_016539489.1	WP_004717096.1
GCF_000419405.1	1096996	Acinetobacter baumannii BJAB0715	Moraxellales	WP_000362320.1	WP_000362320.1	Same
GCF_000471625.1	1354303	Psychrobacter aquaticus CMS 56	Moraxellales
GCF_000472005.1	1343071	Acinetobacter nosocomialis M2	Moraxellales
GCF_000488195.1	1217658	Acinetobacter gyllenbergii NIPH 230	Moraxellales	WP_016540874.1	WP_023269736.1
GCF_000488215.1	1392540	Acinetobacter nectaris CIP 110549	Moraxellales	WP_023273891.1	WP_023273891.1	Same
GCF_000488235.1	1391912	Acinetobacter oleivorans CIP 110421	Moraxellales	WP_013197068.1	WP_004702529.1
GCF_000488255.1	1341679	Acinetobacter indicus CIP 110367	Moraxellales	WP_005176588.1	WP_005176588.1	Same
GCF_000488275.1	1341683	Acinetobacter brisouii CIP 110357	Moraxellales	WP_004900356.1	WP_004900356.1	Same
GCF_000580315.1	1310580	Acinetobacter baumannii 1297	Moraxellales		WP_000362312.1
GCF_000619845.1	1120977	Alkanindiges illinoisensis DSM 15370	Moraxellales	WP_026469948.1
GCF_000633005.1	1451233	Acinetobacter soli TCM341	Moraxellales	WP_025094988.1	WP_025095966.1
GCF_000737145.1	575584	Acinetobacter baumannii ATCC 19606 = CIP 70.34 = JCM 6841	Moraxellales	WP_000362312.1	WP_000362312.1	Same
GCF_000747725.1	202952	Acinetobacter gerneri	Moraxellales	WP_020846457.1	WP_020846457.1	Same
GCF_000753985.1	106648	Acinetobacter bereziniae	Moraxellales
GCF_000759995.1	202955	Acinetobacter tjernbergiae	Moraxellales	WP_018677178.1	WP_018677566.1
GCF_000760555.1	202954	Acinetobacter tandoii	Moraxellales
GCF_000760575.1	202956	Acinetobacter towneri	Moraxellales
GCF_000760595.1	487316	Acinetobacter soli	Moraxellales
GCF_000761495.1	1507807	Acinetobacter idrijaensis	Moraxellales	WP_044112050.1	WP_044112050.1	Same
GCF_000775815.1	40215	Acinetobacter junii	Moraxellales
GCF_000816495.1	1353941	Acinetobacter harbinensis	Moraxellales	WP_039623102.1	WP_039623102.1	Same
GCF_000818215.1	471	Acinetobacter calcoaceticus	Moraxellales
GCF_000829655.1	106649	Acinetobacter guillouiae	Moraxellales
GCF_000829675.1	632955	Acinetobacter rudis	Moraxellales	WP_040331085.1	WP_040331085.1	Same
GCF_000830135.1	29430	Acinetobacter haemolyticus	Moraxellales
GCF_000836095.1	28090	Acinetobacter lwoffii	Moraxellales
GCF_000931695.1	134534	Acinetobacter gyllenbergii	Moraxellales
GCF_000931715.1	262668	Acinetobacter beijerinckii	Moraxellales	WP_005062651.1	WP_167539088.1
GCF_000934145.1	108980	Acinetobacter ursingii	Moraxellales	WP_004986856.1	WP_004986856.1	Same
GCF_000949655.1	40214	Acinetobacter johnsonii	Moraxellales	WP_004693886.1	WP_004693886.1	Same
GCF_000962795.1	134533	Acinetobacter parvus	Moraxellales	WP_005215205.1	WP_050041727.1
GCF_000964015.1	396323	Acinetobacter brisouii	Moraxellales	WP_045792831.1	WP_045792831.1	Same
GCF_000964095.1	756892	Acinetobacter indicus	Moraxellales
GCF_000972345.1	40216	Acinetobacter radioresistens	Moraxellales
GCF_000988745.2	386891	Moraxella bovoculi	Moraxellales		WP_046700111.1
GCF_001064535.1	90239	Moraxella canis	Moraxellales
GCF_001298525.1	45610	Psychrobacter urativorans	Moraxellales
GCF_001307195.1	1324350	Acinetobacter equi	Moraxellales	WP_054582626.1	WP_054582626.1	Same
GCF_001444505.1	554343	Psychrobacter piscatorii	Moraxellales
GCF_001484935.1	1242245	Acinetobacter johnsonii XBB1	Moraxellales	WP_010326406.1	WP_010326406.1	Same
GCF_001484985.1	52133	Acinetobacter venetianus	Moraxellales	WP_004878475.1	WP_004876578.1
GCF_001485005.1	202950	Acinetobacter baylyi	Moraxellales	WP_004928850.1	WP_004921984.1
GCF_001485025.1	202951	Acinetobacter bouvetii	Moraxellales
GCF_001485065.1	108981	Acinetobacter schindleri	Moraxellales
GCF_001553955.1	34062	Moraxella osloensis	Moraxellales
GCF_001591185.1	1123034	Psychrobacter phenylpyruvicus DSM 7000 = NBRC 102152	Moraxellales
GCF_001598275.1	1349775	Moraxella oblonga NBRC 102422	Moraxellales
GCF_001605895.1	1806892	Acinetobacter pragensis	Moraxellales	WP_067668736.1	WP_067668736.1	Same
GCF_001606025.1	261164	Psychrobacter alimentarius	Moraxellales
GCF_001636015.1	29433	Moraxella ovis	Moraxellales		WP_063514277.1
GCF_001678755.1	1443941	Acinetobacter gandensis	Moraxellales	WP_067765268.1	WP_067765268.1	Same
GCF_001682515.1	134534	Acinetobacter gyllenbergii	Moraxellales	WP_065342403.1	WP_065341971.1
GCF_001696605.3	1879050	Acinetobacter wuhouensis	Moraxellales	WP_068976093.1	WP_068976093.1	Same
GCF_001704115.1	1789224	Acinetobacter larvae	Moraxellales	WP_067553029.1	WP_067553029.1	Same
GCF_001704615.3	1871111	Acinetobacter defluvii	Moraxellales	WP_065993592.1	WP_065993592.1	Same
GCF_001707755.1	1891224	Acinetobacter celticus	Moraxellales	WP_068887345.1	WP_068887345.1	Same
GCF_001753595.1	1262585	Acinetobacter qingfengensis	Moraxellales
GCF_001753605.1	1776741	Acinetobacter proteolyticus	Moraxellales
GCF_001982605.1	1907941	Alkanindiges hydrocarboniclasticus	Moraxellales	WP_083698428.1	WP_083698428.1	Same
GCF_002014765.1	90241	Moraxella lincolnii	Moraxellales
GCF_002014825.1	470453	Moraxella pluranimalium	Moraxellales
GCF_002014855.1	573983	Moraxella porci DSM 25326	Moraxellales
GCF_002055515.1	471	Acinetobacter calcoaceticus	Moraxellales	WP_005045802.1	WP_005045802.1	Same
GCF_002080125.1	480	Moraxella catarrhalis	Moraxellales
GCF_002135195.1	2731247	Acinetobacter terrae	Moraxellales
GCF_002135235.1	1977882	Acinetobacter silvestris	Moraxellales	WP_171263475.1	WP_171263475.1	Same
GCF_002165375.2	2004650	Acinetobacter chinensis	Moraxellales	WP_087511226.1	WP_087511692.1
GCF_002166815.1	1285584	Acinetobacter nosocomialis P020	Moraxellales	WP_000362317.1	WP_004887864.1
GCF_002174125.1	1582270	Acinetobacter populi	Moraxellales	WP_087619867.1	WP_087619867.1	Same
GCF_002208765.2	330922	Psychrobacter cryohalolentis	Moraxellales
GCF_002233755.1	2006115	Acinetobacter piscicola	Moraxellales	WP_167374957.1	WP_167374957.1	Same
GCF_002370525.2	106649	Acinetobacter guillouiae	Moraxellales	WP_016539489.1	WP_096733474.1
GCF_002943415.1	2094561	Amnimonas aquatica	Moraxellales	WP_105191053.1	WP_105192774.1
GCF_003024515.2	2136183	Acinetobacter sichuanensis	Moraxellales	WP_171405105.1	WP_171405105.1	Same
GCF_003024525.3	2136182	Acinetobacter cumulans	Moraxellales	WP_106985657.1	WP_106985657.1	Same
GCF_003051055.1	1077255	Agitococcus lubricus	Moraxellales	WP_107865663.1	WP_170106841.1
GCF_003148585.1	498	Psychrobacter immobilis	Moraxellales
GCF_003217155.1	198480	Psychrobacter fozii	Moraxellales
GCF_003258335.1	40216	Acinetobacter radioresistens	Moraxellales
GCF_003287015.1	476	Moraxella bovis	Moraxellales		WP_078275243.1
GCF_003323815.1	29430	Acinetobacter haemolyticus	Moraxellales	WP_004640112.1	WP_004640112.1	Same
GCF_003350005.1	147825	Psychrobacter proteolyticus	Moraxellales
GCF_003351745.1	2283318	Aquirhabdus parva	Moraxellales		WP_114897726.1
GCF_003387535.1	748120	Paraperlucidibaca baekdonensis	Moraxellales	WP_220375671.1	WP_116207282.1
GCF_003611455.1	1843371	Acinetobacter guerrae	Moraxellales	WP_120370219.1	WP_120370219.1	Same
GCF_003611465.1	2419603	Acinetobacter tianfuensis	Moraxellales	WP_120401901.1	WP_120401901.1	Same
GCF_003611475.1	2419601	Acinetobacter rongchengensis	Moraxellales	WP_171407777.1	WP_171407777.1	Same
GCF_003664645.1	2420890	Acinetobacter chengduensis	Moraxellales	WP_120374500.1	WP_120374500.1	Same
GCF_004208515.1	1752076	Acinetobacter halotolerans	Moraxellales	WP_130161093.1	WP_130161920.1
GCF_004217445.1	1435465	Fluviicoccus keumensis	Moraxellales	WP_207224601.1	WP_165391312.1
GCF_004331155.1	2529843	Acinetobacter terrestris	Moraxellales	WP_131315872.1	WP_131315872.1	Same
GCF_004335015.1	2488563	Psychrobacter pygoscelis	Moraxellales		WP_131668386.1
GCF_005281455.1	1343071	Acinetobacter nosocomialis M2	Moraxellales	WP_000362317.1	WP_022574805.1
GCF_006352475.1	2576829	Acinetobacter pullicarnis	Moraxellales	WP_171477099.1	WP_171477099.1	Same
GCF_007997305.1	45611	Psychrobacter frigidicola	Moraxellales
GCF_008632635.1	470	Acinetobacter baumannii	Moraxellales	WP_000362319.1	WP_000362319.1	Same
GCF_008693185.1	1262585	Acinetobacter qingfengensis	Moraxellales	WP_081409132.1	WP_081409132.1	Same
GCF_008867985.1	202954	Acinetobacter tandoii	Moraxellales	WP_026441292.1	WP_026441292.1	Same
GCF_009557235.1	2662362	Acinetobacter wanghuae	Moraxellales	WP_153373426.1	WP_153373426.1	Same
GCF_009884975.1	70348	Acinetobacter dispersus	Moraxellales	WP_005190009.1	WP_005188352.1
GCF_009914475.1	756892	Acinetobacter indicus	Moraxellales	WP_005176588.1	WP_005176588.1	Same
GCF_009939195.1	2699469	Acinetobacter kanungonis	Moraxellales	WP_161932782.1	WP_161932782.1	Same
GCF_010646905.1	1839785	Acinetobacter portensis	Moraxellales	WP_163124719.1	WP_163124719.1	Same
GCF_010918895.1	108981	Acinetobacter schindleri	Moraxellales	WP_004815096.1	WP_004815096.1	Same
GCF_011578045.1	2715164	Acinetobacter shaoyimingii	Moraxellales	WP_166010956.1	WP_166010956.1	Same
GCF_011578285.1	2715163	Acinetobacter lanii	Moraxellales	WP_166327528.1	WP_166327528.1	Same
GCF_013009345.1	2730922	Acinetobacter geminorum	Moraxellales	WP_086265467.1	WP_005076757.1
GCF_013122135.1	1785128	Acinetobacter lactucae	Moraxellales	WP_171429408.1	WP_171430051.1
GCF_013248965.1	212403	Psychrobacter okhotskensis	Moraxellales
GCF_014635545.1	280147	Acinetobacter courvalinii	Moraxellales	WP_005284572.1	WP_005287658.1
GCF_014635885.1	1776742	Acinetobacter vivianii	Moraxellales	WP_005256757.1	WP_005256757.1	Same
GCF_014636095.1	1776740	Acinetobacter modestus	Moraxellales	WP_004661149.1	WP_004658952.1
GCF_014652895.1	619771	Psychrobacter glaciei	Moraxellales
GCF_015627105.1	2605383	Acinetobacter baretiae	Moraxellales	WP_235985041.1	WP_235985041.1	Same
GCF_015627165.1	2605272	Acinetobacter rathckeae	Moraxellales	WP_228285077.1	WP_228285077.1	Same
GCF_015627215.1	2605270	Acinetobacter pollinis	Moraxellales	WP_196337892.1	WP_196337892.1	Same
GCF_016028775.1	478	Moraxella nonliquefaciens	Moraxellales		WP_067008407.1
GCF_016064815.1	1530123	Acinetobacter seifertii	Moraxellales	WP_019457282.1	WP_004702529.1
GCF_016107525.1	292733	Psychrobacter aquimaris	Moraxellales
GCF_016107535.1	282669	Psychrobacter cibarius	Moraxellales
GCF_016107555.1	306572	Psychrobacter celer	Moraxellales
GCF_016107575.1	180588	Psychrobacter faecalis	Moraxellales
GCF_016576965.1	106648	Acinetobacter bereziniae	Moraxellales	WP_010591608.1	WP_100885832.1
GCF_017498075.1	2818439	Psychrobacter halodurans	Moraxellales
GCF_017498085.1	2818440	Psychrobacter coccoides	Moraxellales
GCF_017498585.1	202956	Acinetobacter towneri	Moraxellales	WP_180043365.1	WP_180043365.1	Same
GCF_018139125.1	487316	Acinetobacter soli	Moraxellales	WP_048765816.1	WP_004937133.1
GCF_018324105.1	202951	Acinetobacter bouvetii	Moraxellales	WP_005008662.1	WP_005008662.1	Same
GCF_018336855.1	40215	Acinetobacter junii	Moraxellales	WP_039047271.1	WP_212638764.1
GCF_018409485.1	70346	Acinetobacter variabilis	Moraxellales	WP_034170930.1	WP_034170930.1	Same
GCF_019343495.1	28090	Acinetobacter lwoffii	Moraxellales	WP_004645678.1	WP_004645678.1	Same
GCF_019355975.1	465797	Acinetobacter septicus	Moraxellales	WP_004986856.1	WP_004986856.1	Same
GCF_020731205.1	861445	Psychrobacter sanguinis	Moraxellales
GCF_900088145.1	2053287	Acinetobacter pseudolwoffii	Moraxellales	WP_074383360.1	WP_074383360.1	Same
GCF_900095025.1	1673609	Acinetobacter albensis	Moraxellales	WP_053578330.1	WP_053578330.1	Same
GCF_900096895.1	1226327	Acinetobacter kookii	Moraxellales	WP_092818640.1	WP_092818640.1	Same
GCF_900096915.1	281375	Acinetobacter marinus	Moraxellales	WP_171259088.1	WP_171259088.1	Same
GCF_900096955.1	1219383	Acinetobacter boissieri	Moraxellales	WP_092746846.1	WP_092746846.1	Same
GCF_900096995.1	1096779	Acinetobacter puyangensis	Moraxellales	WP_097077790.1
GCF_900101915.1	112002	Psychrobacter pacificensis	Moraxellales
GCF_900107285.1	595670	Acinetobacter kyonggiensis	Moraxellales	WP_092688310.1	WP_092690118.1
GCF_900162815.1	1945520	Psychrobacter pasteurii	Moraxellales
GCF_900162825.1	1945521	Psychrobacter piechaudii	Moraxellales
GCF_900197575.1	1229165	Acinetobacter apis	Moraxellales	WP_088822955.1	WP_088822955.1	Same
GCF_900323515.1	2126983	Acinetobacter stercoris	Moraxellales	WP_171334462.1	WP_171334462.1	Same
GCF_900453175.1	34060	Moraxella caviae	Moraxellales
GCF_900453245.1	477	Moraxella lacunata	Moraxellales		WP_228707252.1
GCF_900453285.1	90240	Moraxella caprae	Moraxellales		WP_029103105.1
GCF_900453305.1	34059	Moraxella atlantae	Moraxellales
GCF_900453335.1	60442	Moraxella equi	Moraxellales		WP_079325897.1
GCF_900637105.1	34061	Moraxella cuniculi	Moraxellales
GCF_904845885.1	292733	Psychrobacter aquimaris	Moraxellales
GCF_904845895.1	219742	Psychrobacter adeliensis	Moraxellales
GCF_904845915.1	180588	Psychrobacter faecalis	Moraxellales
GCF_904845995.1	664424	Psychrobacter fjordensis	Moraxellales
GCF_904846035.1	556327	Psychrobacter aestuarii	Moraxellales
GCF_904846055.1	1553449	Psychrobacter ciconiae	Moraxellales
GCF_904846075.1	56810	Psychrobacter glacincola	Moraxellales
GCF_904846105.1	619771	Psychrobacter glaciei	Moraxellales
GCF_904846155.1	533323	Psychrobacter fulvigenes	Moraxellales
GCF_904846305.1	540500	Psychrobacter lutiphocae	Moraxellales	WP_019673649.1	WP_019673649.1	Same
GCF_904846315.1	179010	Psychrobacter jeotgali	Moraxellales
GCF_904846325.1	154109	Psychrobacter marincola	Moraxellales
GCF_904846335.1	198481	Psychrobacter luti	Moraxellales
GCF_904846345.1	256325	Psychrobacter maritimus	Moraxellales
GCF_904846355.1	292734	Psychrobacter namhaensis	Moraxellales
GCF_904846365.1	281738	Psychrobacter nivimaris	Moraxellales
GCF_904846425.1	29432	Psychrobacter phenylpyruvicus	Moraxellales
GCF_904846445.1	219741	Psychrobacter salsus	Moraxellales
GCF_904846465.1	228654	Psychrobacter pulmonis	Moraxellales
GCF_904846685.1	154108	Psychrobacter submarinus	Moraxellales
GCF_904846715.1	248451	Psychrobacter vallis	Moraxellales
GCF_904848165.1	256326	Psychrobacter arenosus	Moraxellales
GCF_000271305.1	1172194	Hydrocarboniphaga effusa AP103	Nevskiales	WP_040452871.1	WP_040452871.1	Same
GCF_000382285.1	1123256	Solimonas variicoloris DSM 15731	Nevskiales	WP_020650149.1	WP_020650149.1	Same
GCF_000420645.1	1122603	Nevskia ramosa DSM 11499	Nevskiales	WP_028475816.1	WP_028475816.1	Same
GCF_000426685.1	1123257	Solimonas flava DSM 18980	Nevskiales	WP_028006812.1	WP_028006812.1	Same
GCF_000474945.1	1123261	Solimonas soli DSM 21787	Nevskiales	WP_028080741.1	WP_028080741.1	Same
GCF_000711245.1	1415779	Polycyclovorans algicola TG408	Nevskiales	WP_029891393.1	WP_029891393.1	Same
GCF_000711955.1	1122604	Nevskia soli DSM 19509	Nevskiales	WP_029920697.1	WP_029920697.1	Same
GCF_000733765.1	1415780	Algiphilus aromaticivorans DG1253	Nevskiales	WP_043767710.1	WP_043767710.1	Same
GCF_002930645.1	2086571	Solimonas fluminis	Nevskiales	WP_243393524.1	WP_104228802.1
GCF_003052265.1	2029166	Stenotrophobium rhamnosiphilum	Nevskiales	WP_107939986.1	WP_107940388.1
GCF_003201205.1	985250	Sinimarinibacterium flocculans	Nevskiales		WP_110263209.1
GCF_003730135.1	2689987	Stagnimonas aquatica	Nevskiales	WP_123209854.1	WP_123212972.1
GCF_004364935.1	381431	Panacagrimonas perspica	Nevskiales	WP_133879340.1	WP_133883438.1
GCF_011067135.1	1396819	Solimonas terrae	Nevskiales	WP_166253816.1	WP_166253816.1	Same
GCF_012241385.1	2714601	Solimonas marina	Nevskiales	WP_168147644.1	WP_168147025.1
GCF_016918765.2	2806210	Flagellatimonas centrodinii	Nevskiales	WP_228349844.1	WP_228349844.1	Same
GCF_900111015.1	489703	Solimonas aquatica	Nevskiales	WP_093285958.1	WP_093285958.1	Same
GCF_900113085.1	1076937	Fontimonas thermophila	Nevskiales	WP_091534088.1	WP_091534088.1	Same
GCF_900129825.1	490188	Hydrocarboniphaga daqingensis	Nevskiales	WP_072893675.1	WP_072893675.1	Same
GCF_000009365.1	393595	Alcanivorax borkumensis SK2	Oceanospirillales		WP_011588920.1
GCF_000012985.1	349521	Hahella chejuensis KCTC 2396	Oceanospirillales	WP_041599347.1	WP_041599347.1	Same
GCF_000055785.1	290398	Chromohalobacter salexigens DSM 3043	Oceanospirillales	WP_011506925.1	WP_011506925.1	Same
GCF_000153185.1	314283	Reinekea blandensis MED297	Oceanospirillales	WP_008046499.1	WP_008046499.1	Same
GCF_000153345.1	207954	Neptuniibacter caesariensis	Oceanospirillales	WP_202899529.1	WP_007021420.1
GCF_000192865.1	717774	Marinomonas mediterranea MMB-1	Oceanospirillales	WP_013660051.1	WP_013660051.1	Same
GCF_000196875.2	768066	Halomonas elongata DSM 2581	Oceanospirillales	WP_013332785.1	WP_013332785.1	Same
GCF_000214215.1	491952	Marinomonas posidonica IVIA-Po-181	Oceanospirillales	WP_013797248.1	WP_013797248.1	Same
GCF_000236035.1	1072583	Halomonas boliviensis LC1	Oceanospirillales	WP_007114795.1	WP_007114795.1	Same
GCF_000265245.1	339656	Halomonas smyrnensis AAD6	Oceanospirillales	WP_016854324.1	WP_016854324.1	Same
GCF_000275725.1	1177117	Halomonas stevensii S18214	Oceanospirillales	WP_016913581.1	WP_016913580.1
GCF_000299335.2	391936	Isoalcanivorax pacificus W11-5	Oceanospirillales	WP_008738782.1	WP_008738782.1	Same
GCF_000300005.1	930169	Alloalcanivorax dieselolei B5	Oceanospirillales		WP_014993885.1
GCF_000300995.1	1177179	Alcanivorax hongdengensis A-11-3	Oceanospirillales		WP_008929440.1
GCF_000334215.1	1238190	Halomonas jeotgali Hwa	Oceanospirillales	WP_017430553.1	WP_017430553.1	Same
GCF_000355675.1	1298593	Thalassolituus oleivorans MIL-1	Oceanospirillales		WP_025266064.1
GCF_000376785.1	1121935	Hahella ganghwensis DSM 17046	Oceanospirillales	WP_083920993.1	WP_083920993.1	Same
GCF_000377665.1	574966	Halomonas zhanjiangensis DSM 21076	Oceanospirillales	WP_018915838.1	WP_018915838.1	Same
GCF_000378045.1	1122202	Marinobacterium rhizophilum DSM 18822	Oceanospirillales	WP_020682199.1	WP_020682199.1	Same
GCF_000378505.1	1121943	Halomonas lutea DSM 23508	Oceanospirillales	WP_019018684.1	WP_019018684.1	Same
GCF_000381785.1	1278309	Amphritea japonica ATCC BAA-1530	Oceanospirillales	WP_019623273.1	WP_019623273.1	Same
GCF_000382245.1	1122139	Kushneria aurantia DSM 21353	Oceanospirillales	WP_019951665.1	WP_019951665.1	Same
GCF_000409775.1	1121939	Halomonas anticariensis FP35 = DSM 16096	Oceanospirillales	WP_016414647.1	WP_016414647.1	Same
GCF_000422325.1	1122212	Marinospirillum minutulum DSM 6287	Oceanospirillales	WP_027847792.1	WP_027847792.1	Same
GCF_000422425.1	1122616	Oceanospirillum beijerinckii DSM 7166	Oceanospirillales	WP_028302280.1	WP_028302280.1	Same
GCF_000422765.1	1122599	Neptunomonas japonica DSM 18939	Oceanospirillales	WP_028470277.1	WP_028470277.1	Same
GCF_000422845.1	1122615	Oceanobacter kriegii DSM 6294	Oceanospirillales	WP_036537202.1	WP_028294759.1
GCF_000422865.1	1122617	Oceanospirillum maris DSM 6286	Oceanospirillales	WP_028303304.1	WP_028303304.1	Same
GCF_000423605.1	1123228	Saccharospirillum impatiens DSM 12546	Oceanospirillales		WP_028671833.1
GCF_000425725.1	1121940	Halomonas halocynthiae DSM 14573	Oceanospirillales	WP_027966582.1	WP_027966582.1	Same
GCF_000428985.1	1122201	Marinobacterium litorale DSM 23545	Oceanospirillales	WP_027852855.1	WP_027852855.1	Same
GCF_000508165.1	1208321	Marinomonas profundimaris	Oceanospirillales	WP_024025026.1	WP_024025026.1	Same
GCF_000521805.1	1122207	Marinomonas ushuaiensis DSM 15871	Oceanospirillales	WP_036161551.1	WP_036161551.1	Same
GCF_000526695.1	1336245	Carnimonas nigrificans ATCC BAA-78	Oceanospirillales	WP_025732966.1	WP_025732966.1	Same
GCF_000585235.1	1229521	Nitrincola nitratireducens	Oceanospirillales	WP_081763762.1	WP_081763762.1	Same
GCF_000619885.1	1121103	Balneatrix alpica DSM 16621	Oceanospirillales	WP_027313975.1	WP_027313975.1	Same
GCF_000620045.1	1121941	Halomonas halodenitrificans DSM 735	Oceanospirillales	WP_027960995.1	WP_027960995.1	Same
GCF_000620085.1	1122200	Marinobacterium jannaschii DSM 6295	Oceanospirillales	WP_027857923.1	WP_027857923.1	Same
GCF_000621205.1	1403347	Halotalea alkalilenta DSM 17697	Oceanospirillales	WP_027349638.1	WP_027349638.1	Same
GCF_000686905.1	1122211	Marinospirillum insulare DSM 21763	Oceanospirillales	WP_027850118.1	WP_027850118.1	Same
GCF_000691225.1	267850	Nitrincola lacisaponensis	Oceanospirillales	WP_051632712.1	WP_051632712.1	Same
GCF_000710775.1	305900	Endozoicomonas elysicola	Oceanospirillales	WP_020583272.1	WP_020583272.1	Same
GCF_000722635.1	1137799	Endozoicomonas numazuensis	Oceanospirillales	WP_034834972.1	WP_034834972.1	Same
GCF_000731955.1	1446475	Halomonas zincidurans B6	Oceanospirillales	WP_031383689.1	WP_031383689.1	Same
GCF_000756655.1	1177181	Alcanivorax jadensis T9	Oceanospirillales		WP_035247559.1
GCF_000756665.1	1177154	Alcanivorax nanhaiticus	Oceanospirillales		WP_035233907.1
GCF_000759345.1	1166948	Halomonas xinjiangensis	Oceanospirillales	WP_043526660.1	WP_043526660.1	Same
GCF_000940805.1	1445510	Gynuella sunshinyii YC6258	Oceanospirillales		WP_044617048.1
GCF_001418205.1	1137284	Marinomonas fungiae	Oceanospirillales	WP_141656856.1	WP_141656856.1	Same
GCF_001431725.1	1178482	Halomonas huangheensis	Oceanospirillales	WP_021820824.1	WP_021820824.1	Same
GCF_001528745.1	1714300	Marinobacterium profundum	Oceanospirillales	WP_067298059.1	WP_082708520.1
GCF_001545155.1	507626	Halomonas chromatireducens	Oceanospirillales	WP_066448558.1	WP_066448558.1	Same
GCF_001562015.1	1633495	Endozoicomonas arenosclerae	Oceanospirillales	WP_062269597.1	WP_062269597.1	Same
GCF_001583435.1	570277	Endozoicomonas montiporae CL-33	Oceanospirillales	WP_034872593.1	WP_034872593.1	Same
GCF_001597725.1	1806670	Neptuniibacter marinus	Oceanospirillales	WP_067869033.1	WP_067869033.1	Same
GCF_001597735.1	1806669	Neptuniibacter pectenicola	Oceanospirillales	WP_067982626.1	WP_067982626.1	Same
GCF_001639725.1	1806668	Marinomonas atlantica	Oceanospirillales	WP_197478891.1	WP_197478891.1	Same
GCF_001646955.1	1698521	Endozoicomonas ascidiicola	Oceanospirillales	WP_067587904.1	WP_067587904.1	Same
GCF_001647025.1	1333660	Endozoicomonas atrinae	Oceanospirillales	WP_066013235.1	WP_066013235.1	Same
GCF_001651805.1	1821621	Marinobacterium aestuarii	Oceanospirillales		WP_067385341.1
GCF_001662285.1	438744	Halomonas caseinilytica	Oceanospirillales	WP_064698174.1	WP_064698174.1	Same
GCF_001709345.1	197479	Terasakiispira papahanaumokuakeensis	Oceanospirillales	WP_068998277.1	WP_068998277.1	Same
GCF_001886615.1	1897729	Halomonas aestuarii	Oceanospirillales	WP_071941697.1	WP_071941697.1	Same
GCF_001995095.2	966	Oceanospirillum linum	Oceanospirillales	WP_077242818.1	WP_077242818.1	Same
GCF_002000055.1	1792834	Marinicella sediminis	Oceanospirillales	WP_077409743.1	WP_077411506.1
GCF_002087295.1	1144478	Halomonas lionensis	Oceanospirillales	WP_044628382.1	WP_044628382.1	Same
GCF_002150805.1	1434821	Oceanospirillum sanctuarii	Oceanospirillales	WP_086480615.1	WP_086480615.1	Same
GCF_002155145.1	698828	Kushneria konosiri	Oceanospirillales	WP_086622734.1	WP_086622734.1	Same
GCF_002157205.1	157779	Kushneria marisflavi	Oceanospirillales	WP_086899060.1	WP_086899060.1	Same
GCF_002162375.1	141451	Oleiphilus messinensis	Oceanospirillales	WP_087460439.1	WP_087460439.1	Same
GCF_002261065.1	202772	Zooshikella ganghwensis	Oceanospirillales	WP_027706959.1	WP_027706959.1	Same
GCF_002286955.1	2032624	Halomonas humidisoli	Oceanospirillales	WP_038485199.1	WP_038485199.1	Same
GCF_002286965.1	2032626	Halovibrio salipaludis	Oceanospirillales	WP_198949555.1	WP_095616051.1
GCF_002286975.1	2032625	Halomonas salipaludis	Oceanospirillales	WP_095622156.1	WP_095622156.1	Same
GCF_002374315.1	2042704	Halomonas nigrificans	Oceanospirillales	WP_078087280.1	WP_078087280.1	Same
GCF_002549795.1	475662	Halomonas beimenensis	Oceanospirillales	WP_097788736.1	WP_097788736.1	Same
GCF_002795845.1	1336806	Reinekea forsetii	Oceanospirillales
GCF_002864045.1	1701104	Endozoicomonas acroporae	Oceanospirillales	WP_101746214.1	WP_101746214.1	Same
GCF_002864685.1	2019569	Alloalcanivorax mobilis	Oceanospirillales		WP_089031581.1
GCF_002879615.1	2033802	Halomonas endophytica	Oceanospirillales	WP_102654623.1	WP_102654623.1	Same
GCF_002930105.1	1848458	Halomonas saliphila	Oceanospirillales	WP_104205060.1	WP_104205060.1	Same
GCF_003002925.1	1176243	Halomonas songnenensis	Oceanospirillales	WP_106373046.1	WP_106373046.1	Same
GCF_003006155.1	1771309	Salinicola tamaricis	Oceanospirillales	WP_035470046.1	WP_035470046.1	Same
GCF_003014615.1	267374	Marinobacterium halophilum	Oceanospirillales	WP_106590891.1	WP_106590891.1	Same
GCF_003028575.1	1684789	Halomonas urumqiensis	Oceanospirillales	WP_102586456.1	WP_102586456.1	Same
GCF_003045775.1	2109328	Halomonas litopenaei	Oceanospirillales	WP_108132698.1	WP_108132698.1	Same
GCF_003056305.1	370769	Halomonas denitrificans	Oceanospirillales	WP_108446890.1	WP_108446890.1	Same
GCF_003097315.1	2080658	Pelagibaculum spongiae	Oceanospirillales	WP_116688696.1	WP_116688696.1	Same
GCF_003148745.1	523701	Pleionea mediterranea	Oceanospirillales	WP_210204918.1	WP_109761582.1
GCF_003194385.1	1635171	Pokkaliibacter plantistimulans	Oceanospirillales	WP_104152011.1	WP_104152011.1	Same
GCF_003202165.1	1387883	Halomonas heilongjiangensis	Oceanospirillales	WP_102626320.1	WP_102626320.1	Same
GCF_003206045.1	1949085	Salinicola lusitanus	Oceanospirillales	WP_110600066.1	WP_110600066.1	Same
GCF_003206065.1	1949081	Salinicola halimionae	Oceanospirillales	WP_110655969.1	WP_110655969.1	Same
GCF_003206115.1	404433	Salinicola socius	Oceanospirillales	WP_075568854.1	WP_075568854.1	Same
GCF_003206135.1	430457	Salinicola salarius	Oceanospirillales	WP_071233026.1	WP_071233026.1	Same
GCF_003206155.1	184065	Salinicola halophilus	Oceanospirillales	WP_110664979.1	WP_110664979.1	Same
GCF_003206575.1	1949083	Salinicola endophyticus	Oceanospirillales	WP_035470046.1	WP_035470046.1	Same
GCF_003206615.1	1541440	Salinicola acroporae	Oceanospirillales	WP_110716502.1	WP_110716502.1	Same
GCF_003206645.1	1949082	Salinicola aestuarinus	Oceanospirillales	WP_110687452.1	WP_110687452.1	Same
GCF_003206695.1	1808881	Salinicola halophyticus	Oceanospirillales	WP_075561311.1	WP_075561311.1	Same
GCF_003206715.1	1267424	Salinicola peritrichatus	Oceanospirillales	WP_110650021.1	WP_110650021.1	Same
GCF_003208215.1	491949	Marinomonas alcarazii	Oceanospirillales	WP_110577339.1	WP_110577339.1	Same
GCF_003254665.1	2185141	Halomonas lactosivorans	Oceanospirillales	WP_111412333.1	WP_111412333.1	Same
GCF_003259175.1	2202418	Marinomonas shanghaiensis	Oceanospirillales	WP_111640185.1	WP_111640185.1	Same
GCF_003259185.1	2202653	Isoalcanivorax indicus	Oceanospirillales	WP_111657113.1	WP_111657113.1	Same
GCF_003284585.1	2219697	Nitrincola tibetensis	Oceanospirillales	WP_112159255.1	WP_112159255.1	Same
GCF_003298795.1	115553	Halomonas sulfidaeris	Oceanospirillales	WP_113268100.1	WP_113268100.1	Same
GCF_003314975.1	491951	Marinomonas aquiplantarum	Oceanospirillales	WP_113873549.1	WP_113873549.1	Same
GCF_003336665.1	2282306	Halomonas rituensis	Oceanospirillales	WP_114487350.1	WP_114487350.1	Same
GCF_003336675.1	2282305	Halomonas montanilacus	Oceanospirillales	WP_114480317.1	WP_114480317.1	Same
GCF_003336805.1	1982602	Marinospirillum perlucidum	Oceanospirillales	WP_114418465.1	WP_114418465.1	Same
GCF_003345655.1	2283196	Motiliproteus coralliicola	Oceanospirillales	WP_114695683.1	WP_114695683.1	Same
GCF_003362755.1	2213058	Marinomonas piezotolerans	Oceanospirillales	WP_115468018.1	WP_115468018.1	Same
GCF_003367315.1	2161747	Saccharospirillum mangrovi	Oceanospirillales	WP_108125964.1	WP_108125964.1	Same
GCF_003385845.1	1122140	Kushneria indalinina DSM 14324	Oceanospirillales	WP_115853047.1	WP_115853047.1	Same
GCF_003387375.1	491954	Marinomonas pollencensis	Oceanospirillales	WP_115897862.1	WP_115897862.1	Same
GCF_003577475.1	1853216	Salinibius halmophilus	Oceanospirillales		WP_199671235.1
GCF_003597125.1	2338368	Alcanivorax profundi	Oceanospirillales		WP_022984494.1
GCF_003610015.1	33074	Zymobacter palmae	Oceanospirillales	WP_027705137.1	WP_027705137.1	Same
GCF_003612795.1	272774	Halomonas alkaliphila	Oceanospirillales	WP_038485199.1	WP_038485199.1	Same
GCF_003633775.1	595502	Kushneria sinocarnis	Oceanospirillales	WP_121172240.1	WP_121172240.1	Same
GCF_003721245.1	1053647	Marinomonas hwangdonensis	Oceanospirillales	WP_123096459.1	WP_123096459.1	Same
GCF_003721275.1	491948	Marinomonas rhizomae	Oceanospirillales	WP_113916966.1	WP_113916966.1	Same
GCF_003858655.1	452629	Amphritea balenae	Oceanospirillales	WP_124926973.1	WP_124926973.1	Same
GCF_003864255.1	2528527	Aestuariirhabdus litorea	Oceanospirillales	WP_125015928.1	WP_125015928.1	Same
GCF_003957515.1	2490544	Amphritea opalescens	Oceanospirillales	WP_126158336.1	WP_126158336.1	Same
GCF_003966155.1	447425	Halomonas nitroreducens	Oceanospirillales	WP_126481419.1	WP_126481419.1	Same
GCF_003989795.1	447567	Halomonas andesensis	Oceanospirillales	WP_126945343.1	WP_126945343.1	Same
GCF_003989825.1	2498858	Halomonas populi	Oceanospirillales	WP_126951583.1	WP_126951583.1	Same
GCF_003990185.1	1258546	Halomonas nanhaiensis	Oceanospirillales	WP_127061522.1	WP_127061522.1	Same
GCF_004000275.1	2448477	Saccharospirillum alexandrii	Oceanospirillales		WP_127556886.1
GCF_004005935.1	1815562	Neptunomonas marina	Oceanospirillales	WP_127694355.1	WP_127694355.1	Same
GCF_004117855.1	2304602	Halomonas coralii	Oceanospirillales	WP_129140378.1	WP_129140378.1	Same
GCF_004339595.1	1476959	Marinobacterium mangrovicola	Oceanospirillales	WP_132297374.1	WP_132297374.1	Same
GCF_004341165.1	230495	Reinekea marinisedimentorum	Oceanospirillales	WP_132702338.1	WP_132702338.1	Same
GCF_004352835.1	2529379	Marinomonas flavescens	Oceanospirillales	WP_133011838.1	WP_133011838.1	Same
GCF_004362145.1	491947	Marinomonas balearica	Oceanospirillales	WP_133502194.1	WP_133502194.1	Same
GCF_004363305.1	28254	Marinomonas communis	Oceanospirillales	WP_228191681.1	WP_228191681.1	Same
GCF_004363335.1	644220	Marinicella litoralis	Oceanospirillales	WP_162846828.1	WP_099020191.1
GCF_004363555.1	229007	Halomonas ventosae	Oceanospirillales	WP_133635838.1	WP_133635838.1	Same
GCF_004364315.1	42055	Chromohalobacter marismortui	Oceanospirillales	WP_133694028.1	WP_133694028.1	Same
GCF_004364445.1	232346	Halomonas alkaliantarctica	Oceanospirillales	WP_035578604.1	WP_035578604.1	Same
GCF_004768465.1	2759953	Natronospirillum operosum	Oceanospirillales		WP_135484587.1
GCF_004798905.1	2508710	Halomonas borealis	Oceanospirillales	WP_136248510.1	WP_136248510.1	Same
GCF_004798965.1	2508711	Halomonas niordiana	Oceanospirillales	WP_136255424.1	WP_136255424.1	Same
GCF_005144735.1	28258	Cobetia marina	Oceanospirillales	WP_077372152.1	WP_077372152.1	Same
GCF_005780185.1	490901	Halomonas urmiana	Oceanospirillales	WP_138181249.1	WP_138181249.1	Same
GCF_005938655.1	1194167	Alloalcanivorax gelatiniphagus	Oceanospirillales
GCF_006148955.1	1031538	Neptunomonas concharum	Oceanospirillales	WP_138986713.1	WP_138986713.1	Same
GCF_006385675.1	2589817	Maribrevibacterium harenarium	Oceanospirillales	WP_140588543.1	WP_140588543.1	Same
GCF_006540005.1	252	Halomonas halmophila	Oceanospirillales	WP_141320252.1	WP_141320252.1	Same
GCF_007004725.1	2592383	Aliikangiella coralliicola	Oceanospirillales	WP_210418779.1	WP_142933623.1
GCF_007004765.1	1712262	Aliikangiella marina	Oceanospirillales	WP_142941816.1	WP_142942936.1
GCF_007570825.1	2569479	Pleionea sediminis	Oceanospirillales	WP_144394898.1	WP_205859075.1
GCF_007786215.1	553385	Cobetia crustatorum	Oceanospirillales	WP_088742531.1	WP_088742531.1	Same
GCF_007954585.1	1883414	Pistricoccus aurantiacus	Oceanospirillales	WP_147185203.1	WP_147185203.1	Same
GCF_007989465.1	29573	Halomonas halophila	Oceanospirillales	WP_035596730.1	WP_035596730.1	Same
GCF_007989625.1	77098	Halomonas pacifica	Oceanospirillales	WP_146804249.1	WP_146804249.1	Same
GCF_007991175.1	31910	Halovibrio variabilis	Oceanospirillales	WP_146873795.1	WP_146873795.1	Same
GCF_008041945.1	2593301	Reinekea thalattae	Oceanospirillales	WP_147711980.1	WP_147711980.1	Same
GCF_008079445.1	2604086	Aidingimonas lacisalsi	Oceanospirillales	WP_148254722.1	WP_148254722.1	Same
GCF_008247605.1	657387	Kushneria phosphatilytica	Oceanospirillales	WP_070977363.1	WP_070977363.1	Same
GCF_008274785.1	42566	Halomonas eurihalina	Oceanospirillales	WP_149323401.1	WP_149323401.1	Same
GCF_008297955.1	2606936	Halomonas pellis	Oceanospirillales	WP_104205060.1	WP_104205060.1	Same
GCF_008298015.1	2606937	Salinicola corii	Oceanospirillales	WP_149434735.1	WP_149434735.1	Same
GCF_008368715.1	1708751	Nitrincola tapanii	Oceanospirillales	WP_149391473.1	WP_149391473.1	Same
GCF_008727795.1	2614693	Nitrincola iocasae	Oceanospirillales	WP_151053581.1	WP_151053581.1	Same
GCF_008973715.1	1730894	Nitrincola schmidtii	Oceanospirillales	WP_151669532.1	WP_151669532.1	Same
GCF_008973755.1	1571224	Nitrincola alkalilacustris	Oceanospirillales	WP_240776339.1	WP_240776339.1	Same
GCF_009601165.1	2663008	Alcanivorax sediminis	Oceanospirillales	WP_153502027.1	WP_153502027.1	Same
GCF_009650135.1	418701	Litorivicinus lipolyticus	Oceanospirillales	WP_153714825.1	WP_153714825.1	Same
GCF_009671245.1	2580566	Marinicella rhabdoformis	Oceanospirillales	WP_154223287.1	WP_154223287.1	Same
GCF_009711465.1	2172824	Sansalvadorimonas verongulae	Oceanospirillales	WP_155160972.1	WP_155160972.1	Same
GCF_009793355.1	2684210	Halomonas zhuhanensis	Oceanospirillales	WP_160416994.1	WP_160416994.1	Same
GCF_009821115.1	1366656	Nitrincola alkalisediminis	Oceanospirillales	WP_081763762.1	WP_081763762.1	Same
GCF_009834345.1	2497861	Halomonas tianxiuensis	Oceanospirillales	WP_159551219.1	WP_159551219.1	Same
GCF_009901955.1	2691040	Halomonas icarae	Oceanospirillales	WP_132044000.1	WP_132044000.1	Same
GCF_009902005.1	147248	Halomonas alimentaria	Oceanospirillales	WP_161430391.1	WP_161430391.1	Same
GCF_010977575.1	1081866	Halomonas socia	Oceanospirillales	WP_163502864.1	WP_163502864.1	Same
GCF_011009015.1	2683272	Spartinivicinus ruber	Oceanospirillales	WP_163835052.1	WP_163835052.1	Same
GCF_011399095.1	115561	Halomonas hydrothermalis	Oceanospirillales	WP_125748908.1	WP_125748908.1	Same
GCF_011742165.1	2717286	Halomonas bachuensis	Oceanospirillales	WP_167116416.1	WP_167116416.1	Same
GCF_012295615.1	207949	Bermanella marisrubri	Oceanospirillales	WP_007019087.1	WP_007019087.1	Same
GCF_013112225.1	2732867	Halomonas azerica	Oceanospirillales	WP_171701430.1	WP_171701430.1	Same
GCF_013371085.1	2729617	Halomonas maris	Oceanospirillales	WP_176303149.1	WP_176303149.1	Same
GCF_013372285.1	178399	Marinomonas primoryensis	Oceanospirillales	WP_112140746.1	WP_112140746.1	Same
GCF_013394205.1	1572645	Neptunomonas phycophila	Oceanospirillales	WP_170870347.1	WP_170870347.1	Same
GCF_013415105.1	1449798	Halomonas salicampi	Oceanospirillales	WP_179930742.1	WP_179930742.1	Same
GCF_013415115.1	1176240	Halomonas zhaodongensis	Oceanospirillales	WP_162217632.1	WP_162217632.1	Same
GCF_013415125.1	186761	Halomonas glaciei	Oceanospirillales	WP_035566137.1	WP_035566137.1	Same
GCF_013416325.1	2729618	Halomonas sedimenti	Oceanospirillales	WP_180094315.1	WP_180094315.1	Same
GCF_013697085.1	321266	Halomonas kenyensis	Oceanospirillales	WP_181514047.1	WP_181514047.1	Same
GCF_014192055.1	257772	Halomonas organivorans	Oceanospirillales	WP_183386424.1	WP_183386424.1	Same
GCF_014192215.1	447424	Halomonas cerina	Oceanospirillales	WP_183325860.1	WP_183325860.1	Same
GCF_014192275.1	795312	Halomonas stenophila	Oceanospirillales	WP_183384120.1	WP_183384120.1	Same
GCF_014192285.1	616675	Halomonas fontilapidosi	Oceanospirillales	WP_040187443.1	WP_040187443.1	Same
GCF_014193375.1	213554	Halomonas campaniensis	Oceanospirillales	WP_183330204.1	WP_183330204.1	Same
GCF_014623465.1	383750	Marinomonas arctica	Oceanospirillales	WP_111607887.1	WP_111607887.1	Same
GCF_014636635.1	1171543	Marinicella pacifica	Oceanospirillales		WP_188364719.1
GCF_014640815.1	1602943	Halomonas lutescens	Oceanospirillales	WP_188638470.1	WP_188638470.1	Same
GCF_014641945.1	1679163	Marinobacterium zhoushanense	Oceanospirillales	WP_188746638.1	WP_188746638.1	Same
GCF_014645375.1	518897	Marinobacterium nitratireducens	Oceanospirillales	WP_229721892.1	WP_229721892.1	Same
GCF_014651775.1	502829	Halomonas hamiltonii	Oceanospirillales	WP_039177195.1	WP_039177195.1	Same
GCF_014651795.1	502832	Halomonas johnsoniae	Oceanospirillales	WP_193461563.1	WP_193461563.1	Same
GCF_014651855.1	418750	Saccharospirillum salsuginis	Oceanospirillales	WP_189612390.1	WP_189612390.1	Same
GCF_014651875.1	980347	Halomonas qijiaojingensis	Oceanospirillales	WP_189466008.1	WP_189466008.1	Same
GCF_014652515.1	1249553	Bacterioplanes sanyensis	Oceanospirillales	WP_189388056.1	WP_189388056.1	Same
GCF_014652715.1	1443141	Salinicola rhizosphaerae	Oceanospirillales	WP_189442735.1	WP_189442735.1	Same
GCF_014652795.1	1508770	Kushneria pakistanensis	Oceanospirillales	WP_189515419.1	WP_189515419.1	Same
GCF_014697095.1	664683	Halomonas titanicae	Oceanospirillales	WP_009286436.1	WP_009286436.1	Same
GCF_014803385.1	2774408	Marinomonas colpomeniae	Oceanospirillales	WP_191595766.1	WP_191595766.1	Same
GCF_014805825.1	2773454	Marinomonas algicola	Oceanospirillales	WP_191601269.1	WP_191601269.1	Same
GCF_015265435.1	2735259	Alloalcanivorax profundimaris	Oceanospirillales	WP_228462478.1	WP_228462478.1	Same
GCF_015356855.1	1177184	Alloalcanivorax venustensis ISO4	Oceanospirillales		WP_228548221.1
GCF_016132445.1	2661630	Venatoribacter cucullus	Oceanospirillales	WP_228344859.1	WP_228344859.1	Same
GCF_016785095.1	1177169	Alloalcanivorax marinus	Oceanospirillales	WP_238401058.1	WP_238401058.1	Same
GCF_016859375.1	44935	Halomonas venusta	Oceanospirillales	WP_125748908.1	WP_125748908.1	Same
GCF_016888445.1	359209	Marinomonas ostreistagni	Oceanospirillales	WP_239090293.1	WP_239090293.1	Same
GCF_016906065.1	491950	Marinomonas foliarum	Oceanospirillales	WP_205115722.1	WP_205115722.1	Same
GCF_016924235.1	2811233	Amphritea pacifica	Oceanospirillales	WP_205211866.1	WP_205211866.1	Same
GCF_017051665.1	707589	Aliamphritea spongicola	Oceanospirillales	WP_205659813.1	WP_205659813.1	Same
GCF_017310015.1	48076	Marinobacterium iners	Oceanospirillales	WP_206840270.1	WP_206840270.1	Same
GCF_017776525.1	1542925	Marinobacterium alkalitolerans	Oceanospirillales	WP_236014128.1	WP_236014128.1	Same
GCF_017868775.1	2733484	Halomonas sulfidoxydans	Oceanospirillales	WP_197450503.1	WP_197450503.1	Same
GCF_017868935.1	2733488	Halomonas sulfidivorans	Oceanospirillales	WP_197450503.1	WP_197450503.1	Same
GCF_017912535.1	1468178	Motiliproteus sediminis	Oceanospirillales	WP_210396702.1	WP_210396702.1	Same
GCF_018145875.1	2823372	Marinomonas vulgaris	Oceanospirillales	WP_211536770.1	WP_211536770.1	Same
GCF_018263925.1	517724	Kistimonas asteriae	Oceanospirillales	WP_211824380.1	WP_211824380.1	Same
GCF_018860945.1	1055104	Cobetia amphilecti	Oceanospirillales	WP_153635273.1	WP_153635273.1	Same
GCF_019084545.1	2849041	Marinobacterium ramblicola	Oceanospirillales	WP_217415437.1	WP_217414884.1
GCF_019426345.1	2846746	Marinomonas lutimaris	Oceanospirillales	WP_212917955.1	WP_212917955.1	Same
GCF_019430905.1	2846777	Halomonas antri	Oceanospirillales	WP_197450503.1	WP_197450503.1	Same
GCF_019443265.1	2609667	Halomonas piezotolerans	Oceanospirillales	WP_139527280.1	WP_139527280.1	Same
GCF_019722725.1	2852117	Halomonas profundi	Oceanospirillales	WP_235042083.1	WP_235042083.1	Same
GCF_019740315.1	2862510	Oceanobacter mangrovi	Oceanospirillales	WP_221799423.1	WP_221799093.1
GCF_019903445.1	115551	Halomonas neptunia	Oceanospirillales	WP_035578604.1	WP_035578604.1	Same
GCF_019931215.1	2874102	Alcanivorax limicola	Oceanospirillales		WP_223426792.1
GCF_020147965.1	390637	Modicisalibacter tunisiensis	Oceanospirillales	WP_163650117.1	WP_163650117.1	Same
GCF_020320395.1	671053	Thalassolituus marinus	Oceanospirillales	WP_225675915.1	WP_225675915.1	Same
GCF_020622355.1	1172368	Halomonas malpeensis	Oceanospirillales	WP_227390762.1	WP_227390762.1	Same
GCF_020694005.1	2726122	Marinomonas profundi	Oceanospirillales	WP_168827183.1	WP_168827183.1	Same
GCF_020782375.1	115555	Halomonas axialensis	Oceanospirillales	WP_044628382.1	WP_044628382.1	Same
GCF_021404305.1	2733486	Halomonas ethanolica	Oceanospirillales	WP_234268381.1	WP_234268381.1	Same
GCF_021404405.1	2733483	Halomonas aerodenitrificans	Oceanospirillales	WP_010628026.1	WP_010628026.1	Same
GCF_021404465.1	2733481	Halomonas zhangzhouensis	Oceanospirillales	WP_234273390.1	WP_234273390.1	Same
GCF_022341425.1	74661	Halomonas campisalis	Oceanospirillales	WP_238977033.1	WP_238977033.1	Same
GCF_022343685.1	518898	Marinobacterium sediminicola	Oceanospirillales	WP_239041490.1	WP_239041490.1	Same
GCF_023061135.1	245294	Chromohalobacter sarecensis	Oceanospirillales	WP_246969609.1	WP_246969609.1	Same
GCF_023061175.1	223900	Chromohalobacter japonicus	Oceanospirillales	WP_075370410.1	WP_075370410.1	Same
GCF_023061185.1	86179	Chromohalobacter beijerinckii	Oceanospirillales	WP_075370410.1	WP_075370410.1	Same
GCF_023061285.1	119863	Chromohalobacter nigrandesensis	Oceanospirillales	WP_246896401.1	WP_246896401.1	Same
GCF_023091965.1	2860329	Chromohalobacter moromii	Oceanospirillales	WP_040243627.1	WP_040243627.1	Same
GCF_900089755.1	295068	Marinomonas aquimarina	Oceanospirillales	WP_231870786.1	WP_231870786.1	Same
GCF_900089775.1	1792290	Marinomonas spartinae	Oceanospirillales	WP_139063143.1	WP_139063143.1	Same
GCF_900089985.1	1806667	Marinomonas gallaica	Oceanospirillales	WP_211564816.1	WP_211564816.1	Same
GCF_900100195.1	376427	Halomonas gudaonensis	Oceanospirillales	WP_089682365.1	WP_089682365.1	Same
GCF_900100755.1	284577	Halomonas taeanensis	Oceanospirillales	WP_092524513.1	WP_092524513.1	Same
GCF_900102875.1	48727	Halomonas pantelleriensis	Oceanospirillales	WP_089659806.1	WP_089659806.1	Same
GCF_900102945.1	119000	Halomonas muralis	Oceanospirillales	WP_089728801.1	WP_089728801.1	Same
GCF_900103865.1	416873	Halomonas arcis	Oceanospirillales	WP_089703104.1	WP_089703104.1	Same
GCF_900104135.1	419597	Halomonas shengliensis	Oceanospirillales	WP_023004873.1	WP_023004873.1	Same
GCF_900106955.1	574349	Aidingimonas halophila	Oceanospirillales	WP_092567530.1	WP_092567530.1	Same
GCF_900108065.1	568106	Marinobacterium lutimaris	Oceanospirillales	WP_104004367.1	WP_104004367.1	Same
GCF_900108215.1	52021	Halomonas desiderata	Oceanospirillales	WP_103968862.1	WP_103968862.1	Same
GCF_900108915.1	64971	Pseudospirillum japonicum	Oceanospirillales		WP_093309359.1
GCF_900109725.1	650850	Halomonas daqiaonensis	Oceanospirillales	WP_089710667.1	WP_089710667.1	Same
GCF_900110265.1	77097	Halomonas aquamarina	Oceanospirillales	WP_089674571.1	WP_089674571.1	Same
GCF_900111095.1	355243	Amphritea atlantica	Oceanospirillales	WP_091357864.1	WP_091357864.1	Same
GCF_900111305.1	416874	Halomonas subterranea	Oceanospirillales	WP_066320008.1	WP_066320008.1	Same
GCF_900112235.1	497722	Marinospirillum celere DSM 18438	Oceanospirillales
GCF_900112585.1	402385	Kushneria avicenniae	Oceanospirillales	WP_090130066.1	WP_090130066.1	Same
GCF_900113275.1	1045558	Neptunomonas qingdaonensis	Oceanospirillales	WP_090728144.1	WP_090728144.1	Same
GCF_900113605.1	442341	Halomonas xianhensis	Oceanospirillales	WP_092847254.1	WP_092847254.1	Same
GCF_900116405.1	416872	Halomonas saccharevitans	Oceanospirillales	WP_089846246.1	WP_089846246.1	Same
GCF_900116705.1	463301	Halomonas korlensis	Oceanospirillales	WP_089797334.1	WP_089797334.1	Same
GCF_900119735.1	1122209	Marinospirillum alkaliphilum DSM 21637	Oceanospirillales	WP_072326610.1	WP_072326610.1	Same
GCF_900128865.1	29570	Halomonas meridiana	Oceanospirillales	WP_044628382.1	WP_044628382.1	Same
GCF_900128925.1	1121942	Halomonas ilicicola DSM 19980	Oceanospirillales	WP_072824624.1	WP_072824624.1	Same
GCF_900129155.1	1122206	Marinomonas polaris DSM 16579	Oceanospirillales	WP_048813931.1	WP_048813931.1	Same
GCF_900142755.1	44933	Halomonas cupida	Oceanospirillales	WP_073433322.1	WP_073433322.1	Same
GCF_900142895.1	29571	Halomonas subglaciescola	Oceanospirillales	WP_079551077.1	WP_079551077.1	Same
GCF_900155385.1	1816686	Halomonas massiliensis	Oceanospirillales	WP_075881362.1	WP_075881362.1	Same
GCF_900155945.1	49186	Marinobacterium stanieri	Oceanospirillales	WP_175612003.1	WP_175612003.1	Same
GCF_900156635.1	619304	Neptunomonas antarctica	Oceanospirillales	WP_143773566.1	WP_143773566.1	Same
GCF_900156675.1	484498	Thalassolituus maritimus	Oceanospirillales	WP_068440813.1	WP_068440813.1	Same
GCF_900162675.1	86177	Halomonas utahensis	Oceanospirillales		WP_077531684.1
GCF_900167095.1	64969	Oceanospirillum multiglobuliferum	Oceanospirillales	WP_078743750.1	WP_078743750.1	Same
GCF_900174585.1	1960125	Parendozoicomonas haliclonae	Oceanospirillales	WP_087112880.1	WP_087112880.1	Same
GCF_900217905.1	1094342	Alloalcanivorax xenomutans	Oceanospirillales		WP_022996726.1
GCF_900221025.1	141389	Chromohalobacter canadensis	Oceanospirillales	WP_097023280.1	WP_097023280.1	Same
GCF_900312995.1	2100822	Kushneria phyllosphaerae	Oceanospirillales	WP_108843464.1	WP_108843464.1	Same
GCF_902500215.1	2607506	Halomonas lysinitropha	Oceanospirillales	WP_151444079.1	WP_151444079.1	Same
GCF_000471645.3	1387197	Candidatus Schmidhempelia bombi str. Bimp	Orbales
GCF_000599985.1	1196095	Gilliamella apicola	Orbales	WP_025316107.1	WP_025316107.1	Same
GCF_000807275.1	1267021	Frischella perrara	Orbales	WP_039105170.1	WP_039105170.1	Same
GCF_001690755.1	1970738	Gilliamella apis	Orbales	WP_065578599.1	WP_065578599.1	Same
GCF_003634275.1	593135	Orbus hercynius	Orbales		WP_121144710.1
GCF_011745665.1	1635327	Zophobihabitans entericus	Orbales	WP_166916944.1	WP_166916944.1	Same
GCF_014489845.1	2741544	Frischella japonica	Orbales		WP_187755690.1
GCF_900094935.1	1798183	Gilliamella intestini	Orbales		WP_091119203.1
GCF_900094945.1	1798182	Gilliamella bombicola	Orbales		WP_091347525.1
GCF_900103085.1	1908520	Gilliamella mensalis	Orbales		WP_085247415.1
GCF_900103255.1	1908521	Gilliamella bombi	Orbales		WP_034909980.1
GCF_000006825.1	272843	Pasteurella multocida subsp. multocida str. Pm70	Pasteurellales		WP_005755383.1
GCF_000007745.1	221988	[Mannheimia] succiniciproducens MBEL55E	Pasteurellales		WP_041640085.1
GCF_000175195.1	637911	Actinobacillus minor NM305	Pasteurellales	WP_005824278.1	WP_005824278.1	Same
GCF_000191405.1	888828	Haemophilus parainfluenzae ATCC 33392	Pasteurellales	WP_005694902.1	WP_005694902.1	Same
GCF_000262245.1	1095749	Pasteurella bettyae CCUG 2042	Pasteurellales	WP_005760824.1	WP_005760824.1	Same
GCF_000287615.1	1078483	Haemophilus sputorum HK 2154	Pasteurellales	WP_007524522.1	WP_007524522.1	Same
GCF_000374285.1	1120931	Actinobacillus capsulatus DSM 19761	Pasteurellales	WP_018651814.1	WP_018651814.1	Same
GCF_000521695.1	1434214	Mannheimia varigena USDA-ARS-USMARC-1312	Pasteurellales	WP_025217613.1	WP_025217613.1	Same
GCF_000521725.1	1263829	Bibersteinia trehalosi USDA-ARS-USMARC-188	Pasteurellales	WP_015432787.1	WP_015432787.1	Same
GCF_000730685.1	758	Rodentibacter pneumotropicus	Pasteurellales	WP_018357285.1	WP_018357285.1	Same
GCF_000739435.1	743972	Actinobacillus suis ATCC 33415	Pasteurellales	WP_014991763.1	WP_014991763.1	Same
GCF_000772365.1	750	Gallibacterium anatis	Pasteurellales	WP_013746448.1	WP_013746448.1	Same
GCF_000772535.1	505317	Chelonobacter oris	Pasteurellales	WP_034615491.1	WP_034615491.1	Same
GCF_000801145.1	202947	Actinobacillus equuli subsp. equuli	Pasteurellales	WP_039197187.1	WP_039197187.1	Same
GCF_000827595.2	1400001	Necropsobacter massiliensis	Pasteurellales		WP_040976890.1
GCF_000931575.1	727	Haemophilus influenzae	Pasteurellales	WP_005655198.1	WP_005655198.1	Same
GCF_000940515.1	1604354	Mannheimia massilioguelmaensis	Pasteurellales	WP_044469576.1	WP_044469576.1	Same
GCF_001647695.1	730	[Haemophilus] ducreyi	Pasteurellales	WP_064082895.1	WP_064082895.1	Same
GCF_001678495.1	505341	Gallibacterium salpingitidis	Pasteurellales	WP_066107864.1	WP_066107864.1	Same
GCF_001998825.1	1908257	Rodentibacter mrazii	Pasteurellales	WP_077494880.1	WP_077494880.1	Same
GCF_001998965.1	1908260	Rodentibacter rarus	Pasteurellales	WP_077417675.1	WP_077417675.1	Same
GCF_001999305.1	1907939	Rodentibacter myodis	Pasteurellales		WP_077422862.1
GCF_002000125.1	1908258	Rodentibacter heidelbergensis	Pasteurellales	WP_077426970.1	WP_077426970.1	Same
GCF_002000425.1	1908263	Rodentibacter trehalosifermentans	Pasteurellales	WP_077419933.1	WP_077419933.1	Same
GCF_002000485.1	1906745	Rodentibacter ratti	Pasteurellales	WP_059368674.1	WP_059368674.1	Same
GCF_002015115.1	734	Haemophilus paracuniculus	Pasteurellales	WP_078236596.1	WP_078236596.1	Same
GCF_002162215.1	731	Histophilus somni	Pasteurellales		WP_011609751.1
GCF_002285575.1	75985	Mannheimia haemolytica	Pasteurellales	WP_006251084.1	WP_006251084.1	Same
GCF_002591855.1	67854	Actinobacillus succinogenes	Pasteurellales	WP_011978904.1	WP_011978904.1	Same
GCF_002795405.1	28159	Caviibacterium pharyngocola	Pasteurellales		WP_100297445.1
GCF_002795425.1	28161	Conservatibacter flavescens	Pasteurellales	WP_100289196.1	WP_100289196.1	Same
GCF_002850605.1	1071947	Pasteurella oralis	Pasteurellales		WP_101776226.1
GCF_002921145.1	380674	Avibacterium endocarditidis	Pasteurellales		WP_103855907.1
GCF_003096995.1	1122935	Pasteurella langaaensis DSM 22999	Pasteurellales	WP_116632483.1	WP_116632483.1	Same
GCF_003101015.1	189834	Actinobacillus porcitonsillarum	Pasteurellales	WP_005818520.1	WP_005818520.1	Same
GCF_003130255.1	2025884	Aggregatibacter kilianii	Pasteurellales		WP_005702388.1
GCF_003260095.1	2094024	Glaesserella australis	Pasteurellales	WP_111750384.1	WP_111750384.1	Same
GCF_003585925.1	2028576	Psittacicella melopsittaci	Pasteurellales		WP_119497560.1
GCF_003585935.1	2028575	Psittacicella hinzii	Pasteurellales		WP_119530338.1
GCF_003585965.1	2028574	Psittacicella gerlachiana	Pasteurellales		WP_119535282.1
GCF_004339025.1	203482	Volucribacter psittacicida	Pasteurellales		WP_132690426.1
GCF_004339625.1	53417	Lonepinella koalarum	Pasteurellales	WP_132302830.1	WP_132302830.1	Same
GCF_004340985.1	1521931	Cricetibacter osteomyelitidis	Pasteurellales		WP_131979707.1
GCF_004342725.1	1524974	Testudinibacter aquarius	Pasteurellales	WP_132965182.1	WP_132965182.1	Same
GCF_004345745.1	271160	Nicoletella semolina	Pasteurellales		WP_132501055.1
GCF_004362535.1	755	Avibacterium gallinarum	Pasteurellales		WP_103853635.1
GCF_004363295.1	1521930	Mesocricetibacter intestinalis	Pasteurellales		WP_133545653.1
GCF_004569585.1	67855	Muribacter muris	Pasteurellales	WP_135054390.1	WP_135054390.1	Same
GCF_008605885.1	2582921	Haemophilus seminalis	Pasteurellales	WP_139989393.1	WP_139989393.1	Same
GCF_009684715.1	1032623	Otariodibacter oris	Pasteurellales	WP_121123369.1	WP_121123369.1	Same
GCF_009761375.1	1524965	Ursidibacter arcticus	Pasteurellales	WP_157395535.1	WP_157395535.1	Same
GCF_009761395.1	1331689	Ursidibacter maritimus	Pasteurellales	WP_157403750.1	WP_157403750.1	Same
GCF_009828705.1	111844	Mannheimia pernigra	Pasteurellales
GCF_010587025.1	1906744	Rodentibacter heylii	Pasteurellales	WP_059368674.1	WP_059368674.1	Same
GCF_011455495.1	123824	Frederiksenia canicola	Pasteurellales	WP_123955871.1	WP_123955871.1	Same
GCF_011455695.1	85402	Mannheimia granulomatis	Pasteurellales	WP_027074357.1	WP_027074357.1	Same
GCF_011455875.1	653940	Basfia succiniciproducens	Pasteurellales		WP_041640085.1
GCF_011765605.1	728	Avibacterium paragallinarum	Pasteurellales		WP_046097241.1
GCF_013377195.1	109472	Bisgaardia hudsonensis	Pasteurellales		WP_132023845.1
GCF_013377275.1	1443036	Vespertiliibacter pulmonis	Pasteurellales	WP_124210706.1	WP_124210706.1	Same
GCF_013377295.1	97481	Pasteurella skyensis	Pasteurellales	WP_090920943.1	WP_090920943.1	Same
GCF_013378015.1	111844	Mannheimia pernigra	Pasteurellales	WP_176808175.1	WP_176808175.1	Same
GCF_014541205.1	2770636	Mannheimia bovis	Pasteurellales	WP_188156519.1	WP_188156519.1	Same
GCF_014884965.1	28156	Spirabiliibacterium mucosae	Pasteurellales	WP_208121097.1	WP_208121097.1	Same
GCF_014884995.1	221400	Spirabiliibacterium pneumoniae	Pasteurellales	WP_208121097.1	WP_208121097.1	Same
GCF_014885015.1	572023	Spirabiliibacterium falconis	Pasteurellales	WP_208118406.1	WP_208118406.1	Same
GCF_015356115.1	2778911	Rodentibacter haemolyticus	Pasteurellales	WP_194811168.1	WP_194811168.1	Same
GCF_016889385.1	735	Haemophilus parahaemolyticus	Pasteurellales	WP_078208066.1	WP_078208066.1	Same
GCF_017352235.1	738	Glaesserella parasuis	Pasteurellales	WP_160405295.1	WP_160405295.1	Same
GCF_018343795.1	2827233	Pasteurella atlantica	Pasteurellales	WP_211597519.1	WP_211597519.1	Same
GCF_020810675.1	753	Pasteurella canis	Pasteurellales		WP_049215601.1
GCF_021309015.1	714	Aggregatibacter actinomycetemcomitans	Pasteurellales		WP_005543553.1
GCF_900186835.1	754	Pasteurella dagmatis	Pasteurellales		WP_005764178.1
GCF_900186995.1	249188	Haemophilus pittmaniae	Pasteurellales	WP_007242701.1	WP_007242701.1	Same
GCF_900444945.1	720	Actinobacillus lignieresii	Pasteurellales	WP_115587050.1	WP_115587050.1	Same
GCF_900445015.1	723	Actinobacillus ureae	Pasteurellales	WP_005623699.1	WP_005623699.1	Same
GCF_900450725.1	733	Canicola haemoglobinophilus	Pasteurellales		WP_078219050.1
GCF_900451065.1	736	Haemophilus paraphrohaemolyticus	Pasteurellales	WP_005708892.1	WP_005708892.1	Same
GCF_900454535.1	751	Avibacterium avium	Pasteurellales		WP_115248848.1
GCF_900454705.1	761	Pasteurella testudinis	Pasteurellales	WP_084255811.1	WP_084255811.1	Same
GCF_900454895.1	146806	Phocoenobacter uteri	Pasteurellales	WP_115315263.1	WP_115315263.1	Same
GCF_900460625.1	722	Actinobacillus seminis	Pasteurellales		WP_094946709.1
GCF_900475885.1	197575	Haemophilus aegyptius	Pasteurellales	WP_006995292.1	WP_006995292.1	Same
GCF_900476035.1	888057	Aggregatibacter segnis ATCC 33393	Pasteurellales	WP_006719952.1	WP_006719952.1	Same
GCF_900477945.1	726	Haemophilus haemolyticus	Pasteurellales	WP_005627595.1	WP_005627595.1	Same
GCF_900635775.1	762	Avibacterium volantium	Pasteurellales		WP_115248848.1
GCF_900636915.1	985008	Aggregatibacter aphrophilus ATCC 33389	Pasteurellales		WP_005702388.1
GCF_900638385.1	51161	Actinobacillus delphinicola	Pasteurellales		WP_126599022.1
GCF_900638445.1	715	Actinobacillus pleuropneumoniae	Pasteurellales		WP_005599450.1
GCF_901687125.1	2573093	Actinobacillus vicugnae	Pasteurellales	WP_150538426.1	WP_150538426.1	Same
GCF_901764975.1	51049	Actinobacillus indolicus	Pasteurellales	WP_135672999.1	WP_135672999.1	Same
GCF_901764995.1	51048	Actinobacillus porcinus	Pasteurellales		WP_135710888.1
GCF_000006765.1	208964	Pseudomonas aeruginosa PAO1	Pseudomonadales	NP_249453.1	NP_249453.1	Same
GCF_000007565.2	160488	Pseudomonas putida KT2440	Pseudomonadales	WP_003252049.1	WP_003252049.1	Same
GCF_000007805.1	223283	Pseudomonas syringae pv. tomato str. DC3000	Pseudomonadales	WP_003378493.1	WP_003378493.1	Same
GCF_000021045.1	322710	Azotobacter vinelandii DJ	Pseudomonadales	WP_231876240.1	WP_041807537.1
GCF_000026105.1	384676	Pseudomonas entomophila L48	Pseudomonadales	WP_011535354.1	WP_011535354.1	Same
GCF_000145945.2	573066	Pseudomonas amygdali pv. tabaci str. ATCC 11528	Pseudomonadales	WP_002554912.1	WP_002554912.1	Same
GCF_000156995.2	563797	Pseudomonas coronafaciens pv. oryzae str. 1_6	Pseudomonadales	WP_005889236.1	WP_005889236.1	Same
GCF_000170835.1	443152	Marinobacter algicola DG893	Pseudomonadales	WP_040474214.1	WP_040474214.1	Same
GCF_000237065.1	1114970	Pseudomonas ogarae	Pseudomonadales
GCF_000263675.1	1615674	Pseudomonas lactis	Pseudomonadales	WP_003172477.1	WP_003172477.1	Same
GCF_000284615.1	1163748	Marinobacter nauticus ATCC 49840	Pseudomonadales	WP_023008839.1	WP_023008839.1	Same
GCF_000297075.2	1182590	Pseudomonas oleovorans CECT 5344	Pseudomonadales	WP_004423877.1	WP_004423877.1	Same
GCF_000347775.1	1288826	Marinobacter santoriniensis NKSG1	Pseudomonadales	WP_152638696.1	WP_152638696.1	Same
GCF_000364845.1	626887	Marinobacter nanhaiticus D15-8W	Pseudomonadales	WP_004583197.1	WP_004583197.1	Same
GCF_000372805.1	2739064	Marinobacter gelidimuriae	Pseudomonadales	WP_155902986.1	WP_155902986.1	Same
GCF_000397065.2	1318628	Marinobacter lipolyticus SM19	Pseudomonadales	WP_228677627.1	WP_228677627.1	Same
GCF_000410875.1	1323663	Halopseudomonas pelagia CL-AP6	Pseudomonadales	WP_022960999.1	WP_022960999.1	Same
GCF_000412675.1	1211579	Pseudomonas putida NBRC 14164	Pseudomonadales	WP_003252049.1	WP_003252049.1	Same
GCF_000420045.1	1122951	Perlucidibaca piscinae DSM 21586	Pseudomonadales	WP_022955052.1	WP_084682817.1
GCF_000421765.1	521719	Denitrificimonas caeni DSM 24390	Pseudomonadales	WP_022965678.1	WP_022965678.1	Same
GCF_000423545.1	1123020	Pseudomonas resinovorans DSM 21078	Pseudomonadales	WP_028626348.1	WP_028626348.1	Same
GCF_000425625.1	1292027	Stutzerimonas azotifigens DSM 17556	Pseudomonadales		WP_028240504.1
GCF_000425745.1	1215098	Pseudomonas cremoricolorata DSM 17059 = NBRC 16634	Pseudomonadales	WP_011535354.1	WP_011535354.1	Same
GCF_000425785.1	1292030	Pseudomonas taiwanensis DSM 21245	Pseudomonadales	WP_003252049.1	WP_003252049.1	Same
GCF_000425805.1	1292031	Pseudomonas vranovensis DSM 16006	Pseudomonadales	WP_010220971.1	WP_010220971.1	Same
GCF_000452845.1	46257	Pseudomonas avellanae	Pseudomonadales	WP_003378493.1	WP_003378493.1	Same
GCF_000465575.1	489632	Pseudomonas chengduensis	Pseudomonadales	WP_017677768.1	WP_017677768.1	Same
GCF_000474765.1	2614538	Pseudomonas piscis	Pseudomonadales
GCF_000498575.2	1395571	Pseudomonas taeanensis MS-3	Pseudomonadales	WP_025166072.1	WP_025166072.1	Same
GCF_000498975.2	1306993	Pseudomonas soli	Pseudomonadales	WP_010220971.1	WP_010220971.1	Same
GCF_000503215.1	915099	Pseudomonas canadensis	Pseudomonadales	WP_003172477.1	WP_003172477.1	Same
GCF_000513835.1	935867	Pseudomonas thermotolerans J53	Pseudomonadales	WP_017937642.1	WP_017937642.1	Same
GCF_000517305.1	1441629	Pseudomonas cichorii JBC1	Pseudomonadales	WP_002554912.1	WP_002554912.1	Same
GCF_000696345.2	1163398	Pseudomonas donghuensis	Pseudomonadales	WP_010220971.1	WP_010220971.1	Same
GCF_000708045.1	1137280	Marinobacter nitratireducens	Pseudomonadales	WP_227501745.1	WP_227501745.1	Same
GCF_000730585.1	1215104	Pseudomonas japonica NBRC 103040	Pseudomonadales
GCF_000730645.1	1215114	Pseudomonas parafulva NBRC 16636 = DSM 17004	Pseudomonadales	WP_003252049.1	WP_003252049.1	Same
GCF_000731675.1	1495066	Pseudomonas capeferrum	Pseudomonadales	WP_003252049.1	WP_003252049.1	Same
GCF_000733715.2	1225174	Pseudomonas mendocina S5.2	Pseudomonadales	WP_003245473.1	WP_003245473.1	Same
GCF_000761155.1	216142	Pseudomonas rhizosphaerae	Pseudomonadales	WP_011535354.1	WP_011535354.1	Same
GCF_000806415.1	706570	Pseudomonas flexibilis	Pseudomonadales	WP_027589473.1	WP_027589473.1	Same
GCF_000820515.1	226910	Pseudomonas batumici	Pseudomonadales	WP_040070299.1	WP_040070299.1	Same
GCF_000826105.1	522492	Pseudomonas massiliensis	Pseudomonadales	WP_003252049.1	WP_003252049.1	Same
GCF_000830985.1	1420916	Marinobacter similis	Pseudomonadales	WP_236743927.1	WP_236743927.1	Same
GCF_000934565.1	321846	Pseudomonas simiae	Pseudomonadales	WP_003172477.1	WP_003172477.1	Same
GCF_000939975.1	1461581	Pseudomonas saudimassiliensis	Pseudomonadales	WP_036990964.1	WP_036990964.1	Same
GCF_000972175.1	1397690	Pseudomonas syringae pv. coryli str. NCPPB 4273	Pseudomonadales	WP_002554912.1	WP_002554912.1	Same
GCF_001043025.1	1608996	Pseudomonas helleri	Pseudomonadales	WP_048367992.1	WP_048367992.1	Same
GCF_001043175.1	330734	Marinobacter psychrophilus	Pseudomonadales	WP_198147162.1	WP_198147162.1	Same
GCF_001045555.1	1658765	Marinobacter subterrani	Pseudomonadales	WP_197083868.1	WP_197083868.1	Same
GCF_001045685.1	1123015	Pseudomonas aeruginosa DSM 50071 = NBRC 12689	Pseudomonadales	WP_003085543.1	WP_003085543.1	Same
GCF_001050345.1	1674920	Pseudomonas fildesensis	Pseudomonadales	WP_003172477.1	WP_003172477.1	Same
GCF_001186195.1	47880	Pseudomonas fulva	Pseudomonadales	WP_003252049.1	WP_003252049.1	Same
GCF_001267255.1	1697053	Thiopseudomonas alkaliphila	Pseudomonadales	WP_053099519.1	WP_053099519.1	Same
GCF_001294575.1	1788301	Pseudomonas versuta	Pseudomonadales	WP_003172477.1	WP_003172477.1	Same
GCF_001400515.1	86176	Pseudomonas meliae	Pseudomonadales	WP_044344683.1	WP_044344683.1	Same
GCF_001400735.1	46678	Pseudomonas caricapapayae	Pseudomonadales	WP_002554912.1	WP_002554912.1	Same
GCF_001411475.1	1563157	Pseudomonas endophytica	Pseudomonadales	WP_048367992.1	WP_048367992.1	Same
GCF_001439685.1	75588	Pseudomonas libanensis	Pseudomonadales	WP_003172477.1	WP_003172477.1	Same
GCF_001439735.1	1615673	Pseudomonas paralactis	Pseudomonadales	WP_003172477.1	WP_003172477.1	Same
GCF_001444425.1	1249552	Pseudohongiella spirulinae	Pseudomonadales	WP_058021709.1	WP_058021709.1	Same
GCF_001457615.1	287	Pseudomonas aeruginosa	Pseudomonadales	WP_003085543.1	WP_003085543.1	Same
GCF_001543125.1	46677	Pseudomonas agarici	Pseudomonadales	WP_017131094.1	WP_017131094.1	Same
GCF_001580025.1	1680762	Ventosimonas gracilis	Pseudomonadales	WP_068387729.1	WP_068387729.1	Same
GCF_001586155.1	53408	Pseudomonas citronellolis	Pseudomonadales	WP_009616435.1	WP_009616435.1	Same
GCF_001594225.2	1785145	Pseudomonas glycinae	Pseudomonadales	WP_003172477.1	WP_003172477.1	Same
GCF_001597285.1	43263	Pseudomonas alcaligenes	Pseudomonadales	WP_021699277.1	WP_021699277.1	Same
GCF_001612705.2	294	Pseudomonas fluorescens	Pseudomonadales
GCF_001661075.1	1853130	Pseudomonas silesiensis	Pseudomonadales	WP_007944079.1	WP_007944079.1	Same
GCF_001676655.1	1852776	Perlucidibaca aquatica	Pseudomonadales	WP_068858105.1	WP_082968604.1
GCF_001679645.1	2843610	Pseudomonas bananamidigenes	Pseudomonadales	WP_060753712.1	WP_060753712.1	Same
GCF_001695625.1	1876757	Pseudomonas defluvii	Pseudomonadales	WP_065759360.1	WP_065759360.1	Same
GCF_001702265.1	1869229	Pseudomonas aylmerensis	Pseudomonadales	WP_003172477.1	WP_003172477.1	Same
GCF_001708425.1	47879	Pseudomonas corrugata	Pseudomonadales	WP_003172477.1	WP_003172477.1	Same
GCF_001708485.1	244566	Pseudomonas lurida	Pseudomonadales	WP_003172477.1	WP_003172477.1	Same
GCF_001748265.1	1826671	Pseudomonas humi	Pseudomonadales	WP_009616435.1	WP_009616435.1	Same
GCF_001758195.1	1524254	Pseudohongiella acticola	Pseudomonadales	WP_070115596.1	WP_070115596.1	Same
GCF_001854125.1	1874317	Marinobacter salinus	Pseudomonadales	WP_227515583.1	WP_227515583.1	Same
GCF_001874645.1	104087	Pseudomonas frederiksbergensis	Pseudomonadales	WP_019692537.1	WP_019692537.1	Same
GCF_001981305.1	135739	Marinobacter lutaoensis	Pseudomonadales	WP_139339073.1	WP_139339073.1	Same
GCF_001991015.1	237610	Pseudomonas psychrotolerans	Pseudomonadales	WP_026083736.1	WP_026083736.1	Same
GCF_002028325.1	76761	Pseudomonas veronii	Pseudomonadales	WP_003172477.1	WP_003172477.1	Same
GCF_002056295.1	1931241	Pseudomonas phragmitis	Pseudomonadales	WP_080048175.1	WP_080048175.1	Same
GCF_002087235.1	1958950	Pseudomonas floridensis	Pseudomonadales	WP_002554912.1	WP_002554912.1	Same
GCF_002091495.1	1215093	Pseudomonas alcaliphila NBRC 102411	Pseudomonadales	WP_017677768.1	WP_017677768.1	Same
GCF_002091575.1	1215099	Pseudomonas flavescens NBRC 103044	Pseudomonadales	WP_013792331.1	WP_013792331.1	Same
GCF_002091635.1	1215103	Pseudomonas indica NBRC 103045	Pseudomonadales		WP_084336383.1
GCF_002158995.1	1451454	Pseudomonas caspiana	Pseudomonadales	WP_020288878.1	WP_020288878.1	Same
GCF_002220155.1	353	Azotobacter chroococcum	Pseudomonadales		WP_082045477.1
GCF_002258215.1	355591	Marinobacter vinifirmus	Pseudomonadales	WP_022988886.1	WP_022988886.1	Same
GCF_002307495.1	170540	Pseudomonas abyssi	Pseudomonadales	WP_083727312.1	WP_083727312.1	Same
GCF_002355475.1	1149133	Pseudomonas furukawaii	Pseudomonadales	WP_003455239.1	WP_003455239.1	Same
GCF_002514725.1	1982043	Mangrovitalea sediminis	Pseudomonadales	WP_097461006.1	WP_097461006.1	Same
GCF_002736065.1	78327	Pseudomonas mosselii	Pseudomonadales	WP_003252049.1	WP_003252049.1	Same
GCF_002744715.1	2666256	Marinobacter profundi	Pseudomonadales	WP_099614805.1	WP_099614805.1	Same
GCF_002744735.1	432303	Marinobacter guineae	Pseudomonadales	WP_170005826.1	WP_170005826.1	Same
GCF_002806945.1	1925763	Marinobacter salexigens	Pseudomonadales	WP_239985748.1	WP_239985748.1	Same
GCF_002806975.1	1494078	Marinobacter aromaticivorans	Pseudomonadales	WP_100688600.1	WP_100688600.1	Same
GCF_002813445.1	564423	Pseudomonas tolaasii NCPPB 2192	Pseudomonadales	WP_003172477.1	WP_003172477.1	Same
GCF_002813455.1	674054	Pseudomonas baetica	Pseudomonadales	WP_003172477.1	WP_003172477.1	Same
GCF_002835605.1	1905276	Pseudomonas pharmacofabricae	Pseudomonadales	WP_101193311.1	WP_101193311.1	Same
GCF_002863865.1	1917421	Ketobacter alkanivorans	Pseudomonadales	WP_101893132.1	WP_101893132.1	Same
GCF_002879715.1	1114970	Pseudomonas ogarae	Pseudomonadales	WP_003172477.1	WP_003172477.1	Same
GCF_002903165.1	1708783	Halopseudomonas oceani	Pseudomonadales	WP_104736925.1	WP_104736925.1	Same
GCF_002906155.1	1943631	Pseudomonas laurylsulfativorans	Pseudomonadales	WP_003172477.1	WP_003172477.1	Same
GCF_002933275.1	2055143	Marinobacter maroccanus	Pseudomonadales	WP_104322138.1	WP_104322138.1	Same
GCF_002934665.1	2011015	Pseudomonas laurylsulfatiphila	Pseudomonadales	WP_003172477.1	WP_003172477.1	Same
GCF_002934685.1	2044872	Pseudomonas bohemica	Pseudomonadales	WP_037014368.1	WP_037014368.1	Same
GCF_003007675.1	2109942	Marinobacter fuscus	Pseudomonadales	WP_106761859.1	WP_106761859.1	Same
GCF_003007685.1	1323740	Marinobacter halophilus	Pseudomonadales	WP_106672842.1	WP_106672842.1	Same
GCF_003007715.1	1389223	Marinobacter shengliensis	Pseudomonadales	WP_106693516.1	WP_106693516.1	Same
GCF_003033885.1	2045200	Pseudomonas rhizophila	Pseudomonadales	WP_003172477.1	WP_003172477.1	Same
GCF_003052585.1	2161748	Pseudomonas mangrovi	Pseudomonadales		WP_108104152.1
GCF_003052605.1	404407	Pseudomonas indoloxydans	Pseudomonadales	WP_074855614.1	WP_074855614.1	Same
GCF_003096655.1	1484056	Tamilnaduibacter salinus	Pseudomonadales	WP_116918185.1	WP_116918185.1	Same
GCF_003131185.1	1839709	Pseudomonas ovata	Pseudomonadales	WP_056834582.1	WP_056834582.1	Same
GCF_003231275.1	2213017	Pseudomonas huaxiensis	Pseudomonadales	WP_010220971.1	WP_010220971.1	Same
GCF_003231305.1	2213015	Pseudomonas sichuanensis	Pseudomonadales	WP_010220971.1	WP_010220971.1	Same
GCF_003258515.1	2201898	Marinobacter bohaiensis	Pseudomonadales	WP_165857118.1	WP_165857118.1	Same
GCF_003336705.1	187981	Marinobacter litoralis	Pseudomonadales	WP_227537502.1	WP_227537502.1	Same
GCF_003352185.1	1628086	Pseudomonas kribbensis	Pseudomonadales	WP_003172477.1	WP_003172477.1	Same
GCF_003363485.1	262076	Marinobacter flavimaris	Pseudomonadales	WP_104270355.1	WP_104270355.1	Same
GCF_003391255.1	70775	Pseudomonas plecoglossicida	Pseudomonadales	WP_003252049.1	WP_003252049.1	Same
GCF_003444685.1	857227	Halopseudomonas gallaeciensis	Pseudomonadales	WP_083727312.1	WP_083727312.1	Same
GCF_003586265.1	2078689	Pseudomonas jilinensis	Pseudomonadales	WP_080048175.1	WP_080048175.1	Same
GCF_003595175.1	2320867	Pseudomonas cavernae	Pseudomonadales	WP_119894578.1	WP_119894578.1	Same
GCF_003596405.1	2320866	Pseudomonas cavernicola	Pseudomonadales	WP_119954731.1	WP_119954731.1	Same
GCF_003640395.1	638269	[Pseudomonas] urumqiensis	Pseudomonadales	WP_120993000.1	WP_120993000.1	Same
GCF_003671975.1	76759	Pseudomonas monteilii	Pseudomonadales	WP_003252049.1	WP_003252049.1	Same
GCF_003696315.1	1176259	Pseudomonas songnenensis	Pseudomonadales	WP_003282114.1	WP_003282114.1	Same
GCF_003696365.1	1176257	[Pseudomonas] zhaodongensis	Pseudomonadales	WP_019342233.1	WP_019342233.1	Same
GCF_003701615.1	53410	Pseudomonas ficuserectae	Pseudomonadales	WP_002554912.1	WP_002554912.1	Same
GCF_003797945.1	2487346	Pseudomonas neustonica	Pseudomonadales	WP_123888608.1	WP_123888608.1	Same
GCF_003850565.1	658629	Pseudomonas sessilinigenes	Pseudomonadales	WP_007930230.1	WP_007930230.1	Same
GCF_003851555.1	47883	Pseudomonas synxantha	Pseudomonadales	WP_003172477.1	WP_003172477.1	Same
[truncated: 823 more rows]
