# Supplementary material for: Physiological roles of an Acinetobacter-specific σ factor
Source: mBio. 2025 May 19;16(6):e00968-25. doi: 10.1128/mbio.00968-25 (PMC12153292; doi:10.1128/mbio.00968-25)
Supplement: Table S5 — Peak analysis. [file mbio.00968-25-s0006.xlsx]

## Sheet: PEAKS-SUMMARY
# peaks overlapping in at least 2 replicates
# "Nearby Locus Tag-Gene" is an annotated gene less than 1kb from the peak summit in the correct orientation for possible transcription
# "Promoter motif?" is nearby putative sigAb motif (Fig. S6a)
# "RNA-seq hit?" is defined by whether nearby locus tag/gene was a hit in sigAb-OE RNA-seq experiment at both t=5 and t=10 min (Fig. S8a)
# Locus Tags are from A. baumannii ATCC 17978 (GCA_001077675.1)
name	chr	start	end	length	abs_summit	-LOG10(pvalue)	fold_enrichment	-LOG10(qvalue)	Nearby Locus Tag-Gene	Promoter motif?	RNA-seq hit?
Rep2_analysis_peak_5	CP012004.1	598059	598230	172	598117	7.6453	1.70084	4.37313	ACX60_02935	no	no
Rep1_analysis_peak_2	CP012004.1	598011	598254	244	598182	9.61609	1.71026	5.80988	ACX60_02935
Rep2_analysis_peak_8	CP012004.1	721575	722024	450	721775	24.5855	2.2703	20.7786	ACX60_03500	no	no
Rep3_analysis_peak_4	CP012004.1	721713	721939	227	721833	7.64641	1.54947	3.98909	ACX60_03500
Rep2_analysis_peak_13	CP012004.1	932532	932671	140	932571	6.04946	1.60711	2.98019	NA	no	no
Rep3_analysis_peak_7	CP012004.1	932564	932692	129	932585	5.43599	1.52409	2.28045	NA
Rep3_analysis_peak_8	CP012004.1	964487	964666	180	964560	297.284	2.25717	293.052	ACX60_04565-sigAb	gtcaacctcccacctcttttcaacgtt	yes
Rep2_analysis_peak_14	CP012004.1	964479	964703	225	964563	491.911	2.6546	487.783	ACX60_04565-sigAb
Rep1_analysis_peak_3	CP012004.1	964503	964664	162	964566	156.58	1.76976	152.49	ACX60_04565-sigAb
Rep1_analysis_peak_4	CP012004.1	2926725	2927194	470	2926962	3072.38	31.1794	3065.77	Motif_8-sabS	gtcaaccaatcctgatctcttgacgtt	yes
Rep3_analysis_peak_13	CP012004.1	2926766	2927186	421	2926975	1985.18	24.3279	1978.58	Motif_8-sabS
Rep2_analysis_peak_16	CP012004.1	2926737	2927224	488	2926977	3922.44	43.7172	3915.84	Motif_8-sabS
Rep2_analysis_peak_18	CP012004.1	3008563	3008765	203	3008612	7.40701	1.67741	4.15857	ACX60_14300	no	no
Rep3_analysis_peak_15	CP012004.1	3008602	3008730	129	3008689	6.65674	1.59513	3.16082	ACX60_14300
Rep2_analysis_peak_22	CP012004.1	3130583	3131225	643	3130899	22.4147	2.29831	18.6188	ACX60_14810	no	no
Rep3_analysis_peak_19	CP012004.1	3130646	3131261	616	3130916	14.038	1.92419	10.1504	ACX60_14810
Rep1_analysis_peak_5	CP012004.1	3216966	3217126	161	3217052	12.4447	1.72223	8.59851	ACX60_15230-relA	gtcaaccaattaagacaatttgcgtt	yes
Rep2_analysis_peak_24	CP012004.1	3216837	3217202	366	3217077	18.1327	2.0021	14.4073	ACX60_15230-relA
Rep2_analysis_peak_25	CP012004.1	3257753	3257883	131	3257813	8.16102	1.65455	4.84402	ACX60_15395	no	no
Rep3_analysis_peak_21	CP012004.1	3257780	3257992	213	3257941	9.12649	1.68814	5.35429	ACX60_15395
Rep2_analysis_peak_30	CP012004.1	3543979	3544412	434	3544268	15.2653	1.7829	11.5935	ACX60_16715	no	no
Rep3_analysis_peak_25	CP012004.1	3543897	3544339	443	3544292	10.5116	1.59342	6.71704	ACX60_16715

## Sheet: Rep1_analysis_peaks
# This file is generated by MACS version 3.0.0
# HaloTag-SigAb ChIP-seq experiment peak calling results, biological replicate 1
# Locus Tags are from A. baumannii ATCC 17978 (GCA_001077675.1)
name	chr	start	end	length	abs_summit	-LOG10(pvalue)	fold_enrichment	-LOG10(qvalue)	Nearby Locus Tag-Gene
Rep1_analysis_peak_1	CP012004.1	212259	212433	175	212340	9.70012	1.54798	5.89043	ACX60_00965
Rep1_analysis_peak_2	CP012004.1	598011	598254	244	598182	9.61609	1.71026	5.80988	ACX60_02935
Rep1_analysis_peak_3	CP012004.1	964503	964664	162	964566	156.58	1.76976	152.49	ACX60_04565-sigAb
Rep1_analysis_peak_4	CP012004.1	2926725	2927194	470	2926962	3072.38	31.1794	3065.77	Motif_8-sabS
Rep1_analysis_peak_5	CP012004.1	3216966	3217126	161	3217052	12.4447	1.72223	8.59851	ACX60_15230-relA

## Sheet: Rep2_analysis_peaks
# This file is generated by MACS version 3.0.0
# HaloTag-SigAb ChIP-seq experiment peak calling results, biological replicate 2
# Locus Tags are from A. baumannii ATCC 17978 (GCA_001077675.1)
name	chr	start	end	length	abs_summit	-LOG10(pvalue)	fold_enrichment	-LOG10(qvalue)	Nearby Locus Tag-Gene
Rep2_analysis_peak_1	CP012004.1	244426	244601	176	244550	11.5954	1.72068	8.05599	NA
Rep2_analysis_peak_2	CP012004.1	304539	304723	185	304608	8.7743	1.6259	5.40729	ACX60_01450
Rep2_analysis_peak_3	CP012004.1	374990	375156	167	375047	10.5826	1.75069	7.08186	NA
Rep2_analysis_peak_4	CP012004.1	424616	424751	136	424668	6.74058	1.5358	3.57744	ACX60_02015
Rep2_analysis_peak_5	CP012004.1	598059	598230	172	598117	7.6453	1.70084	4.37313	ACX60_02935
Rep2_analysis_peak_6	CP012004.1	657704	657893	190	657724	4.64045	1.48423	1.85152	NA
Rep2_analysis_peak_7	CP012004.1	691363	691497	135	691486	5.88931	1.5475	2.86113	ACX60_03340
Rep2_analysis_peak_8	CP012004.1	721575	722024	450	721775	24.5855	2.2703	20.7786	ACX60_03500
Rep2_analysis_peak_9	CP012004.1	727036	727245	210	727221	5.12344	1.49895	2.23824	NA
Rep2_analysis_peak_10	CP012004.1	764246	764381	136	764313	8.88693	1.75942	5.50347	NA
Rep2_analysis_peak_11	CP012004.1	896128	896260	133	896169	8.13199	1.72427	4.81857	ACX60_04260
Rep2_analysis_peak_12	CP012004.1	920927	921107	181	920997	11.3254	1.88831	7.79337	ACX60_04380
Rep2_analysis_peak_13	CP012004.1	932532	932671	140	932571	6.04946	1.60711	2.98019	NA
Rep2_analysis_peak_14	CP012004.1	964479	964703	225	964563	491.911	2.6546	487.783	ACX60_04565-sigAb
Rep2_analysis_peak_15	CP012004.1	2765780	2765987	208	2765898	10.7615	1.85316	7.25179	ACX60_13165
Rep2_analysis_peak_16	CP012004.1	2926737	2927224	488	2926977	3922.44	43.7172	3915.84	Motif_8-sabS
Rep2_analysis_peak_17	CP012004.1	2993437	2993566	130	2993453	7.87691	1.66852	4.5903	ACX60_14190
Rep2_analysis_peak_18	CP012004.1	3008563	3008765	203	3008612	7.40701	1.67741	4.15857	ACX60_14300
Rep2_analysis_peak_19	CP012004.1	3028249	3028508	260	3028354	7.40701	1.68912	4.15857	NA
Rep2_analysis_peak_20	CP012004.1	3052929	3053142	214	3053085	7.88697	1.71256	4.59466	ACX60_14495
Rep2_analysis_peak_21	CP012004.1	3083829	3084028	200	3084003	5.1261	1.52181	2.24065	NA
Rep2_analysis_peak_22	CP012004.1	3130583	3131225	643	3130899	22.4147	2.29831	18.6188	ACX60_14810
Rep2_analysis_peak_23	CP012004.1	3146497	3146706	210	3146512	5.03659	1.49415	2.16102	ACX60_14910
Rep2_analysis_peak_24	CP012004.1	3216837	3217202	366	3217077	18.1327	2.0021	14.4073	ACX60_15230-relA
Rep2_analysis_peak_25	CP012004.1	3257753	3257883	131	3257813	8.16102	1.65455	4.84402	ACX60_15395
Rep2_analysis_peak_26	CP012004.1	3272141	3272298	158	3272216	6.40049	1.53894	3.28456	ACX60_15460
Rep2_analysis_peak_27	CP012004.1	3336022	3336255	234	3336210	8.85604	1.63366	5.47882	ACX60_15755
Rep2_analysis_peak_28	CP012004.1	3411079	3411327	249	3411228	12.5259	1.76545	8.94597	ACX60_16115
Rep2_analysis_peak_29	CP012004.1	3527576	3527710	135	3527679	7.61337	1.54638	4.35003	ACX60_16630
Rep2_analysis_peak_30	CP012004.1	3543979	3544412	434	3544268	15.2653	1.7829	11.5935	ACX60_16715
Rep2_analysis_peak_31	CP012004.1	3639581	3639785	205	3639694	5.88536	1.47822	2.85765	ACX60_17160

## Sheet: Rep3_analysis_peaks
# This file is generated by MACS version 3.0.0
# HaloTag-SigAb ChIP-seq experiment peak calling results, biological replicate 3
# Locus Tags are from A. baumannii ATCC 17978 (GCA_001077675.1)
name	chr	start	end	length	abs_summit	-LOG10(pvalue)	fold_enrichment	-LOG10(qvalue)	Nearby Gene/Locus Tag
Rep3_analysis_peak_1	CP012004.1	667154	667287	134	667213	7.19548	1.58382	3.60847	NA
Rep3_analysis_peak_2	CP012004.1	669519	669660	142	669645	6.43326	1.53848	3.00542	ACX60_03240
Rep3_analysis_peak_3	CP012004.1	675973	676162	190	676120	8.5104	1.67464	4.77508	NA
Rep3_analysis_peak_4	CP012004.1	721713	721939	227	721833	7.64641	1.54947	3.98909	ACX60_03505
Rep3_analysis_peak_5	CP012004.1	814576	814726	151	814649	5.24874	1.47655	2.15151	NA
Rep3_analysis_peak_6	CP012004.1	823399	823552	154	823459	7.49522	1.63351	3.85858	NA
Rep3_analysis_peak_7	CP012004.1	932564	932692	129	932585	5.43599	1.52409	2.28045	NA
Rep3_analysis_peak_8	CP012004.1	964487	964666	180	964560	297.284	2.25717	293.052	ACX60_04565-sigAb
Rep3_analysis_peak_9	CP012004.1	976019	976202	184	976088	6.44534	1.58498	3.00542	NA
Rep3_analysis_peak_10	CP012004.1	2633332	2633461	130	2633377	6.87128	1.60528	3.33145	ACX60_12575
Rep3_analysis_peak_11	CP012004.1	2780370	2780516	147	2780370	4.16011	1.4429	1.41423	NA
Rep3_analysis_peak_12	CP012004.1	2871018	2871161	144	2871126	7.99027	1.66617	4.2965	ACX60_13610
Rep3_analysis_peak_13	CP012004.1	2926766	2927186	421	2926975	1985.18	24.3279	1978.58	Motif_8-sabS
Rep3_analysis_peak_14	CP012004.1	3007871	3008007	137	3007918	6.87128	1.60528	3.33145	ACX60_14285
Rep3_analysis_peak_15	CP012004.1	3008602	3008730	129	3008689	6.65674	1.59513	3.16082	ACX60_14300
Rep3_analysis_peak_16	CP012004.1	3022620	3022794	175	3022679	6.23709	1.57483	2.84409	ACX60_14365
Rep3_analysis_peak_17	CP012004.1	3076442	3076582	141	3076558	5.18579	1.48346	2.11448	ACX60_14600
Rep3_analysis_peak_18	CP012004.1	3115800	3116018	219	3115883	6.63398	1.5555	3.15012	ACX60_14740
Rep3_analysis_peak_19	CP012004.1	3130646	3131261	616	3130916	14.038	1.92419	10.1504	ACX60_14810
Rep3_analysis_peak_20	CP012004.1	3131397	3131538	142	3131446	5.09607	1.49408	2.04376	ACX60_14820
Rep3_analysis_peak_21	CP012004.1	3257780	3257992	213	3257941	9.12649	1.68814	5.35429	ACX60_15395
Rep3_analysis_peak_22	CP012004.1	3261534	3261731	198	3261673	7.50392	1.5911	3.86586	NA
Rep3_analysis_peak_23	CP012004.1	3328650	3328854	205	3328851	4.84004	1.42747	1.88095	NA
Rep3_analysis_peak_24	CP012004.1	3408464	3408605	142	3408551	7.43187	1.52342	3.80221	ACX60_16105
Rep3_analysis_peak_25	CP012004.1	3543897	3544339	443	3544292	10.5116	1.59342	6.71704	ACX60_16715
Rep3_analysis_peak_26	CP012005.1	81461	81746	286	81621	7.27814	1.60576	3.68053	on mff plasmid

## Sheet: all_peaks_compiled
# all peaks called across the 3 HaloTag-SigAb ChIP-seq replicates
# peaks overlapping in at least 2 replicates are highlighted
# "Nearby Locus Tag-Gene" is an annotated gene less than 1kb from the peak summit in the correct orientation for possible transcription
# Locus Tags are from A. baumannii ATCC 17978 (GCA_001077675.1)
name	chr	start	end	length	abs_summit	-LOG10(pvalue)	fold_enrichment	-LOG10(qvalue)	Nearby Locus Tag-Gene
Rep3_analysis_peak_26	CP012005.1	81461	81746	286	81621	7.27814	1.60576	3.68053	on mff plasmid
Rep1_analysis_peak_1	CP012004.1	212259	212433	175	212340	9.70012	1.54798	5.89043	ACX60_00965
Rep2_analysis_peak_1	CP012004.1	244426	244601	176	244550	11.5954	1.72068	8.05599	NA
Rep2_analysis_peak_2	CP012004.1	304539	304723	185	304608	8.7743	1.6259	5.40729	ACX60_01450
Rep2_analysis_peak_3	CP012004.1	374990	375156	167	375047	10.5826	1.75069	7.08186	NA
Rep2_analysis_peak_4	CP012004.1	424616	424751	136	424668	6.74058	1.5358	3.57744	ACX60_02015
Rep2_analysis_peak_5	CP012004.1	598059	598230	172	598117	7.6453	1.70084	4.37313	ACX60_02935
Rep1_analysis_peak_2	CP012004.1	598011	598254	244	598182	9.61609	1.71026	5.80988	ACX60_02935
Rep2_analysis_peak_6	CP012004.1	657704	657893	190	657724	4.64045	1.48423	1.85152	NA
Rep3_analysis_peak_1	CP012004.1	667154	667287	134	667213	7.19548	1.58382	3.60847	NA
Rep3_analysis_peak_2	CP012004.1	669519	669660	142	669645	6.43326	1.53848	3.00542	ACX60_03240
Rep3_analysis_peak_3	CP012004.1	675973	676162	190	676120	8.5104	1.67464	4.77508	NA
Rep2_analysis_peak_7	CP012004.1	691363	691497	135	691486	5.88931	1.5475	2.86113	ACX60_03340
Rep2_analysis_peak_8	CP012004.1	721575	722024	450	721775	24.5855	2.2703	20.7786	ACX60_03500
Rep3_analysis_peak_4	CP012004.1	721713	721939	227	721833	7.64641	1.54947	3.98909	ACX60_03500
Rep2_analysis_peak_9	CP012004.1	727036	727245	210	727221	5.12344	1.49895	2.23824	NA
Rep2_analysis_peak_10	CP012004.1	764246	764381	136	764313	8.88693	1.75942	5.50347	NA
Rep3_analysis_peak_5	CP012004.1	814576	814726	151	814649	5.24874	1.47655	2.15151	NA
Rep3_analysis_peak_6	CP012004.1	823399	823552	154	823459	7.49522	1.63351	3.85858	NA
Rep2_analysis_peak_11	CP012004.1	896128	896260	133	896169	8.13199	1.72427	4.81857	ACX60_04260
Rep2_analysis_peak_12	CP012004.1	920927	921107	181	920997	11.3254	1.88831	7.79337	ACX60_04380
Rep2_analysis_peak_13	CP012004.1	932532	932671	140	932571	6.04946	1.60711	2.98019	NA
Rep3_analysis_peak_7	CP012004.1	932564	932692	129	932585	5.43599	1.52409	2.28045	NA
Rep3_analysis_peak_8	CP012004.1	964487	964666	180	964560	297.284	2.25717	293.052	ACX60_04565-sigAb
Rep2_analysis_peak_14	CP012004.1	964479	964703	225	964563	491.911	2.6546	487.783	ACX60_04565-sigAb
Rep1_analysis_peak_3	CP012004.1	964503	964664	162	964566	156.58	1.76976	152.49	ACX60_04565-sigAb
Rep3_analysis_peak_9	CP012004.1	976019	976202	184	976088	6.44534	1.58498	3.00542	NA
Rep3_analysis_peak_10	CP012004.1	2633332	2633461	130	2633377	6.87128	1.60528	3.33145	ACX60_12575
Rep2_analysis_peak_15	CP012004.1	2765780	2765987	208	2765898	10.7615	1.85316	7.25179	ACX60_13165
Rep3_analysis_peak_11	CP012004.1	2780370	2780516	147	2780370	4.16011	1.4429	1.41423	NA
Rep3_analysis_peak_12	CP012004.1	2871018	2871161	144	2871126	7.99027	1.66617	4.2965	ACX60_13610
Rep1_analysis_peak_4	CP012004.1	2926725	2927194	470	2926962	3072.38	31.1794	3065.77	Motif_8-sabS
Rep3_analysis_peak_13	CP012004.1	2926766	2927186	421	2926975	1985.18	24.3279	1978.58	Motif_8-sabS
Rep2_analysis_peak_16	CP012004.1	2926737	2927224	488	2926977	3922.44	43.7172	3915.84	Motif_8-sabS
Rep2_analysis_peak_17	CP012004.1	2993437	2993566	130	2993453	7.87691	1.66852	4.5903	ACX60_14190
Rep3_analysis_peak_14	CP012004.1	3007871	3008007	137	3007918	6.87128	1.60528	3.33145	ACX60_14285
Rep2_analysis_peak_18	CP012004.1	3008563	3008765	203	3008612	7.40701	1.67741	4.15857	ACX60_14300
Rep3_analysis_peak_15	CP012004.1	3008602	3008730	129	3008689	6.65674	1.59513	3.16082	ACX60_14300
Rep3_analysis_peak_16	CP012004.1	3022620	3022794	175	3022679	6.23709	1.57483	2.84409	ACX60_14365
Rep2_analysis_peak_19	CP012004.1	3028249	3028508	260	3028354	7.40701	1.68912	4.15857	NA
Rep2_analysis_peak_20	CP012004.1	3052929	3053142	214	3053085	7.88697	1.71256	4.59466	ACX60_14495
Rep3_analysis_peak_17	CP012004.1	3076442	3076582	141	3076558	5.18579	1.48346	2.11448	ACX60_14600
Rep2_analysis_peak_21	CP012004.1	3083829	3084028	200	3084003	5.1261	1.52181	2.24065	NA
Rep3_analysis_peak_18	CP012004.1	3115800	3116018	219	3115883	6.63398	1.5555	3.15012	ACX60_14740
Rep2_analysis_peak_22	CP012004.1	3130583	3131225	643	3130899	22.4147	2.29831	18.6188	ACX60_14810
Rep3_analysis_peak_19	CP012004.1	3130646	3131261	616	3130916	14.038	1.92419	10.1504	ACX60_14810
Rep3_analysis_peak_20	CP012004.1	3131397	3131538	142	3131446	5.09607	1.49408	2.04376	ACX60_14820
Rep2_analysis_peak_23	CP012004.1	3146497	3146706	210	3146512	5.03659	1.49415	2.16102	ACX60_14910
Rep1_analysis_peak_5	CP012004.1	3216966	3217126	161	3217052	12.4447	1.72223	8.59851	ACX60_15230-relA
Rep2_analysis_peak_24	CP012004.1	3216837	3217202	366	3217077	18.1327	2.0021	14.4073	ACX60_15230-relA
Rep2_analysis_peak_25	CP012004.1	3257753	3257883	131	3257813	8.16102	1.65455	4.84402	ACX60_15395
Rep3_analysis_peak_21	CP012004.1	3257780	3257992	213	3257941	9.12649	1.68814	5.35429	ACX60_15395
Rep3_analysis_peak_22	CP012004.1	3261534	3261731	198	3261673	7.50392	1.5911	3.86586	NA
Rep2_analysis_peak_26	CP012004.1	3272141	3272298	158	3272216	6.40049	1.53894	3.28456	ACX60_15460
Rep3_analysis_peak_23	CP012004.1	3328650	3328854	205	3328851	4.84004	1.42747	1.88095	NA
Rep2_analysis_peak_27	CP012004.1	3336022	3336255	234	3336210	8.85604	1.63366	5.47882	ACX60_15755
Rep3_analysis_peak_24	CP012004.1	3408464	3408605	142	3408551	7.43187	1.52342	3.80221	ACX60_16105
Rep2_analysis_peak_28	CP012004.1	3411079	3411327	249	3411228	12.5259	1.76545	8.94597	ACX60_16115
Rep2_analysis_peak_29	CP012004.1	3527576	3527710	135	3527679	7.61337	1.54638	4.35003	ACX60_16630
Rep2_analysis_peak_30	CP012004.1	3543979	3544412	434	3544268	15.2653	1.7829	11.5935	ACX60_16715
Rep3_analysis_peak_25	CP012004.1	3543897	3544339	443	3544292	10.5116	1.59342	6.71704	ACX60_16715
Rep2_analysis_peak_31	CP012004.1	3639581	3639785	205	3639694	5.88536	1.47822	2.85765	ACX60_17160
