# Supplementary material for: Physiological roles of an Acinetobacter-specific σ factor
Source: mBio. 2025 May 19;16(6):e00968-25. doi: 10.1128/mbio.00968-25 (PMC12153292; doi:10.1128/mbio.00968-25)
Supplement: Table S6 — SigAB RNA-seq and EdgeR data. [file mbio.00968-25-s0007.xlsx]

## Sheet: Legend
Sheet	Sheet summary	Col Name	Col Definition
All RNA-seq data	All timepoints for the sigAb overexpression RNA-seq data compiled together	Locus tag	From A. baumannii ATCC 17978 (GCA_001077675.1)
		Gene Product/Annotation	Gene product information from gff file. Some annotations include additional info found on Biocyc, BLAST searches, etc.
		log2FC-T0	Log2(fold change) values for T = 0 min timepoint from EdgeR analysis
		log2FC-T5	Log2(fold change) values for T = 5 min timepoint from EdgeR analysis
		log2FC-T10	Log2(fold change) values for T = 10 min timepoint from EdgeR analysis
		log2FC-T20	Log2(fold change) values for T = 20 min timepoint from EdgeR analysis
		log2FC-T30	Log2(fold change) values for T = 30 min timepoint from EdgeR analysis
		log2FC-T60	Log2(fold change) values for T = 60 min timepoint from EdgeR analysis
t = 0 min	Raw EdgeR output for the t=0 min timepoint comparing SigAb OE to Empty Vector Control	Locus Tag	From A. baumannii ATCC 17978 (GCA_001077675.1)
		log2FC	Log2(fold change) values for T = 0 min timepoint from EdgeR analysis
		logCPM	Log2(counts per million) values for T = 0 min timepoint from EdgeR analysis
		PValue	P-value (measure of significance) for T = 0 min timepoint from EdgeR analysis
		FDR	FDR (false discovery rate, measure of significance) for T = 0 min timepoint from EdgeR analysis
t = 5 min	Raw EdgeR output for the t=5 min timepoint comparing SigAb OE to Empty Vector Control	Locus Tag	From A. baumannii ATCC 17978 (GCA_001077675.1)
		log2FC	Log2(fold change) values for T = 5 min timepoint from EdgeR analysis
		logCPM	Log2(counts per million) values for T = 5 min timepoint from EdgeR analysis
		PValue	P-value (measure of significance) for T = 5 min timepoint from EdgeR analysis
		FDR	FDR (false discovery rate, measure of significance) for T = 5 min timepoint from EdgeR analysis
t = 10 min	Raw EdgeR output for the t=10 min timepoint comparing SigAb OE to Empty Vector Control	Locus Tag	From A. baumannii ATCC 17978 (GCA_001077675.1)
		log2FC	Log2(fold change) values for T = 10 min timepoint from EdgeR analysis
		logCPM	Log2(counts per million) values for T = 10 min timepoint from EdgeR analysis
		PValue	P-value (measure of significance) for T = 10 min timepoint from EdgeR analysis
		FDR	FDR (false discovery rate, measure of significance) for T = 10 min timepoint from EdgeR analysis
t = 20 min	Raw EdgeR output for the t=20 min timepoint comparing SigAb OE to Empty Vector Control	Locus Tag	From A. baumannii ATCC 17978 (GCA_001077675.1)
		log2FC	Log2(fold change) values for T = 20 min timepoint from EdgeR analysis
		logCPM	Log2(counts per million) values for T = 20 min timepoint from EdgeR analysis
		PValue	P-value (measure of significance) for T = 20 min timepoint from EdgeR analysis
		FDR	FDR (false discovery rate, measure of significance) for T = 20 min timepoint from EdgeR analysis
t = 30 min	Raw EdgeR output for the t=30 min timepoint comparing SigAb OE to Empty Vector Control	Locus Tag	From A. baumannii ATCC 17978 (GCA_001077675.1)
		log2FC	Log2(fold change) values for T = 30 min timepoint from EdgeR analysis
		logCPM	Log2(counts per million) values for T = 30 min timepoint from EdgeR analysis
		PValue	P-value (measure of significance) for T = 30 min timepoint from EdgeR analysis
		FDR	FDR (false discovery rate, measure of significance) for T = 30 min timepoint from EdgeR analysis
t = 60 min	Raw EdgeR output for the t=60 min timepoint comparing SigAb OE to Empty Vector Control	Locus Tag	From A. baumannii ATCC 17978 (GCA_001077675.1)
		log2FC	Log2(fold change) values for T = 60 min timepoint from EdgeR analysis
		logCPM	Log2(counts per million) values for T = 60 min timepoint from EdgeR analysis
		PValue	P-value (measure of significance) for T = 60 min timepoint from EdgeR analysis
		FDR	FDR (false discovery rate, measure of significance) for T = 60 min timepoint from EdgeR analysis

## Sheet: All RNA-seq data
Locus Tag	Gene Product/Annotation	log2FC-T0	log2FC-T5	log2FC-T10	log2FC-T20	log2FC-T30	log2FC-T60
ACX60_00005	chromosomal replication initiator protein DnaA	-0.0324	-0.278121	-0.379072	0.097	-0.594978	-0.371
ACX60_00010	DNA polymerase III subunit beta	-0.0234	0.477449	0.390482	0.696	0.0526428	-0.505
ACX60_00015	DNA replication/repair protein RecF	0.226	0.320809	0.579475	0.842	0.387252	0.442
ACX60_00020	DNA topoisomerase (ATP-hydrolyzing) subunit B	-0.179	0.139776	0.214228	0.107	-0.200259	-0.575
ACX60_00025	cytochrome b562	-0.179	0.23885	0.620262	0.16	0.299861	-0.531
ACX60_00030	VTT domain-containing protein	0.175	0.0867522	0.0890821	0.121	-0.344378	-1.1
ACX60_00035	ATP-binding cassette domain-containing protein	-0.433	-0.206048	-0.668511	-0.34	-1.06228	-1.24
ACX60_00040	putative solute-binding protein	0.382	-0.527445	-1.3084	-1.44	-0.754811	-0.295
ACX60_00045	putative solute-binding protein	-0.301	-0.753656	-0.737276	-3.64	-1.92737	-3.09
ACX60_00050	putative solute-binding protein	0.452	-0.181167	-0.681868	-1.98	-0.635201	-0.914
ACX60_00055	iron-sulfur cluster insertion protein ErpA	-0.24	0.197466	0.142798	0.26	-0.0457848	-0.243
ACX60_00060	alpha/beta hydrolase	0.576	-0.0126932	-0.188037	-0.0625	0.026713	0.393
ACX60_00065	anhydro-N-acetylmuramic acid kinase	0.0916	-0.141331	-0.217846	-1.01	-0.652964	-0.972
ACX60_00070	tyrosine--tRNA ligase	-0.44	-0.189299	-0.559735	-0.588	-1.14795	-1.57
ACX60_00100	glutathione S-transferase family protein	0.292	0.185204	-0.0995004	-0.989	-0.119921	-1.19
ACX60_00105	TIGR04219 family outer membrane beta-barrel protein	-0.481	-0.354249	-0.766137	-0.506	-1.34962	-1.26
ACX60_00110	sodium-dependent transporter	0.2	-0.701279	-0.0976151	-1.28	-0.661063	-1.95
ACX60_00115	methionine/alanine import family NSS transporter small subunit	0.202	-1.12292	-0.322893	-1.14	-0.477987	-1.82
ACX60_00120	16S rRNA (cytosine(967)-C(5))-methyltransferase RsmB	-0.36	-0.0890438	0.0262728	0.927	0.759862	1.24
ACX60_00125	methionyl-tRNA formyltransferase	-0.425	-0.0333108	0.147644	0.889	0.8348	1.2
ACX60_00130	dihydroxy-acid dehydratase	0.124	0.700812	0.766028	0.483	-0.0278489	-1.31
ACX60_00135	hypothetical protein	0.302	-0.2779	-0.522411	-0.804	-0.756778	-1.22
ACX60_00140	sulfite exporter TauE/SafE family protein	0.131	0.0151708	-0.361081	-0.19	-0.139725	-0.089
ACX60_00145	LysR family transcriptional regulator	0.0103	-0.0826665	-0.0990361	-0.198	0.216992	0.877
ACX60_00150	solute carrier family 23 protein	-0.559	-0.799553	-1.18584	-0.218	-1.59895	-1.5
ACX60_00155	phosphoenolpyruvate carboxylase	0.883	1.21315	1.05854	-0.78	0.296834	-0.606
ACX60_00160	TetR/AcrR family transcriptional regulator	0.239	0.08407	-0.218184	-0.766	-0.682533	-0.855
ACX60_00165	efflux RND transporter periplasmic adaptor subunit	0.393	0.11558	-0.126498	-0.556	-0.579981	-0.444
ACX60_00170	efflux RND transporter permease subunit	0.366	0.0409849	-0.0787357	0.172	0.302212	0.303
ACX60_00175	hypothetical protein	-0.121	-0.567267	-1.24125	-1.15	-1.13978	-1.21
ACX60_00180	molecular chaperone DnaJ	0.32	-0.681585	-1.17089	-0.374	0.136851	0.121
ACX60_00185	hypothetical protein	-0.713	-0.452373	-0.647925	-0.58	-0.179333	0.119
ACX60_00190	4-hydroxy-tetrahydrodipicolinate reductase	0.0636	0.466008	0.240469	-0.369	-0.641494	-1.4
ACX60_00195	START domain-containing protein	0.525	-0.219032	-0.72418	-1.44	-1.04452	-1.12
ACX60_00200	MFS transporter	-0.104	0.239015	-0.250905	0.194	0.322655	0.338
ACX60_00205	2%2C5-didehydrogluconate reductase DkgB	-0.264	-0.0913383	-0.196611	-0.237	-0.271618	-0.52
ACX60_00210	LysR family transcriptional regulator	-0.0898	-0.335471	-0.535973	-0.634	-0.354064	-0.673
ACX60_00215	hypothetical protein	-0.216	0.08694	-0.458985	0.435	0.525022	0.277
ACX60_00220	PLP-dependent aminotransferase family protein	0.256	0.447308	0.411966	0.31	0.897552	1.22
ACX60_00225	NAD(P)-dependent alcohol dehydrogenase	0.147	1.26989	2.28454	1.92	2.67839	1.3
ACX60_00230	DNA-3-methyladenine glycosylase I	-0.0209	0.346737	0.712269	0.239	0.645196	0.611
ACX60_00235	hypothetical protein	0.155	0.67049	0.475826	0.201	0.137924	-0.201
ACX60_00240	M23 family metallopeptidase	0.0744	0.594074	0.568512	0.179	0.127392	-0.321
ACX60_00245	A/G-specific adenine glycosylase	-0.226	-0.139923	-0.0534603	-0.0667	-0.312099	-0.684
ACX60_00250	HIT family protein	0.468	-0.500432	-0.406118	-1.44	-0.849729	-2.41
ACX60_00255	dienelactone hydrolase family protein	0.765	0.67097	0.00767828	-0.654	-0.595251	-1.07
ACX60_00260	DUF1328 domain-containing protein	0.912	1.01933	0.733282	-1.47	-1.34152	-0.832
ACX60_00265	YcgN family cysteine cluster protein	-0.386	-0.164094	-0.389623	-0.801	-0.550342	-0.482
ACX60_00270	PQQ-dependent sugar dehydrogenase	1.23	1.22229	2.07316	1.78	3.28919	3.27
ACX60_00275	replication-associated recombination protein A	0.0591	-0.00144094	0.150927	0.397	1.20808	1.57
ACX60_00280	formate/nitrite transporter family protein	0.41	0.116296	0.420755	0.518	1.42997	2.1
ACX60_00285	hypothetical protein	-0.545	-0.650032	-0.911379	-1.84	-1.40217	-2.23
ACX60_00290	phosphoribosylaminoimidazolesuccinocarboxamide synthase	-0.272	0.290057	0.258816	0.103	-0.362252	-0.749
ACX60_00295	hypothetical protein	0.0383	-0.302298	-0.396525	-0.934	-0.921348	-1.29
ACX60_00300	4-hydroxy-tetrahydrodipicolinate synthase	-0.105	-0.596871	-0.693624	-1.17	-1.19498	-1.6
ACX60_00305	bifunctional nicotinamidase/pyrazinamidase	0.297	0.047956	-0.209274	-0.493	-0.364661	-1.03
ACX60_00310	bile acid:sodium symporter family protein	0.0941	0.643252	0.483842	-0.101	0.210561	-0.477
ACX60_00315	MATE family efflux transporter	0.811	0.170057	0.499086	0.334	0.744134	1.23
ACX60_00320	DUF523 domain-containing protein	0.487	0.347017	0.114257	-0.284	0.399363	0.689
ACX60_00325	4-hydroxyphenylpyruvate dioxygenase	-0.46	-0.935258	-0.235006	-3.82	-1.48576	1.26
ACX60_00330	IclR family transcriptional regulator	0.629	0.441463	0.0438353	-0.828	-0.686674	-0.595
ACX60_00335	VOC family protein	-0.169	-0.37128	-0.0429872	-4.13	-2.12242	1.49
ACX60_00340	maleylacetoacetate isomerase	0.106	-0.694	-0.635167	-4.16	-2.1116	1.91
ACX60_00345	fumarylacetoacetase	-0.0608	-0.326773	-0.338196	-4.19	-2.13085	2.28
ACX60_00350	amino acid permease	-0.428	-0.604145	-0.0681768	-3.36	-1.73466	0.772
ACX60_00355	D-Ala-D-Ala carboxypeptidase family metallohydrolase	1.12	-0.234552	-0.706635	-1.09	-1.06992	-1.17
ACX60_00360	zinc metallochaperone GTPase ZigA	2.65	0.108945	-0.179375	-0.241	-0.882757	-1.95
ACX60_00365	acyltransferase	-0.513	-0.962592	-0.744609	-1.09	-1.19126	-1.54
ACX60_00370	histidine utilization repressor	-0.116	-0.607817	-1.13021	-0.146	0.541924	-1.09
ACX60_00375	HutD family protein	0.00855	-0.302394	-0.627204	0.184	1.24083	0.922
ACX60_00380	urocanate hydratase	-0.835	-1.18858	-0.448234	-0.969	-0.104328	-1.01
ACX60_00385	histidine ammonia-lyase	-0.934	-1.13016	-0.159675	-0.319	0.178781	-0.814
ACX60_00390	amino acid permease	-1.03	-1.15212	0.319878	0.201	0.578298	-0.5
ACX60_00395	imidazolonepropionase	-1.18	-1.02143	0.380054	0.661	0.892622	0.028
ACX60_00400	formimidoylglutamase	-1.19	-1.01861	0.354443	0.791	0.873992	0.00436
ACX60_00405	DUF885 domain-containing protein	0.546	-0.610553	-0.39902	-0.0229	0.317521	0.105
ACX60_00410	HAD family hydrolase	-0.453	-1.71748	-1.71747	-1.91	-1.79059	-1.9
ACX60_00415	glutamate racemase	-0.648	-1.9451	-1.34399	-2.14	-1.46083	-1.47
ACX60_00420	LysE family translocator	-0.409	-1.13401	-1.34415	-1.84	-1.51832	-1.38
ACX60_00425	hypothetical protein	0.0411	-2.17387	-2.79966	-4.56	-4.10086	-5.71
ACX60_00430	hypothetical protein	0.762	-0.0563613	0.289803	-0.514	0.117233	0.142
ACX60_00440	glutamine--fructose-6-phosphate transaminase (isomerizing)	1.98e-05	-0.0653699	0.0243819	0.275	0.0659289	0.27
ACX60_00445	bifunctional UDP-N-acetylglucosamine diphosphorylase/glucosamine-1-phosphate N-acetyltransferase GlmU	0.069	-0.152953	-0.284296	-0.262	-0.385081	-0.264
ACX60_00450	phosphatidylglycerophosphatase A	0.392	-0.580947	-0.754622	-1.36	-1.23077	-0.0644
ACX60_00455	thiamine-phosphate kinase	-0.163	-0.431762	-0.807068	-0.492	-0.521091	-0.44
ACX60_00460	transcription antitermination factor NusB	-0.427	-0.142258	-0.359122	-0.175	-0.498887	-0.687
ACX60_00465	6%2C7-dimethyl-8-ribityllumazine synthase	-0.341	-0.166995	-0.36029	-0.28	-0.626462	-0.81
ACX60_00470	bifunctional 3%2C4-dihydroxy-2-butanone-4-phosphate synthase/GTP cyclohydrolase II	-0.183	-0.224067	-0.334423	-0.681	-0.922166	-1.33
ACX60_00475	hypothetical protein	-0.00604	0.00657154	-0.169073	-0.81	-0.878336	-1.19
ACX60_00480	phosphoserine phosphatase SerB	-0.315	0.161191	-0.0377228	-0.381	-0.750451	-0.973
ACX60_00485	hypothetical protein	-0.251	-0.299764	-0.5884	-0.93	-1.45775	-1.96
ACX60_00490	hypothetical protein	0.0233	0.402444	0.246259	-0.219	-0.457595	-1.11
ACX60_00495	D-aminoacyl-tRNA deacylase	-0.342	-0.35604	-0.656323	-0.818	-1.1313	-1.21
ACX60_00500	catalase	0.289	0.0427153	-0.0500817	0.254	0.658126	1.07
ACX60_00505	ankyrin repeat domain-containing protein	0.19	0.036162	0.385	1.36	1.89716	1.92
ACX60_00510	nicotinate phosphoribosyltransferase	0.274	0.358908	-0.123435	-0.59	-0.152584	-0.226
ACX60_00515	rhodanese-like domain-containing protein	0.202	0.00756782	-0.333444	-0.462	-0.0821356	-0.591
ACX60_00520	archaetidylserine decarboxylase	-0.114	-0.288698	-0.250072	0.267	0.267287	0.758
ACX60_00525	alpha/beta fold hydrolase	0.442	-0.238278	0.112956	-0.971	0.707096	0.381
ACX60_00530	phosphate regulon sensor histidine kinase PhoR	-0.0403	-0.14172	-0.423086	-0.522	-1.01737	-0.574
ACX60_00535	phosphate regulon transcriptional regulator PhoB	-0.225	-0.0820572	-0.652098	-0.867	-2.07183	-1.69
ACX60_00540	TetR/AcrR family transcriptional regulator	0.173	-0.0457872	-0.480372	-1.2	-0.681302	-0.827
ACX60_00545	SDR family NAD(P)-dependent oxidoreductase	0.362	-0.554872	-1.29532	-1.67	-0.821819	-0.762
ACX60_00550	MATE family efflux transporter	0.5	0.206266	0.434297	-0.033	0.653971	0.633
ACX60_00555	pyridoxal phosphate-dependent aminotransferase	0.526	0.19247	0.243808	0.05	0.444573	0.355
ACX60_00560	DUF445 domain-containing protein	0.454	0.0705189	0.0890631	-0.33	0.317181	0.602
ACX60_00565	hypothetical protein	0.783	0.320724	0.700958	-0.0977	0.600094	0.571
ACX60_00570	DUF924 family protein	0.544	0.49436	0.262031	-0.704	-0.0177854	-0.0349
ACX60_00575	glutamate--cysteine ligase	0.281	-0.0987499	-0.750798	-0.649	-0.965039	-1.11
ACX60_00580	disulfide bond formation protein B	-0.563	-0.13501	-0.125796	0.203	-0.672189	-1.29
ACX60_00585	type VI secretion system Vgr family protein	-0.898	-1.50139	-2.1044	-0.897	-2.08308	-1.78
ACX60_00605	peptidoglycan DD-metalloendopeptidase family protein	-0.1	-0.506406	-0.547061	-0.601	0.0208321	-0.0697
ACX60_00610	hypothetical protein	0.231	-0.403742	-0.599273	-0.378	-0.448039	-0.246
ACX60_00615	SH3 domain-containing protein	0.276	-0.468112	-0.895525	-1.05	-0.325616	-0.941
ACX60_00630	haloacid dehalogenase-like hydrolase	0.421	-1.1505	-1.18251	-2.41	-1.22611	-1.53
ACX60_00635	DUF5991 domain-containing protein	-0.698	-1.62922	-1.63625	-0.678	-1.25276	-2.45
ACX60_00640	hypothetical protein	0.506	-0.119725	-0.903808	-1.36	-0.384966	-0.272
ACX60_00645	YqiA/YcfP family alpha/beta fold hydrolase	0.465	0.148104	0.0956619	0.163	0.909381	0.711
ACX60_00650	DNA topoisomerase IV subunit B	-0.0493	0.0956749	-0.010557	-0.0783	-0.0378744	-0.491
ACX60_00655	ureidoglycolate lyase	0.23	0.569283	0.206755	0.512	1.14405	-0.178
ACX60_00660	allantoicase	0.704	0.239564	0.107334	0.988	0.170425	-0.275
ACX60_00665	FAD-dependent urate hydroxylase HpxO	-0.0739	-0.17584	-0.1975	0.21	0.96582	1.56
ACX60_00670	outer membrane protein OmpK	-1.5	-0.439868	-0.0976876	2.03	0.191462	0.659
ACX60_00675	nucleobase:cation symporter-2 family protein	0.596	0.695195	0.492127	1.07	2.06454	2.25
ACX60_00680	hydroxyisourate hydrolase	0.797	0.124536	0.310658	0.294	1.33215	0.902
ACX60_00685	2-oxo-4-hydroxy-4-carboxy-5-ureidoimidazoline decarboxylase	0.54	-0.712766	0.163175	0.612	2.19513	2.33
ACX60_00690	allantoinase PuuE	0.444	0.882081	1.53456	2.35	3.06527	2.4
ACX60_00695	HPF/RaiA family ribosome-associated protein	0.834	0.503884	0.212447	-1.81	0.167397	-1.94
ACX60_00700	ankyrin repeat domain-containing protein	-0.041	-0.562604	-1.02722	-1.71	-2.1449	-2.28
ACX60_00705	transporter	-0.214	-0.286712	-0.527772	-1.04	-1.27948	-1.91
ACX60_00710	protein-disulfide reductase DsbD	-0.0557	-0.444635	-0.679334	-1.1	-1.22618	-1.3
ACX60_00715	sensor domain-containing diguanylate cyclase	0.0621	-0.554093	-0.24995	-0.919	-0.167868	-0.43
ACX60_00720	alpha/beta hydrolase	0.0567	-0.607818	-0.321338	-0.9	-0.376886	-1.09
ACX60_00725	DUF2147 domain-containing protein	0.0489	-0.450998	-0.304637	-2.09	-1.19671	-1.35
ACX60_00730	arsenate reductase	0.0398	0.586261	0.485237	0.16	-0.0046035	-1.08
ACX60_00735	exodeoxyribonuclease III	-0.131	0.0497631	-0.183382	-0.1	-0.574588	-0.797
ACX60_00740	orotate phosphoribosyltransferase	-0.296	0.229116	0.261446	1.46	0.519259	0.419
ACX60_00745	hypothetical protein	-0.0167	0.212121	-0.0559394	-0.488	-0.232618	0.14
ACX60_00750	TonB-dependent siderophore receptor	0.175	-0.183082	-0.42771	1.39	1.14087	2.31
ACX60_00755	DUF1737 domain-containing protein	-0.0311	-0.615291	-0.680027	-0.847	-0.50077	-0.428
ACX60_00760	glutathione synthase	0.179	0.221374	-0.18115	-1.21	-0.958432	-0.88
ACX60_00765	undecaprenyldiphospho-muramoylpentapeptide beta-N-acetylglucosaminyltransferase	-0.0221	-0.250041	-0.483933	-0.794	-0.726878	-0.272
ACX60_00770	UDP-N-acetylmuramate--L-alanine ligase	-0.25	-0.192533	-0.41104	-0.416	-0.61686	-0.485
ACX60_00775	D-alanine--D-alanine ligase	-0.0329	-0.0122551	-0.195296	-0.357	-0.453816	-0.395
ACX60_00780	cell division protein FtsQ/DivIB	0.114	-0.0859277	-0.328223	-0.36	-0.416899	-0.461
ACX60_00785	cell division protein FtsA	0.2	0.137272	-0.344474	-0.0924	-0.556025	-0.515
ACX60_00790	cell division protein FtsZ	0.312	0.293619	-0.119294	-0.504	-0.413621	-0.398
ACX60_00795	UDP-3-O-acyl-N-acetylglucosamine deacetylase	-0.12	-0.293852	-0.400312	-0.379	-0.884521	-1.09
ACX60_00800	DciA family protein	0.595	0.115643	-0.22278	-0.669	-1.23251	-2.24
ACX60_00805	M23 family metallopeptidase	0.585	0.214642	-0.00459351	-0.379	-1.07249	-1.99
ACX60_00810	pyruvate dehydrogenase (acetyl-transferring)%2C homodimeric type	-0.344	-0.072948	0.0163931	-0.151	-0.212159	-1.39
ACX60_00815	2-oxo acid dehydrogenase subunit E2	-0.389	-0.0589581	0.242273	-0.119	-0.127421	-1.08
ACX60_00820	hypothetical protein	0.153	-0.219112	0.112694	-0.541	-0.0895809	0.026
ACX60_00825	TMEM165/GDT1 family protein	-0.41	-0.334935	0.0904551	0.266	0.228476	0.454
ACX60_00830	TonB-dependent siderophore receptor	-0.262	-0.322892	-0.67428	-0.446	-0.409331	1.22
ACX60_00835	MBL fold metallo-hydrolase	0.796	-0.350927	-0.203405	-0.679	0.419855	0.203
ACX60_00840	YkgJ family cysteine cluster protein	0.463	0.0483574	-0.494087	0.515	0.650237	0.649
ACX60_00845	IMP dehydrogenase	-0.522	0.349447	0.796757	0.609	0.266361	-0.151
ACX60_00850	phosphoglucosamine mutase	0.0182	-0.158625	-0.30908	-1.08	-1.0458	-1.6
ACX60_00855	pyridoxamine 5'-phosphate oxidase	0.103	-0.0926647	-0.118145	-0.904	-0.90376	-1.43
ACX60_00860	single-stranded-DNA-specific exonuclease RecJ	0.0654	-0.321676	-0.730719	-0.621	-0.941954	-0.676
ACX60_00865	putative porin	0.272	0.129267	-0.255174	-2.19	-1.54782	-0.916
ACX60_00870	peptide chain release factor 2	-0.561	-0.0620612	-0.21655	0.138	-0.708786	-0.387
ACX60_00870	peptide chain release factor 2	-0.561	-0.0620612	-0.21655	0.138	-0.708786	-0.387
ACX60_00870	peptide chain release factor 2	-0.561	-0.0620612	-0.21655	0.138	-0.708786	-0.387
ACX60_00870	peptide chain release factor 2	-0.561	-0.0620612	-0.21655	0.138	-0.708786	-0.387
ACX60_00875	helix-turn-helix transcriptional regulator	-0.207	-0.284279	-0.186578	0.528	0.155198	0.276
ACX60_00880	alkene reductase	-0.281	-0.208744	0.0655704	0.886	0.221795	0.409
ACX60_00885	3-deoxy-D-manno-octulosonic acid transferase	0.356	-0.120064	-0.475663	-1.06	-0.786592	-0.768
ACX60_00890	16S rRNA (uracil(1498)-N(3))-methyltransferase	0.273	-0.00697135	-0.434067	-0.438	-0.272391	0.338
ACX60_00895	mechanosensitive ion channel family protein	-0.399	-0.0709121	-0.212213	-0.368	-0.315628	0.179
ACX60_00900	DUF805 domain-containing protein	0.139	0.455759	0.0836438	-0.922	-0.341356	-0.0224
ACX60_00905	acetate--CoA ligase	0.568	-0.281086	0.407187	-2.65	-0.220674	-1.48
ACX60_00910	cysteine hydrolase family protein	0.537	0.382817	0.439069	-0.688	-0.423618	-0.969
ACX60_00915	winged helix-turn-helix transcriptional regulator	0.183	-0.226088	-0.942687	-1.34	0.0745774	-0.812
ACX60_00920	dimethyl sulfone monooxygenase SfnG	0.275	-0.0246427	0.43552	0.298	1.53926	1.45
ACX60_00925	FMN reductase	0.0457	0.427787	0.724421	0.828	2.7834	2.11
ACX60_00930	response regulator transcription factor	-0.0834	-0.0758102	-0.27921	-0.54	-0.652522	-1.04
ACX60_00935	hypothetical protein	1.31	0.901921	0.934659	1.05	-0.294964	-1.72
ACX60_00940	PAS domain-containing hybrid sensor histidine kinase/response regulator	-0.0479	0.256512	0.88131	-0.671	0.190028	0.0937
ACX60_00945	DUF485 domain-containing protein	1.61	1.56064	3.82148	-0.432	1.94076	-0.324
ACX60_00950	cation acetate symporter	0.659	1.58689	3.95503	-0.449	1.89789	-0.292
ACX60_00955	ion channel	0.324	-0.651328	-0.411126	-1.5	-0.858379	-1.61
ACX60_00960	choline BCCT transporter BetT	-0.105	0.0832728	0.627128	0.679	0.532524	0.00771
ACX60_00965	porin Omp33-36	-0.652	0.745041	0.595602	0.73	-1.07609	-2.98
ACX60_00970	GGDEF domain-containing protein	0.132	0.545859	0.425596	0.313	0.662787	0.786
ACX60_00975	excinuclease ABC subunit UvrA	0.562	0.199781	0.121024	0.7	0.631296	0.913
ACX60_00980	TetR/AcrR family transcriptional regulator	0.364	-0.0931095	-0.781315	-0.717	-0.135721	0.337
ACX60_00985	zinc-binding dehydrogenase	0.26	0.219332	0.108199	0.526	0.890088	0.553
ACX60_00990	DUF1304 domain-containing protein	0.223	-0.287179	-0.604225	-0.488	-0.0382271	0.405
ACX60_00995	GlpM family protein	0.0719	-0.429635	-0.396961	0.218	0.106022	-0.082
ACX60_01000	thiaminase II	0.183	0.488498	-0.0331939	-0.438	-1.01228	-1.99
ACX60_01005	DUF475 domain-containing protein	-0.443	0.214361	0.325291	1.29	0.154305	-0.48
ACX60_01010	MFS transporter	-0.381	-0.58273	-0.687661	-0.581	-0.488465	-0.527
ACX60_01015	single-stranded DNA-binding protein	-0.301	-0.550986	-0.651528	-0.832	-0.771045	-1.46
ACX60_01020	AzlD domain-containing protein	0.529	-0.149906	-0.38128	-0.2	0.50187	0.545
ACX60_01025	AzlC family ABC transporter permease	0.133	-0.109383	-0.589364	-0.433	-0.192785	-0.581
ACX60_01030	XRE family transcriptional regulator	-0.239	0.0408156	0.750481	-0.318	-0.182104	-0.419
ACX60_01035	amino acid permease	0.0709	-0.221091	0.228518	-0.0524	0.844118	0.74
ACX60_01040	PLP-dependent aminotransferase family protein	0.462	0.27298	0.335058	0.542	0.44158	-0.0477
ACX60_01045	4-aminobutyrate--2-oxoglutarate transaminase	0.633	0.655949	0.840666	1.67	2.60099	2.95
ACX60_01050	NAD-dependent succinate-semialdehyde dehydrogenase	0.724	0.702612	0.826728	0.113	0.736673	0.957
ACX60_01055	LysR substrate-binding domain-containing protein	0.289	-0.0373966	-0.104225	-0.716	-0.345489	-0.443
ACX60_01060	isochorismate family cysteine hydrolase YcaC	0.37	0.0476566	0.159255	-1.28	-0.721	-2.02
ACX60_01065	pirin family protein	0.407	0.108238	0.069512	-0.194	0.667423	0.875
ACX60_01070	FAD-dependent oxidoreductase	-0.509	0.199216	-0.472498	0.231	-1.30408	-2.22
ACX60_01075	class I SAM-dependent methyltransferase	-0.245	-0.114201	-0.56647	0.156	-0.990375	-1.74
ACX60_01080	GFA family protein	-0.0517	0.259254	0.106226	0.351	0.812419	0.779
ACX60_01085	hypothetical protein	-1.97	-2.18513	-1.92085	0.841	-1.7957	-1.47
ACX60_01095	MFS transporter	0.278	0.295944	-0.600547	0.434	-0.503415	-0.583
ACX60_01100	LysR family transcriptional regulator	0.376	-0.333809	-0.426247	-1.35	-0.0433297	0.0539
ACX60_01105	DMT family transporter	-0.382	-1.06266	-1.55502	-1.03	-0.621018	-0.525
ACX60_01110	hypothetical protein	-0.0201	-0.57499	-0.932282	-1.53	-1.30229	-1.12
ACX60_01115	hypothetical protein	-0.173	-0.575911	-0.874157	-1.2	-0.944471	-1.19
ACX60_01120	aldo/keto reductase	0.548	0.450369	0.105189	0.354	1.14548	1.31
ACX60_01125	response regulator transcription factor	0.3	0.258386	-0.138118	-0.195	1.18946	0.699
ACX60_01130	GNAT family N-acetyltransferase	1.04	-0.250515	-0.668472	-0.698	0.838187	1.41
ACX60_01135	TetR/AcrR family transcriptional regulator	NA	NA	NA	0.969	3.31369	2.79
ACX60_01140	carboxymuconolactone decarboxylase family protein	0.329	0.015285	-0.195709	-0.601	0.294516	-0.221
ACX60_01145	helix-turn-helix domain-containing protein	0.28	0.394542	-0.53456	-0.7	-0.711096	-0.845
ACX60_01150	hypothetical protein	-0.0195	-0.790531	-1.09037	-1.31	-0.330976	-1.1
ACX60_01155	hypothetical protein	-0.0994	-0.961555	-0.443843	-1.21	-0.934301	-1.13
ACX60_01160	hypothetical protein	0.141	-0.450428	-0.276545	-1.02	-0.48828	-1.41
ACX60_01165	hypothetical protein	-0.0804	-0.421366	-0.035041	-0.722	-0.361599	-1.26
ACX60_01170	DUF6500 family protein	0.221	-0.596803	-0.604708	-0.512	-0.612268	-0.699
ACX60_01175	helix-turn-helix domain-containing protein	0.013	-0.656545	-0.82441	-0.268	-0.514489	-0.137
ACX60_01180	NAD(P)H-dependent oxidoreductase	-0.306	-0.0341057	-0.198546	-0.782	-0.0443242	0.735
ACX60_01185	hypothetical protein	0.138	-0.949579	-1.00233	-0.856	-0.629894	-0.813
ACX60_01190	hypothetical protein	0.022	-0.396013	-1.26595	-0.78	0.492203	-0.0569
ACX60_01195	DHCW motif cupin fold protein	0.445	-0.195728	-0.844816	-1.29	0.0197241	-0.229
ACX60_01200	isoprenoid biosynthesis glyoxalase ElbB	0.0936	-0.61608	0.521328	0.808	1.61953	1.86
ACX60_01205	AraC family transcriptional regulator	-0.761	-0.267713	0.320553	0.927	0.73518	0.95
ACX60_01215	potassium transporter Kup	-0.43	-0.17336	-0.446232	-0.788	-1.13192	-1.59
ACX60_01220	hypothetical protein	0.953	0.585146	0.179267	-3.05	-1.62207	0.278
ACX60_01225	DNA/RNA non-specific endonuclease	0.202	-0.328455	-1.11923	-1.52	-1.07631	0.0621
ACX60_01230	LysE family translocator	0.314	-0.781835	-1.65288	-1.34	-2.02278	-1.38
ACX60_01235	hypothetical protein	0.485	-0.283821	-0.6836	-1.42	-0.547852	-0.434
ACX60_01240	aquaporin Z	-0.275	-0.240037	-0.235338	0.425	-0.679559	-1.15
ACX60_01245	AraC family transcriptional regulator	0.733	0.0104496	0.0185986	-1.09	0.120608	-0.163
ACX60_01250	hypothetical protein	0.479	-0.11813	0.0991456	-0.504	0.917373	0.822
ACX60_01255	imidazole glycerol phosphate synthase subunit HisF	-0.428	-0.0499498	-0.0411321	0.0425	-0.810737	-1.26
ACX60_01260	homoserine kinase	-0.126	0.402655	0.165056	-0.0278	0.068877	-0.0116
ACX60_01265	DUF1294 domain-containing protein	0.148	0.20186	-0.0334789	0.171	0.338475	0.146
ACX60_01270	membrane protein	-0.125	-0.24374	-0.306778	-0.329	-0.526877	-0.329
ACX60_01275	antibiotic biosynthesis monooxygenase	0.00855	-0.355363	-0.298838	-0.055	-0.539274	-0.001
ACX60_01280	DMT family transporter	0.125	-0.0729814	0.352768	0.327	0.316644	0.935
ACX60_01285	XRE family transcriptional regulator	0.141	-0.431402	-0.312935	0.067	0.371061	0.46
ACX60_01290	1-(5-phosphoribosyl)-5-[(5-phosphoribosylamino)methylideneamino]imidazole-4-carboxamide isomerase	-0.315	0.827582	1.31904	1.25	0.514834	-1.61
ACX60_01295	3'-5' exonuclease	0.00176	0.105525	-0.165601	-0.306	-0.0833699	-0.186
ACX60_01300	DUF805 domain-containing protein	-0.505	-1.5229	-1.35359	-1.48	-1.08906	-1.75
ACX60_01305	imidazole glycerol phosphate synthase subunit HisH	-0.15	0.37175	-0.141934	0.589	-0.726811	-1.8
ACX60_01310	imidazoleglycerol-phosphate dehydratase HisB	-0.114	0.0890896	-0.16266	0.454	-0.617749	-1.31
ACX60_01315	GNAT family N-acetyltransferase	0.533	1.04772	1.33818	1.03	0.991922	-0.373
ACX60_01330	GNAT family acetyltransferase	0.761	1.24404	2.82302	0.633	1.61019	0.765
ACX60_01335	acetyl-CoA hydrolase/transferase family protein	1.6	3.24427	3.98818	0.284	2.4711	1.32
ACX60_01340	ATP-binding protein	0.275	0.0168949	-0.250719	-1.02	-0.74553	-0.836
ACX60_01345	two-component system response regulator OmpR	0.211	0.176362	-0.163594	-0.985	-0.80706	-1.21
ACX60_01350	Tex family protein	-0.289	-0.0136177	-0.539238	-0.735	-1.5442	-1.77
ACX60_01355	SulP family inorganic anion transporter	1.25	0.706207	0.0736215	-1.64	-2.4901	-2.28
ACX60_01360	SDR family NAD(P)-dependent oxidoreductase	0.405	-0.520313	-1.29026	-0.206	-1.53255	-2.91
ACX60_01365	CopD family protein	0.654	-0.354673	-0.17095	-0.156	0.283177	-0.0292
ACX60_01370	DUF3817 domain-containing protein	0.366	0.0279684	-0.820872	-1.61	-0.852647	0.0937
ACX60_01375	helix-turn-helix domain-containing protein	0.124	-0.095717	-0.80592	-1.1	-0.498656	-0.333
ACX60_01380	aminotransferase class I/II-fold pyridoxal phosphate-dependent enzyme	0.137	-0.0113954	0.236893	0.0207	0.143258	-0.444
ACX60_01385	energy-dependent translational throttle protein EttA	-0.614	0.0922338	0.298299	0.51	-0.325336	-0.599
ACX60_01390	SEL1-like repeat protein	0.747	1.1318	1.74964	0.0254	1.6875	-0.381
ACX60_01395	hypothetical protein	-0.904	-0.814526	-0.843951	-0.026	-0.623746	-0.502
ACX60_01400	hypothetical protein	0.0326	-0.159384	0.267008	-0.0972	0.70942	1.19
ACX60_01405	TolC family protein	1.02	1.61435	2.84799	3.58	4.69906	4.5
ACX60_01410	efflux RND transporter periplasmic adaptor subunit	0.726	2.6356	2.67775	3.9	4.83777	5.4
ACX60_01415	CusA/CzcA family heavy metal efflux RND transporter	0.819	1.08401	2.6776	3.71	4.64282	5.17
ACX60_01420	cation diffusion facilitator family transporter	0.162	0.165515	0.499401	0.556	1.77286	1.62
ACX60_01425	hypothetical protein	-0.27	-0.0230543	0.123607	-0.0289	-0.374614	0.0954
ACX60_01430	hypothetical protein	0.081	-0.183446	-0.397865	-1.66	-0.265017	-0.803
ACX60_01445	hypothetical protein	0.9	-0.348595	-0.896252	-1.96	-0.405853	-1.06
ACX60_01450	amino acid permease	-0.709	0.194978	0.438046	1.54	-0.140664	0.0973
ACX60_01465	glutamate--tRNA ligase	-0.479	0.0173189	0.430178	1.63	0.929681	0.889
ACX60_01470	hypothetical protein	0.068	-0.283717	-0.885728	-1.15	-1.51687	-3.06
ACX60_01475	sulfate ABC transporter substrate-binding protein	0.048	-0.44088	-0.80732	-0.988	0.228345	0.501
ACX60_01480	16S rRNA (cytosine(1402)-N(4))-methyltransferase RsmH	0.208	0.0259223	-0.290377	-0.481	-0.730853	-0.404
ACX60_01485	cell division protein FtsL	0.101	0.0900131	-0.216545	-0.277	-0.503268	-0.461
ACX60_01490	penicillin-binding protein PBP3	-0.00654	-0.0737712	-0.0726913	-0.284	-0.49869	-0.446
ACX60_01495	UDP-N-acetylmuramoyl-L-alanyl-D-glutamate--2%2C6-diaminopimelate ligase	-0.0564	0.24343	0.181882	0.391	-0.139592	-0.0849
ACX60_01500	UDP-N-acetylmuramoyl-tripeptide--D-alanyl-D-alanine ligase	-0.259	0.250256	0.458126	0.658	0.168531	0.13
ACX60_01505	phospho-N-acetylmuramoyl-pentapeptide-transferase	-0.3	0.449861	0.69123	1.03	0.386503	0.58
ACX60_01510	hypothetical protein	-0.00151	0.448212	0.310924	-0.15	0.0836123	0.0738
ACX60_01515	methyltransferase domain-containing protein	-0.126	0.444353	0.272701	0.11	0.233782	0.131
ACX60_01520	penicillin-binding protein PBP1a	-0.19	-0.109806	-0.308183	-0.543	-1.05444	-1.07
ACX60_01525	pilus assembly protein PilM	0.445	-0.316124	-0.58211	-0.166	-0.164963	-0.104
ACX60_01530	PilN domain-containing protein	-0.396	-0.70043	-0.729055	0.614	0.96776	1.16
ACX60_01535	type 4a pilus biogenesis protein PilO	-0.439	-0.444912	-0.536663	-0.152	0.698407	0.849
ACX60_01540	pilus assembly protein PilP	-0.114	-1.12021	-0.184223	0.964	1.32786	1.34
ACX60_01545	type IV pilus secretin PilQ	-0.0151	-0.128144	0.0113063	0.17	1.08918	1.35
ACX60_01550	shikimate kinase AroK	0.147	-0.205921	-0.192783	-0.873	-0.575439	-0.841
ACX60_01555	3-dehydroquinate synthase	-0.123	-0.0318092	-0.15841	-0.477	-0.636626	-0.834
ACX60_01560	hypothetical protein	0.0861	-0.208461	-0.514268	-1.06	-0.828855	-0.916
ACX60_01565	glutamate synthase large subunit	0.888	0.973258	-0.603681	1.63	0.911495	-0.426
ACX60_01570	glutamate synthase subunit beta	0.575	0.805748	-0.0851852	1.64	0.838198	-0.233
ACX60_01575	metal-dependent hydrolase	0.862	0.384407	-0.202195	0.22	0.464974	0.795
ACX60_01580	LemA family protein	0.403	-0.261131	-0.389675	-1.45	-1.0773	-0.937
ACX60_01585	TPM domain-containing protein	0.79	-0.318214	-0.325934	-1.43	-1.05257	-0.759
ACX60_01590	TPM domain-containing protein	0.836	-0.251302	-0.0979618	-1.3	-0.652614	-0.71
ACX60_01595	pilin	0.19	-0.583622	-0.542447	-0.363	0.0243827	0.164
ACX60_01600	O-antigen ligase family protein	-0.316	-0.0485781	-0.42844	-0.434	-0.979618	-1.27
ACX60_01605	bacterioferritin	-0.205	0.28958	0.260393	-1	-0.33937	0.55
ACX60_01610	bacterioferritin-associated ferredoxin	0.713	0.228938	-0.480521	-0.886	-2.15933	-2.49
ACX60_01615	RidA family protein	0.387	0.55169	0.530567	-0.361	-0.363022	-1.02
ACX60_01620	HD domain-containing protein	0.169	0.271595	0.026738	-0.401	-0.584627	-1.01
ACX60_01625	DNA-directed RNA polymerase subunit omega	-0.227	0.251521	0.160817	0.217	-0.495769	-1.18
ACX60_01630	guanylate kinase	-0.469	-0.0425368	0.23876	-0.0332	-0.378971	-0.657
ACX60_01635	4-hydroxy-3-methylbut-2-enyl diphosphate reductase	-0.141	0.0578678	-0.0745695	-0.409	-0.56105	-0.899
ACX60_01640	GspH/FimT family pseudopilin	-0.431	-0.82054	-0.401077	0.689	0.011039	2
ACX60_01645	type IV pilus modification protein PilV	-0.624	1.56511	2.0215	1.72	3.74861	3.14
ACX60_01650	PilW family protein	0.246	0.148045	0.995988	1.51	2.09167	2.18
ACX60_01655	hypothetical protein	-0.519	0.655275	0.786363	2.14	1.86359	3.28
ACX60_01660	PilC/PilY family type IV pilus protein	0.681	0.245095	0.769286	1.54	2.15425	2.52
ACX60_01665	type IV pilin protein	0.282	0.063956	0.851286	1.77	2.72469	2.95
ACX60_01670	type IV pilin protein	0.877	0.194052	2.18148	2.88	2.86275	3.42
ACX60_01675	30S ribosomal protein S16	-0.6	-0.555225	-0.739322	0.795	-1.09549	-0.698
ACX60_01680	ribosome maturation factor RimM	-0.478	-0.592406	-0.987525	0.934	-1.08114	-0.736
ACX60_01685	tRNA (guanosine(37)-N1)-methyltransferase TrmD	-0.567	-0.700629	-1.04757	1.02	-1.10332	-0.549
ACX60_01690	50S ribosomal protein L19	-0.636	-0.246822	-0.822651	1.22	-0.89012	-0.557
ACX60_01695	triacylglycerol lipase	-0.0961	-0.326944	0.113448	-1.56	0.145261	0.198
ACX60_01700	lipase secretion chaperone	-0.0612	0.0169079	-0.0758989	-1.92	0.346764	-0.319
ACX60_01705	tRNA pseudouridine(55) synthase TruB	-0.207	-0.516413	-1.20884	-0.599	-1.17683	-1.21
ACX60_01710	TSUP family transporter	-0.427	-0.168566	-0.517411	0.226	-0.874766	-0.45
ACX60_01715	hemerythrin domain-containing protein	0.278	0.0759956	0.213461	-2	-0.564972	-0.963
ACX60_01720	EamA family transporter	-0.206	-0.297162	-0.119359	-1.06	-0.417068	-0.304
ACX60_01725	EamA family transporter	-0.207	-0.268303	-0.545124	-0.806	-0.900466	-0.697
ACX60_01730	phosphoglycerate dehydrogenase	-0.591	0.343675	0.927515	0.807	-0.0746891	-1.04
ACX60_01735	FAD-binding oxidoreductase	-0.395	0.212253	0.106257	0.22	-0.550789	-1.32
ACX60_01740	hypothetical protein	0.541	0.383434	0.0390579	-1.44	-0.984392	-0.861
ACX60_01745	putative quinol monooxygenase	0.574	0.84573	1.47465	1.52	1.73167	0.633
ACX60_01750	NAD(P)H-dependent oxidoreductase	0.22	0.15897	-0.0297464	-0.23	-0.0526489	0.427
ACX60_01755	hypothetical protein	0.538	0.276925	0.335518	-1.51	-0.438121	-0.139
ACX60_01760	MFS transporter	-0.475	-0.0050787	0.892202	2.79	1.78988	1.9
ACX60_01765	YccS family putative transporter	0.0875	-0.265421	0.24254	-1	0.146363	-0.348
ACX60_01770	superoxide dismutase family protein	0.297	0.169909	0.320946	-0.595	-0.332273	-0.972
ACX60_01775	AI-2E family transporter	0.00564	-0.0596622	0.426831	0.436	0.490688	0.0711
ACX60_01780	ParA family protein	0.32	-0.00958795	0.717588	-0.109	0.941833	0.486
ACX60_01785	Holliday junction resolvase-like protein	0.616	-0.408339	-0.0207766	-0.627	-0.211581	0.214
ACX60_01790	hypothetical protein	0.492	0.384295	0.522543	-0.987	-0.387516	0.0853
ACX60_01795	hypothetical protein	0.288	0.531779	0.411689	-0.278	-0.0506287	-0.0868
ACX60_01800	class I SAM-dependent methyltransferase	0.342	-0.24749	-0.112652	-0.789	-0.458114	-0.358
ACX60_01805	hypothetical protein	-0.324	-0.47279	-1.15334	-0.54	-1.71973	-2.24
ACX60_01810	amino acid permease	0.274	-0.178221	0.0874124	-2.3	-1.28568	-2.91
ACX60_01815	Glu/Leu/Phe/Val dehydrogenase	-0.794	-0.799198	-0.892185	-1.57	-2.01092	-2.83
ACX60_01820	aspartate aminotransferase family protein	-0.668	-1.14968	-0.466912	-2.08	-1.73047	-3.52
ACX60_01825	arginine N-succinyltransferase	-0.809	-1.09197	-0.375559	-1.93	-0.953588	-1.61
ACX60_01830	succinylglutamate-semialdehyde dehydrogenase	-0.911	-1.11666	-0.2479	-1.56	-0.540328	-0.809
ACX60_01835	N-succinylarginine dihydrolase	-0.919	-1.0879	-0.140698	-1.54	-0.523475	-0.844
ACX60_01840	succinylglutamate desuccinylase	-0.969	-1.06743	-0.0695471	-1.5	-0.509812	-0.753
ACX60_01845	hypothetical protein	0.5	0.792954	0.881771	0.0454	0.197476	-0.0534
ACX60_01850	hypothetical protein	-0.226	-0.020167	-0.344502	-0.625	1.78333	3.02
ACX60_01855	S8 family serine peptidase	0.782	-0.193278	0.380996	0.0761	1.71764	3.05
ACX60_01860	hypothetical protein	0.537	0.676015	0.979656	-0.0489	1.19388	0.9
ACX60_01865	hypothetical protein	0.898	0.340803	0.809325	-0.615	0.376255	0.861
ACX60_01870	LysR family transcriptional regulator	0.523	-0.0322473	0.423625	-0.735	1.20321	1.16
ACX60_01875	DMT family transporter	0.401	0.215572	0.608777	0.234	-0.249635	1.37
ACX60_01880	S41 family peptidase	0.409	-0.663698	-0.43918	0.0807	0.79776	0.583
ACX60_01885	YciI family protein	-0.0789	-0.898688	-0.664081	-1.59	-1.14824	-0.955
ACX60_01890	hypothetical protein	-1.43	-1.45973	-1.92584	-0.998	-2.75087	-3.7
ACX60_01895	glycine--tRNA ligase subunit beta	-0.438	-0.201172	-0.547059	-0.314	-1.21584	-1.39
ACX60_01900	glycine--tRNA ligase subunit alpha	-0.361	-0.201399	-0.660413	-0.596	-1.31199	-1.64
ACX60_01905	tetracycline resistance MFS efflux pump	0.323	0.245417	1.2415	1.81	2.5948	3.12
ACX60_01910	putative DNA modification/repair radical SAM protein	0.362	0.267048	0.172725	-0.99	-0.832334	-0.975
ACX60_01915	TIGR03915 family putative DNA repair protein	0.0124	0.0302938	-0.210669	-0.866	-0.411357	-0.677
ACX60_01920	HPP family protein	-0.199	-0.352249	-0.592364	0.0554	0.0147876	0.394
ACX60_01925	PspC domain-containing protein	0.323	-0.265928	-0.884109	-0.779	0.34804	0.736
ACX60_01930	hypothetical protein	0.211	-0.374369	-0.681064	-1.21	-1.43698	-1.55
ACX60_01935	acyl-CoA dehydrogenase C-terminal domain-containing protein	0.497	-0.045219	0.307735	-0.237	0.475201	-0.252
ACX60_01940	hypothetical protein	0.0246	-0.460715	-0.433784	-0.273	-0.718082	-0.823
ACX60_01945	shikimate dehydrogenase	0.419	0.85535	0.618991	0.323	-0.0778199	-0.519
ACX60_01950	oxygen-dependent coproporphyrinogen oxidase	0.715	0.940961	1.28205	0.229	0.373097	-0.604
ACX60_01955	GTP cyclohydrolase II	-0.21	0.480707	1.03651	0.423	-0.0291496	-0.956
ACX60_01960	1-deoxy-D-xylulose-5-phosphate synthase	-0.078	-0.429683	-0.697988	-0.804	-1.10951	-1.13
ACX60_01965	inositol monophosphatase family protein	-0.841	-0.584442	-0.294975	0.476	-0.539659	-0.421
ACX60_01970	DEAD/DEAH box helicase	-0.986	-0.813686	-0.254819	2.17	-0.187121	1.2
ACX60_01980	ABC transporter ATP-binding protein	-0.478	-0.127861	0.344951	0.514	-0.112586	-0.658
ACX60_01985	lipid asymmetry maintenance ABC transporter permease subunit MlaE	-0.629	-0.0101774	0.64324	1	0.0853228	-0.467
ACX60_01990	outer membrane lipid asymmetry maintenance protein MlaD	-0.512	0.0354862	0.748405	0.967	0.106525	-0.267
ACX60_01995	ABC transporter substrate-binding protein	-0.371	0.557265	1.36449	1.7	0.962512	0.305
ACX60_02000	STAS domain-containing protein	-0.338	0.606843	1.33899	1.86	1.04283	0.412
ACX60_02005	CorA family divalent cation transporter	-0.0576	0.0187114	-0.0874181	-0.134	-0.51237	-0.578
ACX60_02010	TIGR00730 family Rossman fold protein	0.58	0.0267975	-0.157483	-0.831	-0.199683	-0.0941
ACX60_02015	NUDIX domain-containing protein	0.651	0.00941543	-0.464843	-0.805	-0.208505	-0.0981
ACX60_02020	phosphoribosyltransferase family protein	0.278	-0.0447596	-0.379022	0.185	-0.0135355	0.636
ACX60_02025	ATP-dependent DNA helicase RecG	0.244	-0.263557	-0.340932	-0.528	-0.239966	0.337
ACX60_02030	NAD-dependent epimerase/dehydratase family protein	0.449	0.293392	-0.0870245	-0.444	-0.0870166	-0.14
ACX60_02035	putative multidrug efflux protein AdeT2	0.353	-0.215442	-0.503967	-0.464	-0.147373	-0.227
ACX60_02040	glycerol-3-phosphate 1-O-acyltransferase PlsB	0.111	0.0853241	-0.0437347	-0.292	-0.503887	-0.638
ACX60_02045	acyl-CoA thioesterase II	0.207	0.379424	0.200196	-0.305	-0.209693	-0.513
ACX60_02050	dicarboxylate/amino acid:cation symporter	0.376	0.0264993	-0.314856	-0.989	-0.789274	-0.671
ACX60_02055	metal-dependent hydrolase	0.118	-0.0918741	-0.551605	-1.05	-0.867702	-1.35
ACX60_02060	ribosome biogenesis GTP-binding protein YihA/YsxC	-0.154	0.0493033	-0.127037	-0.528	-0.928701	-0.958
ACX60_02065	Rrf2 family transcriptional regulator	0.4	0.0594766	-0.444867	-0.39	-0.709418	-0.65
ACX60_02070	globin domain-containing protein	0.227	0.0172585	-0.297336	-0.955	-0.529666	-1.27
ACX60_02075	helicase HerA-like domain-containing protein	0.309	-0.388483	-0.0352865	-1.16	-0.211516	-0.971
ACX60_02080	PLP-dependent transferase	0.301	-0.188177	-0.326598	-0.798	-0.261714	-0.577
ACX60_02085	type 1 glutamine amidotransferase	0.241	-0.305417	0.166914	1.13	2.13638	2.06
ACX60_02090	30S ribosomal protein S10	-0.768	-0.348552	-0.721753	0.876	-1.40156	-1.49
ACX60_02095	50S ribosomal protein L3	-0.719	-0.318222	-0.638322	1.49	-1.06202	-0.805
ACX60_02100	50S ribosomal protein L4	-0.775	-0.290202	-0.634534	1.51	-1.08291	-0.838
ACX60_02105	50S ribosomal protein L23	-0.657	-0.317662	-0.788637	1.32	-1.12463	-1.03
ACX60_02110	50S ribosomal protein L2	-0.755	-0.226674	-0.597604	1.56	-0.9498	-0.696
ACX60_02115	30S ribosomal protein S19	-0.678	-0.183672	-0.605151	1.57	-0.914783	-0.638
ACX60_02120	50S ribosomal protein L22	-0.654	-0.0955559	-0.574367	1.58	-0.918345	-0.638
ACX60_02125	30S ribosomal protein S3	-0.646	-0.132374	-0.550314	1.67	-0.828301	-0.482
ACX60_02130	50S ribosomal protein L16	-0.638	-0.0514256	-0.452591	1.67	-0.729596	-0.37
ACX60_02135	50S ribosomal protein L29	-0.575	-0.087806	-0.582108	1.69	-0.703324	-0.334
ACX60_02140	30S ribosomal protein S17	-0.614	-0.0537627	-0.478079	1.58	-0.641808	-0.426
ACX60_02145	50S ribosomal protein L14	-0.599	-0.0836467	-0.394712	1.34	-0.762842	-0.451
ACX60_02150	50S ribosomal protein L24	-0.523	-0.172765	-0.643819	1.13	-0.821207	-0.566
ACX60_02155	50S ribosomal protein L5	-0.617	-0.0591773	-0.351013	1.42	-0.672703	-0.387
ACX60_02160	30S ribosomal protein S14	-0.582	-0.078251	-0.390634	1.45	-0.620231	-0.393
ACX60_02165	30S ribosomal protein S8	-0.542	-0.113166	-0.480769	1.46	-0.711406	-0.482
ACX60_02170	50S ribosomal protein L6	-0.564	-0.0538478	-0.377821	1.53	-0.583943	-0.226
ACX60_02175	50S ribosomal protein L18	-0.624	-0.00785836	-0.42024	1.63	-0.589982	-0.348
ACX60_02180	30S ribosomal protein S5	-0.612	0.0335042	-0.323467	1.63	-0.521252	-0.14
ACX60_02185	50S ribosomal protein L30	-0.518	-0.0181391	-0.469661	1.48	-0.614122	-0.255
ACX60_02190	50S ribosomal protein L15	-0.617	0.00581268	-0.363431	1.57	-0.425272	-0.0871
ACX60_02195	preprotein translocase subunit SecY	-0.504	-0.0508922	-0.417004	1.54	-0.444292	-0.00129
ACX60_02200	50S ribosomal protein L36	-0.389	-0.045011	-0.43381	1.5	-0.475299	0.0261
ACX60_02205	30S ribosomal protein S13	-0.572	-0.0024049	-0.135016	1.57	-0.0948073	0.405
ACX60_02210	30S ribosomal protein S11	-0.618	0.00512683	-0.187898	1.62	-0.256396	0.26
ACX60_02215	30S ribosomal protein S4	-0.621	-0.0989477	-0.195413	1.61	-0.217501	0.207
ACX60_02220	DNA-directed RNA polymerase subunit alpha	-0.594	-0.0306384	-0.178331	1.68	-0.10627	0.325
ACX60_02225	50S ribosomal protein L17	-0.638	-0.0782949	-0.187871	1.69	-0.158468	0.242
ACX60_02230	NAD(P)/FAD-dependent oxidoreductase	0.263	0.00922867	-0.19234	-1.1	0.109049	-0.258
ACX60_02235	acyl-CoA dehydrogenase family protein	0.342	-0.371442	-0.397713	-0.682	-0.302586	-0.529
ACX60_02240	succinate dehydrogenase assembly factor 2	-0.202	0.205158	0.455132	-0.355	-0.83727	-1.27
ACX60_02245	hypothetical protein	0.0977	0.160566	-0.732984	-0.192	-1.38687	-0.542
ACX60_02250	hypothetical protein	-0.27	-0.406836	-0.262649	-2.55	-1.13478	-1.55
ACX60_02255	rhombosortase	-0.0477	-0.24193	0.218749	-1.72	0.0313258	-0.356
ACX60_02260	TRAP transporter large permease subunit	0.057	-0.388954	0.795375	-0.862	0.600969	-0.343
ACX60_02265	hypothetical protein	0.798	-0.455623	-1.15693	-1.33	-0.329233	-0.426
ACX60_02270	YheV family putative zinc ribbon protein	0.783	-0.420934	-0.812098	-1.37	-0.124394	0.385
ACX60_02275	M3 family metallopeptidase	1.04	-0.478046	-1.09418	-1.38	0.194431	0.171
ACX60_02280	ribonuclease R	0.0972	0.297544	0.0606383	-0.281	-0.306857	-1.04
ACX60_02300	HAD-IB family hydrolase	0.00325	-0.722999	-1.3062	-1.12	-1.7928	-1.82
ACX60_02305	hypothetical protein	-0.111	-0.787244	-1.43903	-2.06	-1.47048	-3.32
ACX60_02315	nitroreductase family protein	-0.0407	0.261697	0.0128989	0.242	0.429531	0.68
ACX60_02320	YcxB family protein	0.345	0.228215	-0.0333374	-0.714	-0.658128	-1.08
ACX60_02325	fumarylacetoacetate hydrolase family protein	0.0794	0.395488	0.776646	0.353	0.475327	-0.959
ACX60_02330	helix-turn-helix transcriptional regulator	0.668	0.083022	0.537804	0.304	0.87144	1.25
ACX60_02335	DMT family transporter	0.94	0.154558	0.654328	0.0467	0.633829	0.391
ACX60_02340	YihY family inner membrane protein	0.3	0.19832	0.25349	-0.204	-0.192556	-1.14
ACX60_02345	NAD(P)H:quinone oxidoreductase	0.449	0.663991	0.513494	-0.208	-0.406974	-1.36
ACX60_02350	xanthine phosphoribosyltransferase	-0.478	-0.0733553	-0.376842	0.439	-0.855251	-0.594
ACX60_02355	DUF3108 domain-containing protein	0.486	0.531534	0.619299	-0.354	0.000630762	-0.647
ACX60_02360	hypothetical protein	0.483	0.236459	0.51594	-0.53	-0.296929	-1.07
ACX60_02365	energy transducer TonB	0.308	-0.183368	-0.861573	-0.352	0.420656	0.797
ACX60_02370	rRNA maturation RNase YbeY	0.234	0.741449	0.859348	0.534	0.712502	0.0747
ACX60_02375	PhoH family protein	0.289	0.753464	0.713403	0.134	0.277506	-0.247
ACX60_02380	tRNA (N6-isopentenyl adenosine(37)-C2)-methylthiotransferase MiaB	-0.408	0.15014	0.0399709	0.531	-0.504286	-0.788
ACX60_02385	lytic transglycosylase domain-containing protein	0.517	-0.0845104	-0.30808	-1.25	-0.93441	-0.518
ACX60_02390	hypothetical protein	0.0567	-0.0911669	-0.1775	-0.711	-0.698136	-0.217
ACX60_02395	malate dehydrogenase	-0.3	0.547993	0.948898	0.94	0.251232	-0.524
ACX60_02400	DUF2789 family protein	0.927	0.872251	0.299299	-1.68	-0.514615	-0.691
ACX60_02405	hypothetical protein	0.408	-0.243846	-0.479672	-0.421	0.75294	0.809
ACX60_02410	2OG-Fe(II) oxygenase	-0.239	0.287508	0.128463	0.294	0.286233	0.0924
ACX60_02415	23S rRNA (adenine(2030)-N(6))-methyltransferase RlmJ	-0.492	-0.199977	-0.323424	-0.248	-0.735816	-0.494
ACX60_02420	CDP-diacylglycerol--serine O-phosphatidyltransferase	-0.452	-0.216053	-0.233848	-0.148	-0.45657	-0.213
ACX60_02425	DUF6670 family protein	-0.108	-0.222517	-0.0637386	-0.621	-0.0169683	0.378
ACX60_02455	GFA family protein	0.466	-0.21844	-0.187139	-2.26	-0.588384	-2.34
ACX60_02460	DUF4256 domain-containing protein	0.486	-0.286203	-0.160139	-2.05	-0.260707	-1.2
ACX60_02465	acyl-CoA dehydrogenase family protein	0.377	-0.248338	-0.333421	-1.22	0.695835	0.45
ACX60_02470	TetR/AcrR family transcriptional regulator	0.638	-0.144486	-0.183425	-1.43	0.235269	-0.0726
ACX60_02475	acyclic terpene utilization AtuA family protein	0.759	0.130843	-0.563167	-1.77	0.145222	-0.571
ACX60_02480	SDR family oxidoreductase	0.493	-0.191525	-0.304111	-1.24	0.09494	-0.00942
ACX60_02485	carboxyl transferase domain-containing protein	0.25	-0.31494	-0.0262413	-1.16	0.590876	0.263
ACX60_02490	acyl-CoA dehydrogenase family protein	0.216	-0.238404	0.187294	-0.595	0.872071	1.26
ACX60_02495	enoyl-CoA hydratase-related protein	0.268	0.0844125	-0.1104	-0.618	0.851215	1.21
ACX60_02500	acetyl/propionyl/methylcrotonyl-CoA carboxylase subunit alpha	0.032	-0.0903629	0.214847	-0.544	0.916006	0.94
ACX60_02505	hypothetical protein	0.0658	0.239859	0.248761	-0.379	-0.00518919	-0.885
ACX60_02510	ClpXP protease specificity-enhancing factor	0.109	0.383454	0.489043	-0.184	0.225003	-0.551
ACX60_02515	glutathione S-transferase N-terminal domain-containing protein	0.207	0.364951	0.354403	-0.297	0.169944	0.446
ACX60_02520	30S ribosomal protein S9	-0.589	-0.16837	-0.874467	0.961	-1.45331	-1.55
ACX60_02525	50S ribosomal protein L13	-0.529	-0.21304	-0.87319	0.723	-1.64349	-1.73
ACX60_02530	4-hydroxythreonine-4-phosphate dehydrogenase PdxA	-0.0463	-0.237984	-0.242793	-0.694	-0.484341	-0.0643
ACX60_02535	16S rRNA (adenine(1518)-N(6)/adenine(1519)-N(6))-dimethyltransferase RsmA	-0.302	-0.222448	-0.258334	-0.41	-0.694052	-0.558
ACX60_02540	symmetrical bis(5'-nucleosyl)-tetraphosphatase	-0.233	-0.136138	-0.128503	0.0537	0.0183042	0.189
ACX60_02545	DUF2147 domain-containing protein	0.239	-0.0160634	0.0317965	-0.0319	-0.0331166	-0.308
ACX60_02550	LrgB family protein	0.224	0.166188	0.301229	-0.492	0.361895	0.0338
ACX60_02555	hypothetical protein	0.0179	0.0100029	-0.134858	-0.624	0.0821638	-0.557
ACX60_02560	ribosome rescue GTPase HflX	0.0284	-0.233744	-0.128235	-0.849	-0.455002	-0.38
ACX60_02565	lysophospholipid acyltransferase family protein	0.14	0.0424319	-0.102917	-0.37	-0.266417	-0.628
ACX60_02570	phospholipase D family protein	0.127	-0.043846	-0.62489	-0.676	-0.993982	-0.883
ACX60_02575	metallophosphoesterase	0.373	0.0768632	0.546856	0.817	0.949116	1.07
ACX60_02580	OmpA family protein	-0.452	0.243115	0.314345	1.33	-0.546001	-1.41
ACX60_02585	diguanylate cyclase	-0.299	0.126652	-0.133003	0.459	-0.146444	-0.936
ACX60_02590	YfiR family protein	-0.0536	0.112807	0.070906	-0.11	-0.418633	-0.764
ACX60_02620	dihydrolipoyl dehydrogenase	0.672	0.528909	0.238831	-0.0922	0.222844	-0.37
ACX60_02625	hypothetical protein	0.0207	-0.526908	-0.884306	-0.877	-0.553618	-0.893
ACX60_02630	TIGR01244 family sulfur transferase	0.0131	-0.164242	-0.307031	-1.09	-0.903331	-0.899
ACX60_02635	alpha/beta hydrolase	0.427	0.0208492	-0.244658	-0.634	-0.214782	-0.047
ACX60_02640	thioredoxin TrxC	0.186	0.335854	0.464119	-0.00414	0.476846	0.0767
ACX60_02645	acyl-CoA thioesterase	-0.00119	0.335332	0.248783	0.13	0.359279	0.097
ACX60_02650	DUF4442 domain-containing protein	0.174	-0.516302	-0.608239	-1.08	-0.596594	-1.41
ACX60_02660	hypothetical protein	0.345	0.896815	1.52365	1.89	2.55082	2.94
ACX60_02665	hypothetical protein	0.541	0.554798	0.575654	1.09	1.79394	2.72
ACX60_02670	hypothetical protein	-0.0246	-0.0599026	-0.573684	-0.824	-0.416408	-0.702
ACX60_02680	YfbU family protein	0.967	0.510786	-0.330912	-1.45	-0.154516	-0.0749
ACX60_02685	PD-(D/E)XK nuclease family protein	0.503	0.079696	-0.242179	-0.197	0.0650811	-0.71
ACX60_02690	hypothetical protein	0.565	0.365528	0.162001	0.214	0.424256	-0.487
ACX60_02695	inovirus-type Gp2 protein	0.0992	0.902913	1.2015	2.26	2.67823	3.07
ACX60_02700	hypothetical protein	0.762	-0.106161	-0.222298	-1.4	-0.922841	-1.17
ACX60_02705	hypothetical protein	0.479	-0.109149	-0.215551	-1.08	-0.7682	-0.46
ACX60_02710	hypothetical protein	-0.243	-0.32712	-0.149967	0.61	0.155157	-1.34
ACX60_02715	hypothetical protein	-0.454	0.128538	1.15309	1.95	1.2825	1.01
ACX60_02720	hypothetical protein	-0.801	0.45744	1.29822	2.29	1.63838	1.42
ACX60_02725	hypothetical protein	-0.49	0.592383	1.29647	3.27	2.64807	2.27
ACX60_02730	hypothetical protein	NA	NA	1.98755	NA	4.30048	4.45
ACX60_02735	DUF932 domain-containing protein	0.51	0.156785	1.8837	2.49	2.91526	3.42
ACX60_02740	CopD family protein	1.22	-0.19481	0.00843148	-0.58	0.821527	1.08
ACX60_02745	copper resistance protein CopC	-0.0601	1.25731	1.79849	0.602	1.13595	2.01
ACX60_02750	heavy metal translocating P-type ATPase	0.409	-0.198606	0.468121	0.11	0.566048	0.0943
ACX60_02755	heavy metal sensor histidine kinase	0.246	0.943295	1.29918	1.62	2.56017	2.77
ACX60_02760	heavy metal response regulator transcription factor	0.255	1.05261	1.72998	2.18	3.42038	3.33
ACX60_02765	hypothetical protein	0.524	1.86373	2.56613	3.34	4.36157	4.08
ACX60_02770	multicopper oxidase domain-containing protein	0.152	0.933247	2.04962	2.96	3.70832	3.47
ACX60_02775	copper resistance protein B	0.133	0.830716	1.79709	2.88	3.7318	3.51
ACX60_02780	hypothetical protein	0.378	-0.101869	0.342827	-0.101	0.442846	0.891
ACX60_02785	TolC family protein	0.119	0.274684	0.801869	1.3	1.57443	2.37
ACX60_02790	efflux RND transporter periplasmic adaptor subunit	0.0769	0.287922	0.835388	1.4	2.10537	2.06
ACX60_02795	efflux RND transporter permease subunit	0.186	0.0395242	0.673867	1.44	1.74514	2.03
ACX60_02800	copper-binding protein	0.147	0.470438	0.688753	1.4	1.18103	1.23
ACX60_02805	ferrous iron transporter B	-0.333	0.0582261	0.00431406	0.161	-0.802362	-1.42
ACX60_02810	FeoA family protein	-0.348	0.0115593	-0.154419	-0.0594	-1.14268	-1.57
ACX60_02815	cation diffusion facilitator family transporter	-0.339	-0.267876	-0.459232	-0.709	-1.5292	-2.59
ACX60_02820	Cd(II)/Pb(II)-responsive transcriptional regulator	0.29	-0.0733624	-0.482527	-0.829	-0.652268	-1.14
ACX60_02825	restriction endonuclease	0.444	-0.25866	-0.691746	-1.17	-0.639068	-1.43
ACX60_02830	hypothetical protein	0.235	0.341957	0.771399	0.693	1.32561	1.29
ACX60_02835	GNAT family N-acetyltransferase	0.356	0.00148063	-0.00616927	-0.861	0.0838365	-0.118
ACX60_02840	tyrosine-type recombinase/integrase	0.38	0.0327354	-0.524016	-0.98	-0.582707	-1.21
ACX60_02845	YajQ family cyclic di-GMP-binding protein	0.219	0.181364	-0.19039	-1.05	-0.991267	-1.44
ACX60_02850	rhodanese-like domain-containing protein	0.566	0.49155	0.486921	-0.178	-0.232931	-1.45
ACX60_02855	FAD-dependent 5-carboxymethylaminomethyl-2-thiouridine(34) oxidoreductase MnmC	-0.129	-0.344912	-0.408415	0.217	-0.221949	0.37
ACX60_02860	hypothetical protein	-0.0978	-0.214294	-0.273363	0.0672	-0.19429	0.0431
ACX60_02865	YciI family protein	-0.162	-0.0177464	-0.215033	-0.213	-0.103903	-0.00132
ACX60_02870	septation protein IspZ	-0.389	-0.366075	-0.525609	-0.654	-1.20753	-1.26
ACX60_02875	PHP domain-containing protein	0.262	-0.00310205	0.346513	0.23	0.713505	0.882
ACX60_02880	bestrophin family protein	0.386	-0.146785	-0.535886	-0.687	0.135171	0.437
ACX60_02885	DNA repair protein RadC	0.378	-0.595405	-0.938911	-0.144	-0.252684	0.201
ACX60_02890	bifunctional phosphopantothenoylcysteine decarboxylase/phosphopantothenate--cysteine ligase CoaBC	0.279	0.557897	0.548128	0.458	-0.283461	-1.31
ACX60_02895	protein translocase subunit SecF	-0.298	-0.0218659	-0.182413	0.613	-0.478816	-0.443
ACX60_02900	protein translocase subunit SecD	-0.277	-0.0250301	-0.225717	0.309	-0.489553	-0.563
ACX60_02905	preprotein translocase subunit YajC	-0.261	-0.107528	-0.400408	0.19	-0.777944	-0.853
ACX60_02910	tRNA guanosine(34) transglycosylase Tgt	-0.536	-0.538467	-0.559976	0.424	-0.85603	-0.555
ACX60_02915	LemA family protein	-0.35	-1.12455	-0.773728	-0.546	-0.0265692	-0.359
ACX60_02920	hypothetical protein	0.546	-0.333616	-0.757855	-0.81	-0.747219	-0.491
ACX60_02925	tRNA preQ1(34) S-adenosylmethionine ribosyltransferase-isomerase QueA	-0.598	-0.303534	-0.452812	0.04	-0.416079	0.769
ACX60_02935	integrase arm-type DNA-binding domain-containing protein	0.781	1.04693	0.814873	0.0255	0.100418	-0.306
ACX60_02940	hypothetical protein	0.259	-0.199982	-0.0671093	-0.876	0.537341	0.0695
ACX60_02950	helix-turn-helix transcriptional regulator	0.385	-0.268738	-0.739335	-0.34	-0.546503	0.0281
ACX60_02955	hypothetical protein	-0.236	0.0995069	0.0173432	0.317	0.0109056	1.29
ACX60_02960	GreA/GreB family elongation factor	-0.287	-0.864585	-1.28428	-1.58	-1.38177	-1.57
ACX60_02965	hypothetical protein	-0.602	-1.61578	-1.38216	-1.14	-1.0483	-1.45
ACX60_02970	hypothetical protein	0.478	-0.313818	-1.26673	-0.621	-0.920235	-0.211
ACX60_02975	HAMP domain-containing sensor histidine kinase	0.556	-0.342076	-0.459238	-0.772	-0.39527	-1.88
ACX60_02980	bifunctional [glutamate--ammonia ligase]-adenylyl-L-tyrosine phosphorylase/[glutamate--ammonia-ligase] adenylyltransferase	0.629	0.0341286	-0.062322	-0.671	-0.325036	-0.58
ACX60_02985	branched-chain amino acid transaminase	0.353	0.0221011	-0.182383	-0.782	-0.504751	-1.08
ACX60_02990	ELM1/GtrOC1 family putative glycosyltransferase	0.137	-0.0605164	0.0773807	-0.219	-0.456613	0.342
ACX60_02995	glycosyltransferase	-0.156	-0.287096	-0.743764	-0.625	-0.583513	-0.682
ACX60_03000	polysaccharide deacetylase family protein	-0.248	0.0475067	-0.350251	-0.125	-0.341602	-0.436
ACX60_03005	glycosyltransferase family 2 protein	-0.0152	-0.00698451	-0.206037	-0.26	-0.297407	-0.327
ACX60_03010	glycosyltransferase	-0.0427	-0.0489545	-0.219953	-0.183	-0.326938	-0.15
ACX60_03015	glycosyl hydrolase Ghy	-0.349	-0.553014	-0.679629	-0.832	-0.927973	-1.32
ACX60_03020	glycosyltransferase family 25 protein	-0.443	-0.34829	-1.00661	-1.06	-1.30301	-1.5
ACX60_03025	UDP-N-acetylglucosamine 2-epimerase (non-hydrolyzing)	-0.0516	-0.234459	-0.189078	-0.038	-0.435422	-1.01
ACX60_03030	glycosyltransferase	-0.0479	-0.0983337	-0.381298	-0.189	-0.712055	-1.04
ACX60_03035	hypothetical protein	0.139	-0.254853	0.0198216	-0.133	-0.699213	-0.776
ACX60_03040	aspartate--tRNA ligase	-0.166	0.156543	0.110109	0.358	-0.303051	-0.878
ACX60_03045	DUF4184 family protein	0.996	0.455074	0.393846	-0.732	0.0845482	0.453
ACX60_03050	zinc piracy TonB-dependent receptor ZnuD	1.02	0.192302	0.135767	0.369	-0.575129	-2.08
ACX60_03055	phospholipase D family protein	0.787	0.249765	0.00696195	-0.309	-0.447375	-0.493
ACX60_03060	hypothetical protein	-0.521	0.258722	0.0119788	-0.28	-0.617556	-1.12
ACX60_03065	RcnB family protein	0.318	0.913088	1.73032	0.964	0.859772	1.15
ACX60_03070	phosphate-starvation-inducible PsiE family protein	0.591	0.461555	0.773314	0.386	0.45248	-0.91
ACX60_03075	acyl-CoA dehydrogenase C-terminal domain-containing protein	0.389	0.751778	0.861399	0.267	0.412812	-0.537
ACX60_03080	acyl-CoA dehydrogenase C-terminal domain-containing protein	0.655	0.59624	0.347638	-0.507	-0.0822006	-0.799
ACX60_03085	hypothetical protein	-0.462	-0.0338247	-0.158879	0.00332	0.808272	0.565
ACX60_03090	sensor histidine kinase efflux regulator BaeS	0.293	0.076349	-0.164578	-0.726	-0.0204633	0.368
ACX60_03095	response regulator	0.0552	0.255375	0.237563	0.136	0.711321	0.757
ACX60_03100	YdiU family protein	0.433	0.475153	0.335702	0.0625	0.218048	0.495
ACX60_03105	acyl-CoA desaturase	-0.0104	0.371697	-0.171359	0.117	-1.05348	-2
ACX60_03110	META domain-containing protein	0.237	0.310076	0.383838	-0.204	-0.383823	0.0662
ACX60_03115	glycerophosphodiester phosphodiesterase	0.356	0.411066	0.457074	0.912	0.872925	1.12
ACX60_03120	cob(I)yrinic acid a%2Cc-diamide adenosyltransferase	0.294	0.129049	-0.41256	-0.228	-0.84559	-1.35
ACX60_03125	TonB-dependent receptor	-0.258	-0.568052	-0.933541	-0.654	-1.12764	-1.3
ACX60_03130	phosphoribosylanthranilate isomerase	0.426	-0.313167	-0.571672	-0.208	-0.669484	-0.754
ACX60_03135	tryptophan synthase subunit beta	0.118	0.460436	0.663501	0.599	0.023839	-0.961
ACX60_03140	DUF1543 domain-containing protein	0.194	0.191499	-0.162369	-0.0343	-0.215227	-0.902
ACX60_03145	DUF2804 domain-containing protein	0.36	-0.31371	-0.366101	-0.91	-0.413963	-0.4
ACX60_03150	metal-dependent hydrolase	0.107	-0.560597	0.00926106	-0.332	0.470361	0.767
ACX60_03155	AraC family transcriptional regulator	0.13	0.081334	0.767286	0.771	1.45464	1.31
ACX60_03160	tryptophan synthase subunit alpha	-0.453	-0.0928227	-0.564934	0.153	-1.37147	-1.7
ACX60_03165	acetyl-CoA carboxylase%2C carboxyltransferase subunit beta	-0.563	0.0384284	-0.195413	0.608	-0.97371	-1.47
ACX60_03170	bifunctional tetrahydrofolate synthase/dihydrofolate synthase	-0.163	-0.0837284	-0.600428	-0.0808	-1.03884	-1.23
ACX60_03175	SPOR domain-containing protein	0.0575	-0.0911888	-0.161539	-0.304	-0.662655	-0.675
ACX60_03180	dual specificity protein phosphatase family protein	0.602	-0.0763261	-0.846631	-0.976	-0.962002	-0.818
ACX60_03185	MBL fold metallo-hydrolase	0.716	-0.669725	-0.809511	-1.56	-0.577406	-1.02
ACX60_03190	peroxiredoxin	0.732	0.181995	0.0655981	-2.1	-1.25306	-0.769
ACX60_03195	preprotein translocase subunit SecA	0.327	-0.229166	-0.803104	-0.609	-0.657832	-1.03
ACX60_03200	hypothetical protein	0.341	0.525511	0.533862	0.115	0.653958	0.383
ACX60_03205	MFS transporter	-0.0773	-0.463	-0.378278	-1.11	-1.01343	-2.01
ACX60_03210	hemolysin III family protein	-0.000855	-0.230496	-0.215077	-0.59	-1.0583	-1.26
ACX60_03215	SAM-dependent methyltransferase	-0.365	-0.223198	-0.391931	-0.709	-0.883006	-0.865
ACX60_03220	GNAT family N-acetyltransferase	-0.122	-0.118535	-0.173134	-0.337	-0.0672207	-0.282
ACX60_03225	patatin family protein	-0.354	-0.13206	-0.11967	0.557	0.0278651	0.401
ACX60_03230	hypothetical protein	-0.593	-0.512338	0.0878961	-0.13	-0.248814	-0.713
ACX60_03235	3-hydroxyacyl-CoA dehydrogenase NAD-binding domain-containing protein	0.697	-0.113832	0.454372	-0.458	0.494885	-0.224
ACX60_03240	acetyl-CoA C-acetyltransferase	1.06	0.203195	0.0722697	-1.09	-0.2643	-1.01
ACX60_03245	AraC family transcriptional regulator	-0.222	0.574527	0.774627	1.42	0.780579	0.0195
ACX60_03250	CaiB/BaiF CoA-transferase family protein	0.464	-0.441174	-0.257276	-1.54	0.191664	0.15
ACX60_03255	carbohydrate porin	-0.0716	-0.269409	-0.563873	-0.903	-1.80547	-2.22
ACX60_03260	glucose/quinate/shikimate family membrane-bound PQQ-dependent dehydrogenase	-0.234	0.187538	0.214884	0.402	-0.558897	-0.82
ACX60_03265	nitrite/sulfite reductase	-0.472	-0.214668	-1.28517	0.0167	-1.58916	-1.85
ACX60_03270	DUF934 domain-containing protein	-0.417	-0.122876	-0.976893	-0.0555	-1.2196	-1.24
ACX60_03275	SMR family transporter	-0.202	-1.28839	-1.08753	-1.29	-1.51582	-0.569
ACX60_03280	VOC family protein	0.0983	-0.62363	-1.06582	-3.26	-1.59228	-2.39
ACX60_03285	thiolase family protein	0.118	0.122692	0.10094	0.0802	-0.147083	-0.68
ACX60_03290	GspH/FimT family pseudopilin	0.22	-1.11235	-1.54562	-1.98	-1.60772	-1.2
ACX60_03295	OmpA family protein	-0.392	-0.057546	-0.263822	-1.01	-1.50411	-1.61
ACX60_03305	RtcB family protein	-0.425	-0.35076	-0.0275869	0.75	-0.0380306	0.784
ACX60_03310	amino acid permease	-0.649	-0.426112	-0.51142	0.901	-0.717425	-0.227
ACX60_03315	methyltransferase	-0.621	-0.417283	-0.995923	0.744	-0.995532	-0.699
ACX60_03320	uracil-xanthine permease family protein	-0.737	-0.422136	-1.47336	0.24	-1.72731	-0.893
ACX60_03325	translational GTPase TypA	-0.646	0.014528	-0.14069	1.46	-0.918516	-0.777
ACX60_03330	large conductance mechanosensitive channel protein MscL	0.0938	-0.268949	-0.646355	-1.21	-1.29617	-1.19
ACX60_03335	gamma-glutamylcyclotransferase family protein	0.251	0.100579	0.186269	0.43	0.325385	0.724
ACX60_03340	peptidylprolyl isomerase	-0.22	0.255827	0.610243	0.487	0.809286	0.676
ACX60_03345	bifunctional DNA-formamidopyrimidine glycosylase/DNA-(apurinic or apyrimidinic site) lyase	-0.0788	0.103915	0.454044	0.513	0.640646	0.892
ACX60_03350	DNA-3-methyladenine glycosylase	-0.131	0.0249797	-0.114956	-0.495	-0.449776	-0.403
ACX60_03355	TonB-dependent receptor	-0.148	-0.0245308	-0.0770523	-0.216	-0.0891039	-0.00206
ACX60_03360	NADH:flavin oxidoreductase/NADH oxidase	0.0747	0.531431	0.642991	-0.206	0.184947	0.0555
ACX60_03365	AEC family transporter	0.0616	-0.0654536	0.164553	-0.331	0.444729	0.973
ACX60_03370	tetratricopeptide repeat protein	0.465	-0.610831	-0.805518	-2.1	-1.25741	-1.07
ACX60_03375	DsbC family protein	0.0612	-0.492772	-0.674148	-1.26	-1.30376	-0.527
ACX60_03380	folate-binding protein YgfZ	-0.103	-0.0609346	-0.744883	-1.09	-1.44097	-1.75
ACX60_03385	SRPBCC family protein	0.65	-0.414239	0.645124	-1.05	1.18497	-0.107
ACX60_03390	DUF488 domain-containing protein	NA	0.445416	-0.374076	-0.251	0.958604	1.14
ACX60_03395	zinc ribbon domain-containing protein YjdM	-0.342	-0.369012	-0.643443	-0.573	-1.35379	-1.16
ACX60_03400	YegP family protein	-0.113	-0.0911399	-1.15634	-2.65	-1.73106	-2.38
ACX60_03405	proline--tRNA ligase	-0.303	0.169134	-0.178997	0.285	-0.351175	-0.232
ACX60_03410	efflux RND transporter permease subunit	0.0824	-0.135271	-0.477853	-0.379	-0.320841	-0.124
ACX60_03415	efflux RND transporter periplasmic adaptor subunit	0.113	-0.351976	-0.524344	-0.507	-0.676291	-0.842
ACX60_03420	hypothetical protein	0.463	-1.03123	-0.647973	-0.0224	0.252111	0.436
ACX60_03425	twitching motility response regulator PilG	0.234	-0.543157	-0.581581	-0.735	-0.257891	-0.991
ACX60_03430	response regulator	0.369	-0.0654136	-0.388672	-0.421	-0.2327	-0.251
ACX60_03435	chemotaxis protein CheW	0.69	-0.0445011	-0.272572	-0.467	-0.187368	-0.0451
ACX60_03440	methyl-accepting chemotaxis protein	-0.0819	-0.368992	-0.127234	0.323	0.864585	0.797
ACX60_03445	Hpt domain-containing protein	0.0255	-0.020082	0.275205	1.2	1.85992	2.62
ACX60_03450	hypothetical protein	0.483	-0.620088	0.784797	0.892	1.8376	2.18
ACX60_03455	succinyl-diaminopimelate desuccinylase	-0.0593	0.230303	-0.222932	-0.106	-0.841661	-0.545
ACX60_03460	entericidin A/B family lipoprotein	1.21	0.520592	-0.2111	-2.74	-3.24486	-2
ACX60_03465	DUF1853 family protein	0.147	0.426449	0.802304	0.912	2.00986	3.81
ACX60_03470	YbaN family protein	0.152	-0.359948	-0.108109	-0.41	0.136084	0.965
ACX60_03475	cell wall-recycling L%2CD-carboxypeptidase ElsL	0.413	-0.171669	-0.145685	-0.37	-0.202539	0.674
ACX60_03510	YdcF family protein	-0.605	0.108939	-0.54667	1.04	-0.381028	-0.101
ACX60_03515	PepSY domain-containing protein	0.339	-0.130228	-0.45544	0.829	0.470445	0.901
ACX60_03520	SdpI family protein	-0.0565	-0.101627	-0.28959	-0.331	-0.752932	-1.07
ACX60_03525	YccS family putative transporter	0.147	0.230046	0.493691	0.231	0.0796498	-0.202
ACX60_03530	multidrug effflux MFS transporter	0.171	0.0806879	-0.0248761	-0.286	-0.00824055	0.263
ACX60_03535	nitroreductase	0.678	0.57805	1.39307	-0.106	0.736686	0.37
ACX60_03540	hypothetical protein	-0.88	-0.968641	-1.16317	-0.834	-2.22906	-2.12
ACX60_03545	alanine/glycine:cation symporter family protein	-1.25	-0.620516	-0.514253	0.5	-1.26488	-0.767
ACX60_03550	patatin-like phospholipase family protein	0.713	0.22986	-0.363412	-1.11	-0.812726	-0.94
ACX60_03555	threonine ammonia-lyase	0.462	0.334771	0.178777	-0.727	-0.277068	-0.4
ACX60_03560	peptide antibiotic transporter SbmA	-0.0166	-0.0702564	-0.20404	-0.691	-0.260594	-0.592
ACX60_03565	M13 family metallopeptidase	-0.713	-1.12454	-0.379187	0.00641	0.296836	-0.224
ACX60_03570	DUF4850 domain-containing protein	0.206	-0.878261	-0.843358	-0.81	-0.500874	-0.285
ACX60_03575	DUF1176 domain-containing protein	0.267	-0.55227	-0.912488	-1.25	-0.315641	-0.669
ACX60_03580	hypothetical protein	0.576	0.536095	0.764872	-0.216	0.0454124	-0.0557
ACX60_03585	DJ-1/PfpI family protein	0.486	0.76888	1.36306	-0.713	0.386464	-0.201
ACX60_03590	Asp-tRNA(Asn)/Glu-tRNA(Gln) amidotransferase subunit GatB	-0.384	0.136249	0.196841	0.806	-0.189979	-0.0485
ACX60_03595	Asp-tRNA(Asn)/Glu-tRNA(Gln) amidotransferase subunit GatA	-0.318	0.0363803	0.0643934	0.607	-0.316091	-0.212
ACX60_03600	Asp-tRNA(Asn)/Glu-tRNA(Gln) amidotransferase subunit GatC	-0.397	0.0372434	-0.0695158	0.557	-0.511038	-0.335
ACX60_03605	rod shape-determining protein	-0.172	0.128602	-0.177829	0.241	-0.862421	-1.07
ACX60_03610	rod shape-determining protein MreC	-0.13	0.0849164	-0.251437	0.631	-0.736357	-0.619
ACX60_03615	rod shape-determining protein MreD	-0.079	0.127442	-0.247455	0.858	-0.488339	-0.381
ACX60_03620	Maf-like protein	0.00994	0.201274	-0.303169	0.779	-0.342399	0.0314
ACX60_03625	ribonuclease G	0.0572	-0.141222	-0.322242	0.152	-0.383142	-0.146
ACX60_03635	wax ester/triacylglycerol synthase family O-acyltransferase	0.123	0.147218	0.18044	-0.321	-0.00355816	-0.436
ACX60_03640	phosphoadenylyl-sulfate reductase	-0.324	0.420105	0.306516	0.356	-0.00724407	-0.188
ACX60_03645	bifunctional phosphoserine phosphatase/homoserine phosphotransferase ThrH	-0.299	-0.0309366	0.265702	0.324	-1.18784	-2.35
ACX60_03650	outer membrane protein transport protein	0.0808	-0.781636	-0.558722	-1.99	-1.53104	-3.46
ACX60_03655	NAD(P)H-dependent oxidoreductase	0.876	-0.385794	0.0618727	-0.0104	1.0942	1.21
ACX60_03660	AraC family transcriptional regulator	0.396	0.0456748	-0.609403	-0.894	0.133019	0.361
ACX60_03665	fatty acid desaturase family protein	0.898	0.247521	0.283334	-0.342	0.19115	-0.342
ACX60_03670	PaaX family transcriptional regulator C-terminal domain-containing protein	-0.344	-0.692732	-0.957435	-1.25	-0.894071	-1.19
ACX60_03675	undecaprenyl-diphosphate phosphatase	-0.112	-0.101879	-0.400905	0.764	-0.478033	-0.933
ACX60_03680	AraC family transcriptional regulator	0.376	0.0379343	0.362426	-0.113	0.518853	0.444
ACX60_03685	NAD(P)H-quinone oxidoreductase	0.371	0.689887	1.06625	0.589	0.96659	0.0973
ACX60_03690	protein deglycase HchA	0.521	0.280637	1.36295	0.603	1.58424	0.929
ACX60_03700	amino acid permease	-0.0502	0.449856	1.02375	0.532	0.44031	-0.93
ACX60_03705	2-methylaconitate cis-trans isomerase PrpF	0.0684	0.00119405	0.393599	-0.584	-0.564141	-1.78
ACX60_03710	farnesyl diphosphate synthase	-0.155	-0.128356	-0.621372	-0.919	-1.2798	-1.3
ACX60_03715	MmcQ/YjbR family DNA-binding protein	-0.146	-0.0248072	-0.0279051	-0.316	-0.44131	-0.877
ACX60_03720	SPFH domain-containing protein	-0.232	0.222096	0.734335	1.19	0.0106563	-1.11
ACX60_03725	NfeD family protein	-0.152	0.129636	0.64725	0.932	-0.073232	-1.48
ACX60_03730	patatin-like phospholipase family protein	-0.00824	0.228429	-0.242616	-0.042	-1.30872	-0.701
ACX60_03735	lysophospholipid acyltransferase family protein	-0.329	-0.611821	-0.860519	-0.949	-1.42241	-2.04
ACX60_03740	MFS transporter	0.218	-0.315299	-0.0480438	-0.528	0.0068779	0.821
ACX60_03745	DcaP family trimeric outer membrane transporter	-0.582	-0.512334	0.307781	-0.212	0.168598	-1.22
ACX60_03750	phosphoethanolamine--lipid A transferase	0.763	0.0761271	0.00119455	-0.24	0.301132	0.309
ACX60_03755	DNA-binding response regulator PmrA	0.79	0.359259	0.562006	0.0325	0.602802	0.356
ACX60_03760	two-component system sensor histidine kinase PmrB	0.62	0.136314	-0.0594177	-0.0667	0.28717	0.229
ACX60_03765	phosphatase PAP2 family protein	0.632	0.72012	-0.323732	0.285	-0.334317	0.803
ACX60_03770	ammonium transporter	0.403	-0.247001	-2.39983	1.73	2.0447	2.74
ACX60_03775	LysR family transcriptional regulator	-0.00387	-0.490207	-0.104458	-0.493	0.873632	0.64
ACX60_03780	AEC family transporter	0.0364	-0.749272	-0.110412	-0.0376	0.508069	1.01
ACX60_03785	hypothetical protein	0.49	-0.281976	-0.448764	-0.463	-0.766325	-0.261
ACX60_03790	methyltransferase domain-containing protein	-0.763	-0.649045	-0.561762	-0.77	-0.10216	-0.308
ACX60_03795	valine--tRNA ligase	-0.559	-0.126814	-0.319259	-0.0743	-0.867843	-0.841
ACX60_03800	hypothetical protein	0.704	0.188935	0.167073	0.166	1.53255	1.67
ACX60_03805	SDR family NAD(P)-dependent oxidoreductase	-0.223	-0.388519	-0.064021	-0.427	-0.12821	0.0154
ACX60_03810	nuclear transport factor 2 family protein	0.254	-0.235837	-0.482136	-1.18	-0.585854	-0.685
ACX60_03815	YbjQ family protein	0.659	-0.184879	-0.942981	-1.05	-0.894253	-1.01
ACX60_03820	YbjQ family protein	-0.0155	-0.181461	-0.745614	-1.45	-0.904213	-1.68
ACX60_03825	multidrug efflux RND transporter outer membrane channel subunit AdeK	0.0996	0.630349	0.887786	0.911	0.460256	0.429
ACX60_03830	multidrug efflux RND transporter permease subunit AdeJ	0.0848	0.348611	0.644892	0.915	0.127908	0.222
ACX60_03835	multidrug efflux RND transporter periplasmic adaptor subunit AdeI	0.145	0.321876	0.512788	0.82	-0.0107248	0.0878
ACX60_03840	phosphatase PAP2 family protein	0.391	-0.629955	-0.490918	-0.449	-0.887842	-0.382
ACX60_03845	site-specific recombinase	0.25	-0.283108	-0.496464	-0.429	-0.0917476	0.708
ACX60_03850	All-trans-nonaprenyl-diphosphate synthase	0.171	-0.103173	-0.585954	-0.86	-1.10246	-1.74
ACX60_03855	hypothetical protein	0.487	-0.111766	-0.763371	-0.999	-1.08768	-1.21
ACX60_03860	50S ribosomal protein L21	-0.527	-0.0962509	-0.511138	0.893	-1.13028	-0.905
ACX60_03865	50S ribosomal protein L27	-0.639	-0.132137	-0.626845	1.02	-1.06502	-0.835
ACX60_03870	outer membrane lipoprotein chaperone LolA	0.15	0.440991	0.513767	-0.236	0.0553711	0.39
ACX60_03875	RsiV family protein	0.811	0.26535	0.0137258	-1.36	-0.711646	-0.437
ACX60_03880	serine--tRNA ligase	-0.198	-0.0380612	-0.372762	-0.608	-1.0279	-0.742
ACX60_03885	siroheme synthase CysG	-0.111	-0.186982	-0.606189	-0.143	-0.645123	0.0175
ACX60_03890	tRNA (cytidine(34)-2'-O)-methyltransferase	0.0674	0.0201617	-0.246989	0.485	0.159595	0.395
ACX60_03895	helix-turn-helix domain-containing protein	0.132	0.21038	0.18374	-0.127	-0.0662747	0.0332
ACX60_03900	flavodoxin family protein	-0.0668	0.0326463	-0.227231	-0.877	-1.16925	-0.737
ACX60_03905	APC family permease	-0.68	0.244785	0.479984	1.12	-0.56253	-1.25
ACX60_03915	hypothetical protein	0.461	0.11137	0.0833949	-0.526	0.172482	0.0438
ACX60_03920	lipoyl(octanoyl) transferase LipB	0.727	0.0501615	0.0852886	0.0196	0.164191	0.213
ACX60_03925	DUF493 domain-containing protein	0.0518	0.382174	0.342141	0.486	0.936205	0.959
ACX60_03930	RNA polymerase sigma factor RpoD	0.178	0.208523	0.208242	0.529	0.0989594	-0.307
ACX60_03935	hypothetical protein	0.352	0.269729	-0.37107	-0.524	-0.656107	-0.809
ACX60_03940	YecA family protein	0.457	0.20632	-0.357662	-0.417	-0.545778	-0.785
ACX60_03945	hypothetical protein	-0.658	-1.18264	-1.81611	-1.39	-1.56379	-2.08
ACX60_03950	rhodanese-related sulfurtransferase	-0.588	-0.503388	-0.584273	0.649	-1.09871	-1.25
ACX60_03955	DUF1289 domain-containing protein	-0.12	0.221149	0.260479	0.0521	-0.0444053	0.0611
ACX60_03960	citrate synthase	0.414	0.772512	1.2852	0.503	0.714389	-0.0145
ACX60_03965	succinate dehydrogenase%2C cytochrome b556 subunit	-1.22	-0.484847	-0.129997	0.773	-0.699243	-1.05
ACX60_03970	succinate dehydrogenase%2C hydrophobic membrane anchor protein	-1.16	-0.431477	0.122668	1.23	-0.044984	-0.0288
ACX60_03975	succinate dehydrogenase flavoprotein subunit	-1.02	-0.329894	0.0558284	1.28	0.0247071	-0.0721
ACX60_03980	succinate dehydrogenase iron-sulfur subunit	-1.01	-0.31783	0.0528337	1.4	0.159347	0.0598
ACX60_03985	2-oxoglutarate dehydrogenase E1 component	-0.679	0.20964	0.847323	0.989	0.568187	-0.509
ACX60_03990	2-oxoglutarate dehydrogenase complex dihydrolipoyllysine-residue succinyltransferase	-0.684	0.283618	0.886606	1.21	0.585331	-0.28
ACX60_03995	dihydrolipoyl dehydrogenase	-0.659	0.209877	0.827508	1.21	0.647512	0.0913
ACX60_04000	ADP-forming succinate--CoA ligase subunit beta	-0.732	0.0848543	0.515889	1.25	0.941558	1.03
ACX60_04005	succinate--CoA ligase subunit alpha	-0.673	0.0980968	0.531217	1.26	0.965906	1.16
ACX60_04010	tryptophan--tRNA ligase	-0.275	-0.264954	-0.569214	-0.564	-1.39055	-2.23
ACX60_04015	DUF808 domain-containing protein	0.113	0.087071	-0.013078	-0.587	-0.652718	-1.07
ACX60_04020	neutral zinc metallopeptidase	-0.0209	0.0204986	0.115772	-0.315	-0.505849	-0.897
ACX60_04025	cation:proton antiporter	-0.0232	0.275578	0.956185	1.27	0.565045	0.212
ACX60_04030	Ig-like domain-containing protein	0.21	-0.677831	-0.424347	-2.29	-0.654688	-1.24
ACX60_04035	hypothetical protein	0.295	-0.713515	-0.785361	-1.65	-0.987931	-1.42
ACX60_04040	CapA family protein	0.269	-0.606649	-0.326856	-1.13	-0.481666	-0.904
ACX60_04045	metalloprotease	0.358	-0.75745	-0.339638	-0.903	-0.278509	-1.58
ACX60_04050	MGMT family protein	0.453	-0.528447	-0.0471671	-0.534	-0.19665	-0.592
ACX60_04055	universal stress protein	0.261	-0.361616	-0.256659	-1.09	-0.704116	-1.42
ACX60_04060	CatB-related O-acetyltransferase	0.122	0.0192699	-0.472139	-0.664	-0.855076	-0.234
ACX60_04065	RidA family protein	0.615	0.485661	-0.249455	-0.667	-0.173913	0.0419
ACX60_04070	TetR/AcrR family transcriptional regulator	0.148	-0.04858	-0.366327	-0.792	-0.525327	-1.23
ACX60_04075	transcription elongation factor GreA	-0.331	0.874696	1.63713	2.25	1.30603	0.816
ACX60_04080	carbamoyl-phosphate synthase large subunit	-0.69	0.481199	1.13054	2.39	0.730508	0.536
ACX60_04085	glutamine-hydrolyzing carbamoyl-phosphate synthase small subunit	-0.612	0.405711	1.0482	2.05	0.555799	0.454
ACX60_04090	hypothetical protein	0.0351	-0.498625	-0.830296	-1.47	-1.03321	-1.28
ACX60_04095	DOMON-like domain-containing protein	-0.242	-0.127342	-0.410638	-0.113	-0.825167	-0.565
ACX60_04100	ribosome assembly RNA-binding protein YhbY	-0.325	-0.0140378	-0.369516	-0.283	-0.989702	-0.751
ACX60_04105	23S rRNA (uridine(2552)-2'-O)-methyltransferase RlmE	0.143	0.00924335	-0.0616304	-0.0539	-0.322162	-0.583
ACX60_04110	ATP-dependent zinc metalloprotease FtsH	0.433	0.282433	0.184253	-0.042	-0.0839752	-0.446
ACX60_04115	dihydropteroate synthase	-0.316	0.00748961	0.324118	0.223	-0.0482015	-0.012
ACX60_04120	DUF5713 family protein	-0.622	-0.228711	-0.530245	1.27	0.0323666	1.06
ACX60_04125	hypothetical protein	-0.514	-0.88043	-1.16294	0.158	-0.92408	-0.554
ACX60_04135	alkaline phosphatase D family protein	0.2	-0.452933	0.218464	1.03	0.935545	1.73
ACX60_04150	bifunctional methylenetetrahydrofolate dehydrogenase/methenyltetrahydrofolate cyclohydrolase FolD	-0.536	0.558697	1.0138	1.36	-0.260143	-0.996
ACX60_04155	50S ribosomal protein L11 methyltransferase	-0.287	-0.0905693	-0.114519	0.491	-0.587906	-0.475
ACX60_04160	hypothetical protein	-0.366	0.0464447	0.298519	0.176	-0.140052	-1.37
ACX60_04165	MFS transporter	0.0517	0.534776	0.583946	0.303	0.124133	-1.3
ACX60_04170	glycerol kinase GlpK	0.217	-0.453917	-0.558928	-1.28	-0.520994	-1.12
ACX60_04175	glycerol-3-phosphate dehydrogenase	0.435	-0.692726	-1.07791	-1.75	-0.770444	-1.15
ACX60_04180	phosphoenolpyruvate carboxykinase (GTP)	-0.72	-0.0786535	-0.107476	2.21	0.506218	1.69
ACX60_04185	diacylglycerol kinase family protein	0.883	-0.809963	-0.784928	-1.73	-1.01582	-1.05
ACX60_04190	metallophosphoesterase family protein	0.489	-0.721045	-0.952082	-0.956	-0.389615	-0.577
ACX60_04195	co-chaperone GroES	0.329	-0.256403	-0.906824	-0.519	0.816136	1.04
ACX60_04200	chaperonin GroEL	0.389	-0.184022	-0.642946	-0.486	0.81659	1.21
ACX60_04205	diacylglycerol kinase	0.602	-0.896192	-0.673663	-0.49	-0.363293	-0.49
ACX60_04210	MBL fold metallo-hydrolase	-0.0246	-0.363505	-0.0857759	-0.137	-0.689047	-2.03
ACX60_04215	glycerophosphodiester phosphodiesterase	0.537	-0.0207993	-0.280935	-0.319	0.00045277	-0.302
ACX60_04220	multidrug efflux RND transporter permease subunit	0.592	0.038978	-0.1712	-0.0837	-0.0887387	0.368
ACX60_04225	DUF4112 domain-containing protein	0.317	-0.0826786	-0.434131	-0.82	-0.927405	-0.23
ACX60_04230	protease HtpX	0.495	0.482279	0.0923924	-0.142	-0.466931	-0.878
ACX60_04235	lytic transglycosylase domain-containing protein	-0.0967	-0.976891	-1.57389	-1.43	-1.12912	-0.994
ACX60_04240	tRNA 2-thiocytidine(32) synthetase TtcA	-0.314	0.115905	-0.443415	0.428	-0.972196	-0.683
ACX60_04245	SCP2 sterol-binding domain-containing protein	0.349	0.1875	-0.00917852	-0.892	-0.748804	-1.5
ACX60_04250	transglycosylase SLT domain-containing protein	0.388	0.244208	0.628669	0.91	0.507064	1.06
ACX60_04255	transcription elongation factor GreB	-0.137	0.129277	-0.537463	-0.798	-0.932899	-1.66
ACX60_04265	SgcJ/EcaC family oxidoreductase	-0.137	-0.516816	-0.483198	-0.592	-0.198078	-0.991
ACX60_04270	delta-poly-L-ornithine synthetase PosA	0.418	0.316578	0.539852	1.07	1.86775	2.06
ACX60_04275	N-acetyltransferase	-0.0245	0.0957533	0.680473	1.38	2.27399	2.74
ACX60_04280	YjhX family toxin	0.0663	-0.487384	-0.909258	-0.154	0.409137	0.115
ACX60_04285	hypothetical protein	0.121	-1.08323	-1.09419	0.22	-0.160525	-0.148
ACX60_04290	hypothetical protein	-0.327	-0.639806	-0.922898	0.0389	-0.495338	-0.91
ACX60_04295	HIT domain-containing protein	-0.315	-1.28066	-1.19805	-1	-0.484144	-0.739
ACX60_04300	DUF6430 domain-containing protein	-0.848	-1.2409	-0.956054	-0.549	-0.538811	-0.694
ACX60_04305	TIR domain-containing protein	-0.859	-1.30433	-0.91513	-0.42	-0.395444	-1.08
ACX60_04310	hypothetical protein	0.0817	-1.36933	-1.46399	-1.32	-0.743932	-1.28
ACX60_04315	hypothetical protein	-0.147	-1.50217	-1.80105	-1.48	-1.45969	-1.82
ACX60_04320	TetR/AcrR family transcriptional regulator	-0.433	-0.254415	-1.0423	1.03	2.09592	2.71
ACX60_04325	metal-dependent hydrolase	0.536	-0.414548	-0.75459	-1.22	0.381227	-0.0946
ACX60_04330	TetR/AcrR family transcriptional regulator	1.05	0.647857	-0.474323	-2.34	-0.389335	0.332
ACX60_04335	nitroreductase family protein	0.634	1.08267	0.856839	-0.0684	0.0851225	-0.298
ACX60_04340	SDR family oxidoreductase	0.766	0.526915	0.582552	-0.752	-0.591702	-0.891
ACX60_04345	TetR/AcrR family transcriptional regulator	-0.373	-0.653664	-0.753934	-0.767	-1.08783	-1.59
ACX60_04350	glycerate kinase	0.553	0.429343	-0.281364	-0.791	-0.210368	-0.113
ACX60_04355	FdhF/YdeP family oxidoreductase	0.643	-0.323703	-0.302365	-2.48	-0.71282	-1.53
ACX60_04360	formate dehydrogenase accessory sulfurtransferase FdhD	0.609	-0.402321	-0.439231	-1.78	-0.621904	-0.598
ACX60_04365	YkvA family protein	-0.288	-0.0541051	-0.538825	-1.05	0.365728	0.549
ACX60_04370	4-phosphoerythronate dehydrogenase	-0.239	-0.044088	0.0458987	-0.16	-0.277436	-1.08
ACX60_04375	EF-P lysine aminoacylase EpmA	-0.204	0.234569	0.373035	0.467	-0.0978883	0.244
ACX60_04380	Tim44-like domain-containing protein	0.629	0.516742	-0.452537	-0.669	-0.961983	-1.22
ACX60_04385	DNA repair protein RadA	-0.0933	-0.270105	-0.232351	-0.415	-0.455575	-0.213
ACX60_04390	amino acid permease	0.406	-0.0717548	0.35551	-0.844	0.0961379	-0.499
ACX60_04395	lipoprotein	0.401	-0.0911896	-0.138765	-0.558	-0.845501	-1.48
ACX60_04400	diaminopimelate decarboxylase	-0.184	-0.0432796	-0.358381	-0.272	-0.86084	-1.09
ACX60_04405	diaminopimelate epimerase	-0.0157	0.200407	0.384811	0.714	0.318569	0.227
ACX60_04410	LysE family translocator	-0.323	0.143563	0.189653	0.566	-0.334277	-0.552
ACX60_04415	site-specific tyrosine recombinase/integron integrase	0.399	-0.244803	-0.346939	-0.912	-0.735086	-0.804
ACX60_04420	electron transfer flavoprotein subunit beta/FixA family protein	0.36	0.630904	0.26716	-0.374	-0.568341	-0.882
ACX60_04425	FAD-binding protein	0.322	0.684321	0.465006	-0.235	-0.464004	-0.837
ACX60_04430	DNA gyrase subunit A	-0.306	0.0391102	-0.0406168	0.0668	-0.785433	-1.32
ACX60_04435	glycosyltransferase family 39 protein	-0.00166	0.603617	1.73077	2.72	3.4271	3.3
ACX60_04440	GtrA family protein	NA	NA	1.54019	2.44	2.93945	4.33
ACX60_04445	glycosyltransferase family 2 protein	0.0702	1.03422	2.52439	2.46	2.78244	3.11
ACX60_04450	ChbG/HpnK family deacetylase	0.629	-0.128799	0.664065	0.313	1.06595	1.85
ACX60_04455	ABC transporter permease	0.251	-0.372013	-0.33651	-1.03	-0.546516	-0.234
ACX60_04460	ABC transporter permease	0.368	-0.23398	-0.399823	-0.992	-0.412179	-0.302
ACX60_04465	efflux RND transporter periplasmic adaptor subunit	0.436	-0.153745	-0.265906	-1.13	-0.571864	-0.378
ACX60_04470	TolC family protein	0.344	-0.605807	-0.713924	-1.52	-0.862879	-1.07
ACX60_04475	3-phosphoserine/phosphohydroxythreonine transaminase	-0.184	0.459562	0.304556	0.521	-0.54069	-1.21
ACX60_04480	hypothetical protein	0.913	-0.0372349	-1.05678	-1.01	-0.182784	-0.403
ACX60_04485	YaiI/YqxD family protein	0.017	-0.316367	-0.227494	-0.364	-0.187062	-0.517
ACX60_04490	EamA family transporter	-0.0368	-0.300764	0.0115978	0.201	0.234603	0.177
ACX60_04495	lipoprotein-releasing ABC transporter permease subunit	-0.151	0.332082	0.548692	0.59	-0.0156741	-0.132
ACX60_04500	lipoprotein-releasing ABC transporter ATP-binding protein LolD	0.0187	0.482888	0.671669	0.919	0.0717385	0.156
ACX60_04505	DNA internalization-related competence protein ComEC/Rec2	-0.153	-0.489792	-0.385124	-0.0564	-0.408453	-0.0419
ACX60_04510	lysophospholipid acyltransferase family protein	-0.569	-0.54389	-0.905268	-0.79	-1.25555	-1.5
ACX60_04515	signal peptide peptidase SppA	-0.226	-0.117453	-0.379144	-0.566	-1.09335	-0.923
ACX60_04520	alpha/beta hydrolase	-0.298	-0.0379769	-0.251311	-0.411	-0.809351	-0.627
ACX60_04525	phosphoribosylglycinamide formyltransferase	-0.656	0.123752	0.205585	1.2	-0.439518	-0.508
ACX60_04530	phosphoribosylformylglycinamidine cyclo-ligase	-0.622	0.104117	0.183893	0.872	-0.702785	-1.08
ACX60_04535	AI-2E family transporter	-0.241	-0.547985	-0.525467	-0.729	-1.05012	-1.37
ACX60_04540	DnaA regulatory inactivator Hda	0.0399	-0.277177	-0.381566	-0.745	-0.841086	-1.21
ACX60_04545	rhombotarget A	0.133	-0.738949	-1.14479	-2.74	-1.10926	-1.6
ACX60_04550	CSLREA domain-containing protein	0.00585	-0.987896	-0.433926	-2.4	-0.681634	-1.31
ACX60_04555	DUF3106 domain-containing protein	1.82	4.07966	4.35508	4.31	5.20035	4.08
ACX60_04560	hypothetical protein	1.88	4.01687	4.06418	4.17	5.03981	3.88
ACX60_04565	RNA polymerase sigma factor	2.13	6.79961	7.28811	6.92	7.4888	6.86
ACX60_04570	RNA methyltransferase	-0.405	-0.451699	-0.531536	0.246	-0.927215	-0.339
ACX60_04575	class 1 fructose-bisphosphatase	-0.512	-0.00587885	-0.379629	0.249	-1.2631	-1.35
ACX60_04580	NF038105 family protein	0.369	0.205936	-0.132354	-0.908	0.0451673	-1.06
ACX60_04585	peptidoglycan-associated lipoprotein Pal	0.024	0.431086	0.726724	0.847	0.444848	0.78
ACX60_04590	Tol-Pal system beta propeller repeat protein TolB	-0.0859	0.00104487	0.000592863	0.16	-0.416987	0.134
ACX60_04595	cell envelope integrity protein TolA	-0.0647	-0.493175	-1.38494	-0.969	-1.5964	-0.738
ACX60_04600	protein TolR	-0.0586	-0.593739	-1.45284	-0.912	-1.74761	-1.36
ACX60_04605	protein TolQ	-0.3	-0.608941	-1.32559	-1.01	-1.75951	-1.49
ACX60_04610	tol-pal system-associated acyl-CoA thioesterase	-0.72	-0.346669	-1.07244	0.00173	-1.75692	-1.98
ACX60_04615	M20 family metallopeptidase	0.687	-0.0355536	0.64572	0.813	1.82813	2.22
ACX60_04620	Holliday junction branch migration DNA helicase RuvB	-0.00805	0.0204791	0.113981	0.335	0.308243	0.461
ACX60_04625	Holliday junction branch migration protein RuvA	-0.018	-0.0384401	0.0149817	-0.114	-0.136864	-0.2
ACX60_04630	deoxyguanosinetriphosphate triphosphohydrolase	0.196	-0.0932666	-0.178171	-0.615	-0.198296	-0.675
ACX60_04635	phosphoribosylformylglycinamidine synthase	-0.499	0.338849	0.500554	1.71	0.194513	0.233
ACX60_04640	multidrug effflux MFS transporter	-0.225	-0.442972	-0.571799	0.274	0.548888	1.01
ACX60_04645	hypothetical protein	0.71	-0.172285	0.674544	0.396	0.76007	1.13
ACX60_04650	P-loop NTPase fold protein	0.196	-0.123599	-0.623686	-0.837	-0.685543	-0.663
ACX60_04655	AraC family transcriptional regulator	0.284	0.123742	-0.658295	-0.514	-0.0818011	-0.221
ACX60_04660	isochorismate synthase	0.107	0.03801	0.855052	1.51	1.7455	2.71
ACX60_04665	isochorismatase family protein	0.214	0.964605	1.55631	2.49	2.87263	3.15
ACX60_04670	2%2C3-dihydro-2%2C3-dihydroxybenzoate dehydrogenase	0.213	0.304551	1.38638	1.91	3.09777	3.31
ACX60_04675	condensation domain-containing protein	0.817	1.24413	2.56819	2.91	3.86485	4.35
ACX60_04685	condensation domain-containing protein	0.472	0.552014	1.49949	2.89	3.55954	4.1
ACX60_04690	AMP-binding protein	0.486	1.09715	3.145	4.3	4.9966	5.19
ACX60_04695	SidA/IucD/PvdA family monooxygenase	-0.0826	0.95613	3.0747	4.04	4.44274	4.61
ACX60_04700	type III PLP-dependent enzyme	0.948	1.1443	2.659	3.77	4.82022	4.85
ACX60_04705	GNAT family N-acetyltransferase	0.31	0.658472	1.45881	2.05	2.57824	2.76
ACX60_04720	4'-phosphopantetheinyl transferase superfamily protein	1.05	-0.0783295	-1.4025	-1.21	-0.313298	1.14
ACX60_04725	alpha/beta fold hydrolase	0.886	0.191322	-0.427877	-1.08	-1.83341	-1.01
ACX60_04730	TonB-dependent siderophore receptor	0.412	-0.14409	-0.048582	0.414	0.862061	1.22
ACX60_04735	MFS transporter	0.389	0.355275	0.870297	1.29	1.5593	1.85
ACX60_04740	siderophore-interacting protein	0.197	1.04548	1.90438	3.11	3.10697	3.25
ACX60_04745	MATE family efflux transporter	0.481	1.0397	2.01675	2.81	3.10481	3.18
ACX60_04750	peptidase domain-containing ABC transporter	-0.00692	-0.418435	-0.0999196	0.453	0.0679246	0.826
ACX60_04755	HlyD family efflux transporter periplasmic adaptor subunit	0.141	-0.519067	-0.806756	-0.109	-0.429899	0.202
ACX60_04760	cupin domain-containing protein	0.0292	-0.431771	-0.506836	-0.295	-0.643052	-0.962
ACX60_04765	hypothetical protein	0.226	-0.509982	-1.09965	-1.5	-2.28709	-2.19
ACX60_04770	transposase family protein	0.734	0.00830234	0.01735	0.707	0.758354	0.664
ACX60_04785	Tn7-like element transposition protein TnsE	0.688	-0.032314	0.64799	0.505	1.40849	1.92
ACX60_04790	TnsD family Tn7-like transposition protein	0.212	0.400215	0.457204	0.327	1.34971	2.32
ACX60_04795	IS5-like element ISAba12 family transposase	0.191	0.0234781	0.754413	0.0049	0.936983	1.22
ACX60_04800	TniQ family protein	0.565	0.618973	0.975782	0.243	1.11057	1.25
ACX60_04805	AAA family ATPase	0.506	0.563754	0.67142	-0.15	0.886554	0.931
ACX60_04810	DDE-type integrase/transposase/recombinase	0.784	0.454041	0.409219	-0.366	0.679462	0.634
ACX60_04815	heteromeric transposase endonuclease subunit TnsA	0.599	0.202	0.164155	-0.964	0.25801	0.303
ACX60_04825	NIF3 1	0.601	0.529858	-0.197543	-1.53	-0.277595	-0.163
ACX60_04830	enoyl-CoA hydratase-related protein	0.207	0.183187	0.373665	-0.169	-0.0953782	-0.281
ACX60_04835	nicotinate-nicotinamide nucleotide adenylyltransferase	0.0254	-0.356008	-0.509185	0.179	-0.227215	-0.288
ACX60_04840	CAP domain-containing protein	0.062	-0.12791	-0.197544	0.0364	0.208839	0.425
ACX60_04845	peroxiredoxin	0.139	0.270331	0.0266577	0.308	0.459462	0.524
ACX60_04850	diphthine--ammonia ligase	0.0572	-0.526852	-0.184565	0.387	-0.101473	1.25
ACX60_04855	hypothetical protein	-0.137	0.162813	-0.0805955	-0.951	-0.790143	0.0418
ACX60_04860	7-cyano-7-deazaguanine synthase QueC	-0.405	-0.0219417	-0.158023	0.452	-0.413715	0.253
ACX60_04865	7-carboxy-7-deazaguanine synthase QueE	-0.414	0.0427727	0.0622681	0.588	-0.449183	0.105
ACX60_04870	2%2C3%2C4%2C5-tetrahydropyridine-2%2C6-dicarboxylate N-succinyltransferase	-0.363	0.15115	-0.0512441	-0.0793	-0.871369	-1.12
ACX60_04875	ornithine uptake porin CarO type 4	0.298	0.0551336	-0.162991	-2.19	-1.95519	-1.03
ACX60_04880	CysB family HTH-type transcriptional regulator	0.193	0.371295	0.944847	1.92	2.40392	2.66
ACX60_04885	sulfate ABC transporter ATP-binding protein	-0.126	0.405335	1.30199	3.04	3.44991	4.21
ACX60_04890	sulfate ABC transporter permease subunit CysW	-0.418	1.09644	1.94202	4.03	4.92259	5.29
ACX60_04895	sulfate ABC transporter permease subunit CysT	-0.427	0.530515	1.56502	4.22	4.68122	5.38
ACX60_04900	alpha/beta hydrolase	-0.238	0.407903	0.987592	3.23	3.9204	4.74
ACX60_04905	sulfate ABC transporter substrate-binding protein	-0.698	0.16397	1.00991	2.96	3.28732	3.42
ACX60_04910	aminodeoxychorismate lyase	-0.0752	-0.00518111	-0.253989	-0.457	-0.50581	-0.397
ACX60_04915	endolytic transglycosylase MltG	-0.462	-0.668797	-1.09126	-0.668	-1.05266	-0.908
ACX60_04920	dTMP kinase	-0.315	-0.435667	-0.644855	-0.304	-0.497729	-0.0375
ACX60_04925	PaaI family thioesterase	-0.0832	-0.649128	-0.839965	-0.376	-0.466714	0.238
ACX60_04930	L-aspartate oxidase	-0.07	0.10139	-0.151304	-0.0398	-0.758938	-1.38
ACX60_04935	Do family serine endopeptidase	0.963	0.881557	0.559677	-0.578	-0.0871209	0.0281
ACX60_04940	acyl-CoA thioesterase	0.752	0.458994	0.103953	-0.863	-0.468785	-0.87
ACX60_04945	GNAT family N-acetyltransferase	0.424	0.22834	-0.474011	-0.0369	-0.208102	-0.683
ACX60_04950	translation elongation factor 4	-0.46	-0.275977	-0.416315	0.156	-0.736082	-0.587
ACX60_04955	signal peptidase I	-0.474	-0.122731	0.00497022	0.961	0.211181	0.338
ACX60_04960	DUF4845 domain-containing protein	-0.294	-0.0372978	-0.0989354	0.895	0.135572	0.606
ACX60_04965	ribonuclease III	-0.178	-0.0484212	0.118957	1.4	0.718127	1.36
ACX60_04970	GTPase Era	-0.377	0.358868	1.72684	3.41	3.0245	3.44
ACX60_04975	NF038104 family lipoprotein	-0.18	0.328729	1.29551	2.81	2.8376	3.41
ACX60_04980	DNA repair protein RecO	-0.271	0.323425	1.41015	3.06	2.99296	3.53
ACX60_04985	pyridoxine 5'-phosphate synthase	-0.372	0.33648	1.05326	2.38	1.84523	1.78
ACX60_04990	tRNA-(ms[2]io[6]A)-hydroxylase	-0.372	0.401982	1.02391	2.55	1.79467	1.86
ACX60_04995	SDR family oxidoreductase	0.206	0.414787	0.249411	-0.448	-0.337677	-1.34
ACX60_05005	hypothetical protein	0.449	-0.169936	-0.175396	-1.1	-0.26353	0.347
ACX60_05010	PaaI family thioesterase	0.462	-0.0809032	-0.186547	-0.457	0.175609	-0.552
ACX60_05015	GFA family protein	-0.375	-0.685842	-0.984652	-2.24	-1.73343	-2.35
ACX60_05020	Hsp70 family protein	-0.457	-0.881804	-0.95712	-0.862	-0.683217	-1.05
ACX60_05025	hypothetical protein	-0.366	-1.73337	-2.01815	-1.88	-1.92326	-2.17
ACX60_05030	pyridoxal phosphate-dependent aminotransferase	-0.242	0.822766	0.966668	1.92	-0.0982324	-0.703
ACX60_05035	hypothetical protein	-0.485	-0.706337	-0.285182	-0.681	-0.813692	-0.582
ACX60_05040	diguanylate cyclase	0.248	-0.347162	-0.430397	-0.513	-0.256117	-0.323
ACX60_05045	hypothetical protein	0.74	0.269807	-0.392535	-1.15	-0.569639	-1.2
ACX60_05050	excinuclease ABC subunit UvrB	0.721	-0.312612	-0.963883	-0.77	0.535904	0.791
ACX60_05055	lipocalin family protein	0.855	0.155736	-0.123436	-0.479	-0.0983987	-0.301
ACX60_05060	EamA family transporter RarD	0.16	-0.358971	-0.314479	-0.0339	-0.625055	-0.0563
ACX60_05065	glyceraldehyde-3-phosphate dehydrogenase	-0.651	0.115948	0.286895	0.925	-0.964627	-1.3
ACX60_05070	hypothetical protein	-0.145	-0.731158	-0.936525	-1.31	-0.516688	-0.668
ACX60_05075	hypothetical protein	-0.149	-0.270451	-0.18767	-1.03	0.205403	-0.283
ACX60_05080	Obg family GTPase CgtA	-0.331	-0.302478	-0.205495	0.342	-0.515868	-0.375
ACX60_05085	glutamate 5-kinase	-0.344	0.0363679	0.0283729	0.559	-0.23815	-0.0885
ACX60_05090	HAD-IB family hydrolase	0.272	0.409323	0.123287	-0.638	-0.499912	-0.68
ACX60_05095	DUF1615 domain-containing protein	0.475	0.359313	-0.0275988	-0.344	-0.415234	-0.452
ACX60_05100	tRNA dihydrouridine synthase DusB	-0.474	-0.296901	-0.386635	-0.367	-0.702384	-0.608
ACX60_05105	nitronate monooxygenase	0.663	0.288175	0.212731	-0.00342	1.09049	0.562
ACX60_05110	VIT family protein	0.496	-0.649456	-0.531483	-1.06	-0.90932	-1.22
ACX60_05115	hypothetical protein	0.0401	-0.427571	-0.138225	-1.72	-0.8619	-0.935
ACX60_05120	UDP-N-acetylglucosamine 2-epimerase (non-hydrolyzing)	0.745	0.0350472	0.561903	-0.992	-0.455288	0.309
ACX60_05125	hypothetical protein	0.692	-0.580714	-0.283847	-0.929	-0.00948946	0.146
ACX60_05130	hypothetical protein	0.578	0.277971	0.954478	-0.629	0.6189	0.163
ACX60_05135	glycosyltransferase	0.186	-0.14989	0.0369496	-1.33	0.227045	0.318
ACX60_05140	hypothetical protein	0.955	-0.253124	-0.191891	-1.69	-0.279521	-0.0448
ACX60_05145	hypothetical protein	0.532	-0.802097	-0.631265	-2.54	-0.684735	-0.766
ACX60_05150	deoxyribodipyrimidine photo-lyase	0.205	0.167295	0.000830146	-0.779	-0.031064	-0.558
ACX60_05155	peptidylprolyl isomerase	0.182	-0.202813	-0.81242	-0.907	-0.545424	-1.12
ACX60_05160	NAD(P)/FAD-dependent oxidoreductase	0.422	-0.591049	-0.932698	-1.56	-0.742189	0.227
ACX60_05165	D-alanyl-D-alanine carboxypeptidase PBP6B	0.285	-0.117615	-1.06558	-0.479	-1.46423	-1.46
ACX60_05170	M61 family metallopeptidase	0.0694	0.297465	0.0439494	-0.194	-0.364386	-0.619
ACX60_05175	NADP-dependent isocitrate dehydrogenase	0.122	0.621318	0.718329	0.672	0.178823	-0.836
ACX60_05180	rRNA large subunit pseudouridine synthase E	-0.00772	-0.0556971	-0.488462	-0.594	-0.972061	-0.644
ACX60_05185	NADP-dependent isocitrate dehydrogenase	0.403	-0.205671	0.537674	-0.6	1.0308	-0.222
ACX60_05190	hypothetical protein	0.554	-0.507298	-2.03503	-1.15	-1.17918	-1.78
ACX60_05195	hypothetical protein	-0.0947	-1.29271	-1.66831	-1.54	-1.82384	-2.87
ACX60_05200	YbfB/YjiJ family MFS transporter	0.524	-0.486623	-0.152965	-0.401	0.157315	0.358
ACX60_05205	LysR family transcriptional regulator	-0.337	-0.203473	0.315532	0.0696	-0.178243	-0.317
ACX60_05210	L-cystine transporter	-0.619	0.157604	0.852461	1.5	0.218987	-0.0342
ACX60_05215	PhzF family phenazine biosynthesis protein	-0.303	-0.0384755	0.146085	0.374	0.408943	-0.0892
ACX60_05220	pitrilysin family protein	0.00925	-0.443613	-1.21518	-0.785	-1.34425	-0.917
ACX60_05225	DUF3144 domain-containing protein	-0.0912	0.399279	0.691005	1.09	-0.177272	-0.934
ACX60_05230	hypothetical protein	0.268	0.348894	0.595979	-0.258	0.649003	-0.228
ACX60_05235	CYTH and CHAD domain-containing protein	0.424	0.464424	0.570036	0.228	0.476502	-0.0608
ACX60_05240	DUF962 domain-containing protein	0.423	0.160333	-0.432648	-1.72	-1.03562	-1.47
ACX60_05245	thiamine phosphate synthase	0.0267	0.217926	0.786284	1.13	0.88707	1.06
ACX60_05250	glutamate-1-semialdehyde 2%2C1-aminomutase	-0.0111	0.151986	0.0943416	0.405	-0.0694833	-0.118
ACX60_05255	isochorismatase	0.226	0.0785615	0.0651245	0.444	0.652848	0.957
ACX60_05260	RluA family pseudouridine synthase	-0.444	-0.233043	-0.208946	0.904	0.130832	0.485
ACX60_05265	RNA polymerase-associated protein RapA	-0.6	0.334804	0.733433	1.81	1.22178	1.45
ACX60_05270	AI-2E family transporter	-0.0572	0.245704	0.188739	0.225	-0.174432	-0.818
ACX60_05275	HTH-type transcriptional repressor FabR	-0.00978	-0.647976	-1.2768	-1.22	-1.38038	-1.74
ACX60_05280	ferredoxin reductase	-0.884	-0.0571765	-0.293248	0.836	-1.29148	-0.827
ACX60_05285	acyl-CoA desaturase	-0.492	0.238929	-0.107201	1.35	-0.903241	-0.628
ACX60_05290	NAD(P)H-dependent oxidoreductase	0.612	0.312714	0.0147097	-0.478	-0.0432792	0.643
ACX60_05295	LysR family transcriptional regulator	0.381	-0.206197	-0.0653846	-0.354	0.120302	-0.162
ACX60_05300	SIMPL domain-containing protein	0.354	-0.165351	-0.436364	-1.01	-0.862677	-0.545
ACX60_05305	diaminobutyrate--2-oxoglutarate transaminase	-0.357	0.332408	0.727766	1.09	-0.16322	-0.965
ACX60_05310	aspartate aminotransferase family protein	-0.435	0.44214	0.700018	1.24	-0.0983675	-0.832
ACX60_05315	aldehyde dehydrogenase family protein	-0.913	-0.180232	0.223107	-2.66	-3.30696	-4.65
ACX60_05320	Lrp/AsnC family transcriptional regulator	1.51	-0.273385	-0.889467	-3.2	-2.48762	-2.97
ACX60_05325	thiamine pyrophosphate-binding protein	0.155	-0.838267	0.873309	-4.29	-4.76748	-6.45
ACX60_05330	amino acid permease	0.246	-0.0244893	0.831272	-1.73	-2.6123	-4.38
ACX60_05335	substrate-binding domain-containing protein	-0.572	0.399536	-0.12506	0.457	-2.33788	-1.42
ACX60_05340	phosphate ABC transporter permease subunit PstC	-0.417	0.543204	0.283845	1.35	-0.987966	0.0133
ACX60_05345	phosphate ABC transporter permease PstA	-0.422	0.571309	0.381022	1.43	-0.858338	0.472
ACX60_05350	phosphate ABC transporter ATP-binding protein PstB	0.0606	0.639512	0.695426	1.08	0.178283	0.785
ACX60_05355	protease SohB	0.681	-0.374969	-1.05008	-1.21	-0.512464	-0.71
ACX60_05360	Ig-like repeat protein Blp2	0.104	-0.977988	-1.30188	-2.04	-0.721624	-2.02
ACX60_05365	DUF2238 domain-containing protein	0.172	-0.357265	-0.801327	-1.65	-0.933941	-0.783
ACX60_05370	adenylosuccinate lyase	-0.804	0.363622	0.552252	1.44	-0.201468	-0.714
ACX60_05375	high frequency lysogenization protein HflD	-0.306	-0.194134	-0.409273	-0.0315	-0.979539	-1.02
ACX60_05380	tRNA 2-thiouridine(34) synthase MnmA	-0.4	-0.217722	-0.422594	0.0141	-0.935004	-1.05
ACX60_05385	NUDIX hydrolase	-0.135	-0.252088	-0.469412	-0.34	-0.704729	-0.875
ACX60_05390	gamma carbonic anhydrase family protein	-0.464	-0.0286624	-0.313834	-0.269	-1.27863	-1.81
ACX60_05395	D-alanyl-D-alanine carboxypeptidase PBP5/6	-0.235	0.269057	0.165308	0.403	-0.912876	-1.47
ACX60_05400	hypothetical protein	0.21	0.145255	-0.132654	-0.919	-1.03315	-0.288
ACX60_05405	hypothetical protein	0.341	-0.620113	-0.758095	0.0708	0.0880885	-0.25
ACX60_05410	5'/3'-nucleotidase SurE	-0.00536	-0.144111	-0.262646	-0.144	-0.465181	-0.274
ACX60_05415	peptidoglycan DD-metalloendopeptidase family protein	0.176	0.0479636	-0.314772	-0.988	-0.863652	-0.748
ACX60_05420	LysR family transcriptional regulator	-0.418	-0.959907	-1.27594	-0.864	-1.76845	-2.14
ACX60_05425	ATP-binding protein	0.509	0.465901	-0.0338388	-0.404	0.61472	0.698
ACX60_05430	MFS transporter	-0.185	-0.690912	-0.895699	-0.725	-0.626343	-0.24
ACX60_05435	lactoylglutathione lyase	-0.0341	0.389765	0.13619	0.00962	-0.178331	-0.758
ACX60_05440	bile acid:sodium symporter family protein	-0.207	0.221492	1.21869	0.718	0.0540487	-1.82
ACX60_05445	50S ribosomal protein L31	-2.85	-1.26383	-0.0842496	0.823	-0.68664	-0.64
ACX60_05450	EAL domain-containing protein	0.0594	-0.602432	-0.507693	-0.242	0.150691	0.773
ACX60_05455	GTPase	-0.0396	-0.809112	-1.15248	-1.03	-0.791134	-0.834
ACX60_05460	EF-P beta-lysylation protein EpmB	-0.499	-0.0714091	-0.187278	-0.128	-0.288365	0.225
ACX60_05465	elongation factor P	-0.52	-0.24025	-0.638663	-0.73	-1.48694	-1.59
ACX60_05470	carbon starvation CstA family protein	0.0224	0.202326	1.31876	-0.00795	1.2071	-0.564
ACX60_05475	YbdD/YjiX family protein	0.0608	0.110621	1.26119	-0.0371	1.25868	-0.582
ACX60_05490	PaaX family transcriptional regulator C-terminal domain-containing protein	0.511	-0.0497434	0.155681	-0.279	-0.26302	-0.293
ACX60_05495	SDR family oxidoreductase	0.579	-0.052143	-0.183991	-0.616	0.338941	0.225
ACX60_05500	fatty acid desaturase family protein	0.692	-0.211075	0.597462	-0.413	1.26928	1.6
ACX60_05505	fatty acid desaturase family protein	0.536	-0.512621	-0.235042	0.075	1.08601	1.59
ACX60_05510	metal-dependent hydrolase	0.722	0.351523	1.1572	1.81	3.01917	3.33
ACX60_05515	hydrolase	0.652	1.90244	3.49728	3.45	4.43853	4.71
ACX60_05520	LysR substrate-binding domain-containing protein	0.182	0.370784	0.617592	0.601	1.08725	0.969
ACX60_05525	trypsin-like serine protease	0.244	-0.543853	0.655315	0.623	1.22955	2.45
ACX60_05530	NAD(P)/FAD-dependent oxidoreductase	0.141	0.164213	1.47988	2.44	2.77129	3.61
ACX60_05535	alpha/beta hydrolase	0.404	0.220116	0.872846	1.52	2.13649	2.49
ACX60_05540	metal-dependent hydrolase	0.245	0.766665	1.08324	1.79	3.08166	1.87
ACX60_05545	NAD-dependent epimerase/dehydratase family protein	1.09	0.380519	1.13213	0.246	0.707954	0.705
ACX60_05550	AraC family transcriptional regulator	0.49	-0.377683	-0.695146	-1.47	-0.521523	-0.277
ACX60_05555	hypothetical protein	0.101	-0.463028	-0.210748	-0.259	0.148869	0.0467
ACX60_05560	hypothetical protein	0.167	-0.918184	-0.648349	-0.212	1.03181	0.198
ACX60_05565	hypothetical protein	-0.262	-0.717403	-0.569193	-0.819	-0.384251	-1.84
ACX60_05570	TetR/AcrR family transcriptional regulator	-0.178	-2.06121	-0.428858	1.19	1.50646	2.55
ACX60_05575	pirin-like bicupin family protein	0.243	0.462874	-0.434667	-0.605	-0.341355	-0.0125
ACX60_05580	threo-3-hydroxy-L-aspartate ammonia-lyase	0.384	0.560459	0.744861	0.773	1.07743	0.833
ACX60_05585	PAS domain-containing protein	0.42	-0.23955	-0.0526785	-0.959	-0.478576	-0.709
ACX60_05590	acinetobactin utilization protein BauF	0.921	0.214726	0.113123	-0.456	-0.503767	-0.0771
ACX60_05595	acinetobactin non-ribosomal peptide synthetase subunit BasA	0.277	0.63967	0.0543459	0.0945	0.737198	1.2
ACX60_05600	acinetobactin non-ribosomal peptide synthetase subunit BasB	0.0343	0.133348	-0.0317295	0.437	1.40585	1.91
ACX60_05605	ferric acinetobactin ABC transporter permease subunit BauD	0.153	NA	0.0414073	2.28	1.13558	3.01
ACX60_05610	ferric acinetobactin ABC transporter permease subunit BauC	-0.874	0.548894	0.0104309	1.54	1.80794	3.45
ACX60_05615	ferric acinetobactin ABC transporter ATP-binding protein BauE	-0.152	0.457123	1.29577	3.39	3.50057	4.49
ACX60_05620	siderophore-binding periplasmic lipoprotein BauB	-0.304	0.236124	1.46551	3.78	3.52295	4.55
ACX60_05625	TonB-dependent siderophore receptor	-0.0812	0.0163948	1.37626	3.38	3.71142	4.15
ACX60_05630	putative histamine N-monooxygenase	0.183	0.314602	0.371896	1.05	1.89564	2.75
ACX60_05635	acinetobactin non-ribosomal peptide synthetase subunit BasD	0.63	0.0656267	0.0621975	0.749	1.73143	2.08
ACX60_05640	(2%2C3-dihydroxybenzoyl)adenylate synthase BasE	0.374	0.309793	-0.774163	0.239	1.04007	2.06
ACX60_05645	acinetobactin biosynthesis bifunctional isochorismatase/aryl carrier protein BasF	-0.138	-0.0951837	1.0933	1.81	2.19669	3.22
ACX60_05650	acinetobactin biosynthesis histidine decarboxylase BasG	0.426	0.137895	0.953723	2.2	2.38523	3.13
ACX60_05660	acinetobactin export ABC transporter permease/ATP-binding subunit BarA	0.00739	0.817983	1.39637	2.69	3.20917	3.58
ACX60_05665	acinetobactin export ABC transporter permease/ATP-binding subunit BarB	-0.137	0.523815	1.33315	2.54	2.77971	3
ACX60_05670	acinetobactin biosynthesis thioesterase BasH	0.495	0.652858	0.831964	1.87	2.65652	3.15
ACX60_05675	acinetobactin biosynthesis phosphopantetheinyl transferase BasI	0.614	0.209202	0.794343	0.85	1.44064	2.69
ACX60_05680	acinetobactin biosynthesis isochorismate synthase BasJ	1.46	-0.424985	-0.240369	-0.24	0.208587	1.02
ACX60_05685	L%2CD-transpeptidase	-0.0953	0.130473	-0.063055	-0.59	-0.806182	-0.865
ACX60_05690	uroporphyrinogen decarboxylase	-0.262	0.049385	-0.0286199	-0.23	-0.915174	-1.23
ACX60_05695	DUF817 family protein	-0.255	-0.281687	-0.54568	-0.172	-1.06235	-0.36
ACX60_05700	DUF3015 family protein	0.908	-0.888158	-0.892239	-2.12	-1.16187	-2.23
ACX60_05705	DUF4105 domain-containing protein	0.546	0.158455	-0.185596	-0.00678	0.832203	1.24
ACX60_05710	extended-spectrum class C beta-lactamase ADC-26	0.605	0.187589	-0.8249	-1.35	-1.528	-1.06
ACX60_05715	GTP cyclohydrolase I FolE	-0.733	-0.241498	-0.489796	-0.118	-1.15231	-1.41
ACX60_05720	xanthine dehydrogenase small subunit	0.74	-0.359231	-0.525077	-1.65	0.816119	0.729
ACX60_05725	xanthine dehydrogenase molybdopterin binding subunit	0.54	-0.126796	0.254854	-0.607	1.48376	1.46
ACX60_05730	xanthine dehydrogenase accessory protein XdhC	0.102	0.124576	0.224707	-0.0136	1.26483	1.78
ACX60_05735	Smr/MutS family protein	0.209	-0.0542071	-0.411831	1.12	0.465838	0.685
ACX60_05740	indole-3-glycerol phosphate synthase TrpC	-0.353	-0.0844309	-0.375181	0.154	-0.710011	-0.788
ACX60_05745	anthranilate phosphoribosyltransferase	-0.191	-0.356631	-0.689935	-0.454	-1.34113	-1.5
ACX60_05750	TonB-dependent receptor	0.76	0.173328	-0.423714	-0.5	0.48426	1.04
ACX60_05755	M1 family metallopeptidase	0.0146	-0.0426915	0.568241	0.612	1.0022	1.18
ACX60_05760	aminodeoxychorismate/anthranilate synthase component II	0.0688	0.372735	0.0228796	0.43	-0.263739	-0.59
ACX60_05765	aminopeptidase P family protein	0.68	0.303573	-0.214715	-1.24	-0.759908	-1.41
ACX60_05770	peptide MFS transporter	0.59	-0.711063	-0.934171	-2.47	-1.57547	-2.33
ACX60_05775	type I glutamate--ammonia ligase	0.0197	0.498835	-0.425246	0.528	0.363049	-0.786
ACX60_05780	chorismate lyase	-0.374	-0.491728	-0.47005	-0.801	-1.11161	-1.08
ACX60_05785	4-hydroxybenzoate octaprenyltransferase	-0.143	-0.128939	-0.055571	-0.305	-0.608036	-0.845
ACX60_05790	lipase family protein	0.174	-0.586573	0.0243036	-1.46	-0.755026	-3.01
ACX60_05795	hypothetical protein	0.828	-0.321394	-0.516872	-0.324	-0.997519	-0.958
ACX60_05800	DUF2726 domain-containing protein	0.131	-0.224551	-0.0762648	0.153	-0.572071	0.0569
ACX60_05820	superoxide dismutase	-0.372	0.274497	0.214996	-0.413	-0.535347	-0.917
ACX60_05825	Nif3-like dinuclear metal center hexameric protein	0.213	0.51911	0.245823	-0.259	-0.377119	-1.2
ACX60_05830	trypsin-like peptidase domain-containing protein	0.127	0.269274	0.356364	0.0998	-0.110949	-0.278
ACX60_05835	multifunctional CCA addition/repair protein	0.497	0.263383	0.131348	-0.568	-0.216875	-0.116
ACX60_05840	NADP-dependent malic enzyme	-0.276	0.236725	-0.115627	0.433	-0.892026	-1.63
ACX60_05845	EAL domain-containing protein	-0.288	-0.655727	-0.463428	-0.25	-0.261982	-0.413
ACX60_05850	16S rRNA (uracil(1498)-N(3))-methyltransferase	-0.365	-0.809445	-0.965907	-0.135	-0.865393	-0.801
ACX60_05855	methylenetetrahydrofolate reductase [NAD(P)H]	-0.948	-0.920996	-1.3293	-0.305	-1.48399	-1.49
ACX60_05860	adenosylhomocysteinase	-0.982	-0.741541	-1.1127	-0.164	-1.60671	-1.22
ACX60_05865	cysteine peptidase family C39 domain-containing protein	-0.0436	0.100988	-0.406955	0.187	0.595878	0.857
ACX60_05870	carboxymuconolactone decarboxylase family protein	0.876	0.84306	0.742519	0.123	0.622312	-0.0299
ACX60_05875	acyl-CoA dehydrogenase	0.738	-0.382757	-0.326783	-1.49	-0.257893	0.526
ACX60_05880	lipoyl synthase	-0.484	0.229349	0.45873	0.00502	-0.454618	-1.03
ACX60_05885	Si-specific NAD(P)(+) transhydrogenase	-0.0322	0.279669	0.0581847	-0.459	-0.54671	-1.08
ACX60_05895	MFS transporter	-0.139	-0.936372	-0.394122	-0.243	-0.539501	-0.433
ACX60_05900	MFS transporter	0.431	-0.579373	0.0428598	0.375	0.721331	1.3
ACX60_05905	OmpW family outer membrane protein	1.53	0.428333	0.662834	-1.53	0.618754	1.62
ACX60_05910	type I methionyl aminopeptidase	0.0213	0.454246	0.374177	0.327	-0.181241	-0.236
ACX60_05915	30S ribosomal protein S2	-0.595	-0.205116	-0.784726	0.898	-1.27181	-0.949
ACX60_05920	translation elongation factor Ts	-0.652	0.095902	0.0778928	1.41	-0.334526	0.015
ACX60_05925	DUF3465 domain-containing protein	-0.293	-0.389193	-0.0957302	0.93	-0.197109	0.226
ACX60_05930	AraC family transcriptional regulator	-0.158	-0.27104	-0.271999	-0.842	-0.608047	-0.494
ACX60_05935	AzlC family ABC transporter permease	0.646	0.570441	0.602907	0.384	0.0462622	0.0879
ACX60_05940	AzlD domain-containing protein	NA	NA	0.219206	-0.409	0.604156	0.556
ACX60_05945	Mpo1-like protein	0.265	-0.0181256	0.197	-1.2	-0.1977	-1.35
ACX60_05950	septal ring lytic transglycosylase RlpA family protein	-0.0115	0.101297	0.307104	-0.273	-0.717601	-1.79
ACX60_05955	lytic murein transglycosylase B	0.021	0.0616471	-0.0221539	0.267	0.401681	-0.0628
ACX60_05960	rod shape-determining protein RodA	-0.0732	-0.0772284	-0.724356	0.27	-1.0588	-0.53
ACX60_05965	hypothetical protein	-0.137	-0.28027	-0.406891	-0.129	-0.351783	-0.625
ACX60_05970	NADPH-dependent 7-cyano-7-deazaguanine reductase QueF	-0.282	-0.0404683	-0.0242907	0.968	-0.0484864	0.0835
ACX60_05975	ABC transporter permease	-0.665	0.103079	0.216875	0.959	-0.00259202	-0.0605
ACX60_05980	ABC transporter ATP-binding protein	-0.452	-0.103317	0.0784505	0.968	-0.110494	0.0859
ACX60_05990	hypothetical protein	-0.235	-0.799474	-0.750125	0.678	1.22171	1.83
ACX60_05995	DUF3820 family protein	0.129	0.326477	-0.12048	-0.468	-0.580111	-1.09
ACX60_06000	alpha/beta fold hydrolase	0.355	-0.183894	-0.692611	-2.35	-0.0853592	-0.604
ACX60_06005	serine hydroxymethyltransferase	-0.684	0.400724	0.586455	0.857	-0.500579	-1.4
ACX60_06010	multidrug efflux RND transporter outer membrane subunit AdeH	-0.0967	0.563523	1.56115	2.55	2.47011	3.05
ACX60_06015	multidrug efflux RND transporter permease subunit AdeG	0.26	0.801803	1.23015	2.22	2.39602	2.96
ACX60_06020	multidrug efflux RND transporter periplasmic adaptor subunit AdeF	-0.186	0.397991	0.492868	2	1.26537	2.43
ACX60_06025	multidrug efflux transcriptional repressor AdeL	0.353	0.311253	-0.189372	-0.245	-0.0256166	0.0454
ACX60_06030	ABC transporter substrate-binding protein	0.618	0.913293	-0.0283013	1.37	2.27945	1.57
ACX60_06035	histidine ABC transporter permease HisQ	0.107	0.605469	0.852502	2.32	2.92388	3.14
ACX60_06040	ABC transporter permease	0.392	0.679097	0.944712	2.03	2.03816	2.54
ACX60_06045	ATP-binding cassette domain-containing protein	0.681	0.76702	1.1044	1.55	2.34301	2.46
ACX60_06050	multidrug efflux SMR transporter AbeS	0.282	0.303546	0.108536	0.167	0.349017	1.04
ACX60_06055	YfhL family 4Fe-4S dicluster ferredoxin	0.132	-0.18629	-0.640075	-0.621	-0.819856	-0.879
ACX60_06060	tRNA 5-hydroxyuridine modification protein YegQ	0.0199	-0.407595	-0.915538	-0.598	-0.92454	-0.717
ACX60_06065	PLP-dependent aminotransferase family protein	0.53	-0.141252	-0.376964	-0.46	0.840917	1.03
ACX60_06070	PhzF family phenazine biosynthesis protein	0.412	0.491315	0.83921	1.08	1.41599	1.23
ACX60_06075	ferredoxin--NADP reductase	-0.873	-0.101532	-0.79614	0.201	-1.42399	-1.85
ACX60_06080	tRNA (N6-threonylcarbamoyladenosine(37)-N6)-methyltransferase TrmO	0.226	-0.244963	-0.925257	-0.858	-0.700109	-0.282
ACX60_06085	DUF4010 domain-containing protein	0.0244	-0.304978	-0.522513	-0.622	-0.272066	-0.518
ACX60_06090	GspE/PulE family protein	0.31	0.116756	-0.0734041	-0.00509	1.07164	1.29
ACX60_06095	NirD/YgiW/YdeI family stress tolerance protein	0.213	0.619101	1.06058	0.912	0.954122	0.606
ACX60_06100	response regulator transcription factor	0.162	0.259471	0.565406	0.628	0.476714	0.441
ACX60_06105	ATP-binding protein	0.0693	0.258969	0.286379	0.385	0.298432	0.622
ACX60_06110	hemin uptake protein HemP	0.186	-0.378643	-1.243	-1.9	-2.18566	-2.43
ACX60_06115	thiamine phosphate synthase	-0.233	0.126498	0.0282571	0.107	-0.288903	-0.0894
ACX60_06120	tetratricopeptide repeat protein	0.0952	0.254951	0.272626	-0.0298	-0.0891876	0.203
ACX60_06125	penicillin-binding protein 1B	0.0743	0.132169	-0.0207975	-0.448	-0.747908	-0.681
ACX60_06130	NAD(+) kinase	-0.204	-0.182304	-0.13741	-0.333	-0.319729	-0.258
ACX60_06135	YeaC family protein	0.0715	-0.0965664	-0.103373	0.335	0.41446	0.139
ACX60_06140	glycosyl transferase family protein	0.404	-0.0394451	-0.943785	-1.11	-0.758795	-0.946
ACX60_06145	dicarboxylate/amino acid:cation symporter	-0.169	0.618629	1.02689	1.69	0.306684	-0.878
ACX60_06150	acyl-CoA dehydrogenase family protein	-0.0741	-0.577668	-0.568986	-0.706	-0.907931	-1.63
ACX60_06155	alpha/beta hydrolase-fold protein	0.0913	-0.396229	-1.10702	-1.01	-1.27098	-0.167
ACX60_06160	prephenate dehydratase	0.121	0.166874	-0.28718	-0.621	-0.703505	-1.26
ACX60_06165	bifunctional prephenate dehydrogenase/3-phosphoshikimate 1-carboxyvinyltransferase	0.115	0.280764	0.201563	0.0832	-0.117266	-0.663
ACX60_06170	hypothetical protein	0.488	0.0704817	0.373076	-0.167	-0.352633	-0.697
ACX60_06175	aminoacyl-histidine dipeptidase	0.921	0.449919	-0.223864	-0.95	-0.300394	-0.16
ACX60_06180	RNA 3'-terminal phosphate cyclase	0.655	0.153069	0.0281333	0.269	1.3973	1.54
ACX60_06185	DIP1984 family protein	-0.107	-0.245949	0.179669	0.476	1.41048	1.49
ACX60_06190	hypothetical protein	0.476	-0.586878	0.148738	-0.39	0.532892	1.47
ACX60_06195	RtcB family protein	-0.0684	-0.246978	0.438126	-0.111	0.611707	0.946
ACX60_06200	ribonuclease Z	-0.141	-0.708476	-0.903234	-0.598	-0.333054	0.174
ACX60_06205	RNA repair transcriptional activator RtcR	0.123	-0.375678	-0.538677	-0.614	0.241983	0.479
ACX60_06210	hydrolase	-0.396	0.241317	0.343519	0.45	0.340002	0.662
ACX60_06215	peroxide stress protein YaaA	0.279	-0.155291	-0.483773	-0.808	-0.406925	-0.112
ACX60_06220	hypothetical protein	0.243	-0.312526	-0.627915	-0.448	-0.208538	0.0885
ACX60_06225	thiazole synthase	-0.221	0.334275	0.375941	1.07	0.172879	0.147
ACX60_06230	sulfur carrier protein ThiS	-0.24	0.147089	0.29729	1.16	-0.498916	-0.256
ACX60_06235	DUF423 domain-containing protein	-0.383	-0.00565118	-0.237755	0.328	-0.532241	-0.188
ACX60_06240	RNA polymerase sigma factor RpoH	-0.0528	0.0864645	-0.0606827	-0.136	-0.238564	-0.126
ACX60_06245	sulfurtransferase TusA family protein	-0.95	-0.327015	-0.0036343	0.24	-0.735812	-0.822
ACX60_06250	cold-shock protein	0.0727	-0.272573	-1.078	-1.48	-2.11759	-2.43
ACX60_06255	ATP-dependent RNA helicase RhlB	-0.227	0.0927184	0.175936	0.105	-0.294203	-0.0344
ACX60_06260	hypothetical protein	0.743	0.293648	0.0191399	-1.58	-0.417069	0.603
ACX60_06265	nitroreductase	0.138	-0.151383	-0.436215	-0.557	-0.496221	-0.394
ACX60_06270	NAD(P)H-dependent glycerol-3-phosphate dehydrogenase	0.0446	-0.169145	-0.159396	-0.389	-0.346177	-0.217
ACX60_06275	phosphoglycerate mutase family protein	0.0858	-0.150843	-0.313294	-0.371	-0.314251	-0.348
ACX60_06280	type II secretion system protein GspL	0.0471	-0.246689	-0.508038	-0.519	-0.343875	-0.304
ACX60_06285	type II secretion system protein GspM	-0.282	-0.435999	-0.352967	-0.298	-0.523151	-0.0428
ACX60_06290	quinone-dependent dihydroorotate dehydrogenase	-0.463	-0.428432	-0.440575	-0.493	-0.928861	-0.905
ACX60_06295	CvpA family protein	-0.289	-0.383486	-0.414678	0.314	-0.174677	0.187
ACX60_06300	amidophosphoribosyltransferase	-0.363	0.491923	0.561141	1.15	0.474287	0.174
ACX60_06305	M48 family metalloprotease	-0.217	0.125399	-0.0191222	-0.226	0.0902801	0.415
ACX60_06310	hypothetical protein	0.202	-0.316025	-1.08762	-1.18	-0.72371	-0.403
ACX60_06315	D-glycerate dehydrogenase	-0.321	-0.331021	0.0451358	-0.139	-0.112309	-0.766
ACX60_06320	M48 family metalloprotease	0.484	0.182156	0.0696855	-1.02	-0.272216	0.234
ACX60_06325	GatB/YqeY domain-containing protein	-0.254	-0.0181392	-0.46454	0.601	-0.213455	-0.162
ACX60_06330	30S ribosomal protein S21	-0.318	0.157528	-0.110113	0.539	-0.180021	-0.181
ACX60_06335	tRNA (adenosine(37)-N6)-threonylcarbamoyltransferase complex transferase subunit TsaD	-0.255	-0.00557154	-0.224404	0.697	-0.443301	-0.0396
ACX60_06340	DUF6670 family protein	0.24	0.457654	-0.382933	0.604	0.580819	0.754
ACX60_06345	ATP-binding protein	0.53	0.59064	0.0286946	-0.548	-0.412789	-0.698
ACX60_06350	DUF3336 domain-containing protein	0.193	0.0927099	-0.212942	-0.376	-0.623868	-1.18
ACX60_06355	serine/threonine-protein kinase	-0.00554	0.152109	-0.391674	0.0882	-0.623307	0.251
ACX60_06380	LysR family transcriptional regulator	0.938	-0.195712	-0.739738	-1.99	-0.644692	-0.338
ACX60_06385	aspartate aminotransferase family protein	0.283	0.047715	0.814692	-0.85	0.647581	0.901
ACX60_06390	CoA-acylating methylmalonate-semialdehyde dehydrogenase	0.0562	0.483729	1.27761	1.36	2.40249	1.96
ACX60_06395	amino acid permease	0.721	-0.163781	1.33894	0.427	2.27636	2.18
ACX60_06400	DUF2171 domain-containing protein	0.619	0.792855	0.600781	-1.87	-0.715977	-1.43
ACX60_06405	hypothetical protein	0.638	-0.20067	-0.620363	-1.8	-0.0847286	-0.403
ACX60_06410	PIG-L family deacetylase	0.77	0.195083	-0.459964	-1.62	-0.281835	0.155
ACX60_06415	class I SAM-dependent methyltransferase	0.759	-0.0753747	0.187639	-0.947	0.566243	0.535
ACX60_06420	glycosyltransferase	0.58	0.653088	0.0794982	0.242	1.11026	1.34
ACX60_06425	NirD/YgiW/YdeI family stress tolerance protein	1.14	-0.705823	-0.152395	-2.27	-0.318168	0.279
ACX60_06430	AnBLUF65 family BLUF photoreceptors	0.185	-0.286342	-0.0797231	-1.4	-0.232002	-1.39
ACX60_06435	hypothetical protein	-0.0461	-1.38518	-0.210703	-2.35	-1.49175	-1.95
ACX60_06440	LysE family translocator	NA	0.0104028	-0.523552	-0.358	-0.51037	0.823
ACX60_06445	AraC family transcriptional regulator	0.406	-0.0370165	-0.145323	0.309	0.667233	0.889
ACX60_06450	alpha/beta fold hydrolase	0.582	0.900762	1.55939	2.39	3.40911	4.45
ACX60_06455	sodium/glutamate symporter	0.0371	0.0345005	-0.217383	-0.429	-1.42277	-1.21
ACX60_06460	ATP-binding protein	0.22	0.165678	-0.604741	-0.601	-1.24795	-1.27
ACX60_06465	GntR family transcriptional regulator	-0.168	-0.450388	-0.670447	-0.801	-0.828733	-0.992
ACX60_06470	hypothetical protein	0.898	0.358508	-1.65567	-0.42	0.416035	-0.38
ACX60_06475	TetR/AcrR family transcriptional regulator	NA	NA	NA	-1.13	-0.10194	NA
ACX60_06480	Csu fimbrial major subunit CsuAB	-0.568	0.486587	-0.0586576	-0.059	0.524059	0.739
ACX60_06485	Csu fimbrial biogenesis protein CsuA	NA	NA	NA	0.66	3.14195	3.46
ACX60_06490	Csu fimbrial biogenesis protein CsuB	NA	NA	NA	NA	NA	2.59
ACX60_06495	Csu fimbrial biogenesis chaperone CsuC	-0.769	-0.306247	0.83137	2.31	3.30386	2.57
ACX60_06500	Csu fimbrial usher CsuD	0.801	0.750307	0.970425	1.96	2.81071	3.32
ACX60_06505	Csu fimbrial tip adhesin CsuE	1.02	-0.247238	0.802996	1.05	1.99155	2.57
ACX60_06515	glycine betaine/L-proline transporter ProP	0.372	0.294287	1.20846	1.64	1.34753	1.97
ACX60_06520	NUDIX hydrolase	0.565	-0.155441	-0.0923225	-0.918	-0.128748	0.0739
ACX60_06525	HD domain-containing protein	0.106	-1.33746	-1.16901	-2.3	-0.0607481	-0.183
ACX60_06530	GNAT family N-acetyltransferase	0.622	-0.379111	-0.346907	-0.846	0.18349	0.142
ACX60_06535	TetR/AcrR family transcriptional regulator	0.467	0.426556	1.481	1.25	2.90229	4.18
ACX60_06540	DMT family transporter	-0.493	-1.7055	-1.33194	-0.875	-0.312563	0.454
ACX60_06545	paraquat-inducible protein A	0.633	-0.392808	-0.741006	-1.27	-0.474944	-0.192
ACX60_06550	paraquat-inducible protein A	0.629	-0.318904	-0.732267	-0.836	-0.592025	-0.0842
ACX60_06555	MlaD family protein	0.288	-0.47651	-0.42725	-0.733	-0.116776	0.241
ACX60_06560	PqiC family protein	0.431	-0.181963	0.0623347	-0.0832	0.483155	0.821
ACX60_06565	GNAT family N-acetyltransferase	-0.263	-1.69034	-1.61796	-1.15	-0.764831	-2.03
ACX60_06570	aspartate/glutamate racemase family protein	0.866	0.449919	0.453075	-0.391	-0.347332	-1.23
ACX60_06575	aromatic amino acid DMT transporter YddG	0.162	-0.0373252	-0.105057	-0.322	-0.0325242	-0.484
ACX60_06580	sorbosone dehydrogenase family protein	0.526	0.141188	-0.0496888	-1.23	-0.283587	0.546
ACX60_06585	GNAT family N-acetyltransferase	0.399	0.316801	0.376852	-0.976	0.244417	0.637
ACX60_06590	MFS transporter	0.203	0.226825	-1.01209	-0.347	-0.64711	0.29
ACX60_06595	TetR/AcrR family transcriptional regulator	0.511	-0.0697326	-0.735924	-0.977	-0.976829	-0.252
ACX60_06600	dicarboxylate/amino acid:cation symporter	0.439	0.697187	1.45328	2.21	3.28972	1.89
ACX60_06605	hypothetical protein	0.652	-0.363241	-1.06784	-1.66	0.243989	0.654
ACX60_06610	hydroxyacylglutathione hydrolase	0.249	1.01063	0.5686	-0.0181	0.487499	-0.59
ACX60_06615	methionine ABC transporter permease	-0.712	0.0640557	0.457066	1.29	-0.0769706	0.312
ACX60_06620	methionine ABC transporter ATP-binding protein	-0.739	-0.0310707	0.407165	1.13	-0.138545	-0.172
ACX60_06625	MetQ/NlpA family ABC transporter substrate-binding protein	-0.243	0.28706	0.179591	0.41	-0.457909	-0.868
ACX60_06630	phosphoribosylamine--glycine ligase	-0.765	-0.231955	-0.0810791	0.297	-0.88717	-1.01
ACX60_06635	bifunctional phosphoribosylaminoimidazolecarboxamide formyltransferase/IMP cyclohydrolase	-0.758	-0.128239	-0.0621037	0.474	-0.851532	-1.03
ACX60_06640	DNA-binding transcriptional regulator Fis	-0.872	-0.165146	-0.716005	0.731	-1.58812	-1.46
ACX60_06645	zinc-ribbon and DUF3426 domain-containing protein	-0.223	-0.40869	-0.747816	-0.649	-0.311423	-0.338
ACX60_06650	50S ribosomal protein L11 methyltransferase	-0.728	0.0796342	0.182553	0.00205	-0.725619	-0.751
ACX60_06655	hypothetical protein	0.711	0.27355	0.356573	-2.43	-1.32673	-0.0938
ACX60_06660	tRNA uridine-5-carboxymethylaminomethyl(34) synthesis enzyme MnmG	-0.504	0.341673	0.568667	1.9	-0.209891	-0.165
ACX60_06670	circularly permuted type 2 ATP-grasp protein	0.249	-0.483843	-0.556449	-0.755	0.659884	0.657
ACX60_06675	alpha-E domain-containing protein	0.271	0.391799	0.323013	0.222	1.73545	1.65
ACX60_06680	transglutaminase family protein	0.0874	0.0279784	0.296114	0.366	1.41153	1.77
ACX60_06685	proteasome-type protease	0.315	0.0909323	0.294888	-0.0444	0.557883	0.851
ACX60_06690	alanine racemase	-0.297	0.332922	0.375908	0.363	0.213634	0.0828
ACX60_06695	replicative DNA helicase	-0.0157	-0.0379048	-0.249629	-0.188	-0.402082	-0.178
ACX60_06700	50S ribosomal protein L9	-0.708	-0.350614	-1.00968	1.03	-1.60612	-1.37
ACX60_06705	30S ribosomal protein S18	-0.672	-0.506826	-1.03961	1.01	-1.58973	-1.43
ACX60_06710	30S ribosomal protein S6	-0.619	-0.380034	-1.12956	0.759	-1.78945	-1.63
ACX60_06715	heme o synthase	-0.543	-0.00794178	0.329411	1.56	0.00882659	0.00471
ACX60_06720	cytochrome o ubiquinol oxidase subunit IV	-0.612	0.0985428	0.422821	1.32	-0.0352374	-0.734
ACX60_06725	cytochrome o ubiquinol oxidase subunit III	-0.598	-0.0531769	0.422198	1.3	-0.175594	-0.902
ACX60_06730	cytochrome o ubiquinol oxidase subunit I	-0.595	0.0605763	0.355783	1.24	-0.210075	-0.913
ACX60_06735	ubiquinol oxidase subunit II	-0.583	-0.0316421	0.260267	1.09	-0.459109	-1.24
ACX60_06740	RDD family protein	-0.108	0.653303	1.35073	1.19	0.700599	-0.368
ACX60_06745	phosphoenolpyruvate synthase	0.0602	0.772882	1.23225	0.828	0.456436	-0.533
ACX60_06750	pyruvate%2C water dikinase regulatory protein	0.0994	0.356441	0.305755	-0.094	0.49304	-0.0394
ACX60_06755	poly-beta-1%2C6 N-acetyl-D-glucosamine exporter porin PgaA	-0.395	-0.373945	0.236317	-0.419	-0.128346	0.82
ACX60_06760	poly-beta-1%2C6-N-acetyl-D-glucosamine N-deacetylase PgaB	-0.298	0.0734847	0.44879	0.659	0.687674	1.39
ACX60_06765	poly-beta-1%2C6-N-acetyl-D-glucosamine synthase	-0.342	0.0416184	0.817595	0.769	0.856841	1.68
ACX60_06770	poly-beta-1%2C6-N-acetyl-D-glucosamine biosynthesis protein PgaD	-0.485	0.30881	0.790611	1.24	1.83384	2.01
ACX60_06775	hypothetical protein	-0.573	0.543602	0.297412	-0.853	0.673945	0.479
ACX60_06780	LLM class flavin-dependent oxidoreductase	0.243	0.514609	0.588596	0.32	0.332127	-0.158
ACX60_06785	hypothetical protein	0.0916	1.15321	1.9766	2.22	2.13903	3.06
ACX60_06790	hypothetical protein	-0.263	0.0433554	-0.294912	-0.467	-0.136906	0.636
ACX60_06795	LysR family transcriptional regulator	-0.0326	0.300948	0.207217	0.338	1.06238	1.74
ACX60_06800	type 1 glutamine amidotransferase domain-containing protein	0.727	0.0403638	0.651001	0.613	2.26648	2.47
ACX60_06805	peptide chain release factor 1	-0.461	0.00106571	-0.409932	0.357	-0.955344	-1.08
ACX60_06810	peptide chain release factor N(5)-glutamine methyltransferase	-0.368	-0.177833	-0.599416	0.102	-0.644567	-0.647
ACX60_06815	AraC family transcriptional regulator	0.354	-0.354128	-0.197934	-0.685	-0.34246	-0.345
ACX60_06820	3-hydroxyacyl-CoA dehydrogenase	-0.3	0.0593699	0.00686739	-2.28	-1.51578	-2.27
ACX60_06825	acyl-CoA dehydrogenase family protein	0.67	0.202341	0.466295	-1.84	-1.11977	-1.74
ACX60_06830	AMP-binding protein	0.925	0.273205	0.149281	-3.15	-0.81385	-1.72
ACX60_06835	flavin reductase family protein	0.216	0.468941	0.140497	-0.34	-0.049183	-0.352
ACX60_06840	HesA/MoeB/ThiF family protein	0.409	0.324947	-0.0475713	-0.0215	0.260407	0.416
ACX60_06845	AarF/UbiB family protein	0.124	-0.142502	-0.111551	-0.0811	0.19126	0.287
ACX60_06850	dihydroneopterin aldolase	0.0914	-0.139923	-0.339459	8.62e-05	-0.075174	0.358
ACX60_06855	2-amino-4-hydroxy-6-hydroxymethyldihydropteridine diphosphokinase	0.224	-0.150732	-0.0150287	0.493	0.217749	1
ACX60_06860	potassium-transporting ATPase subunit KdpA	-0.949	0.0982628	0.395483	1.73	2.37078	2.3
ACX60_06865	potassium-transporting ATPase subunit KdpB	-0.456	0.343754	1.21033	2.48	2.79193	3.72
ACX60_06870	potassium-transporting ATPase subunit KdpC	-0.41	1.23745	2.05324	4.09	3.55135	4.47
ACX60_06875	sensor histidine kinase KdpD	0.114	-0.186464	0.178043	0.463	1.16709	1.75
ACX60_06880	response regulator transcription factor	0.194	0.168894	-0.141311	-0.364	0.550952	1.12
ACX60_06885	glutamine synthetase family protein	0.655	0.187458	0.120696	0.0606	0.216416	0.421
ACX60_06890	DUF2799 domain-containing protein	0.314	-0.127159	0.0532311	1.23	0.547768	0.696
ACX60_06895	2-polyprenyl-3-methyl-6-methoxy-1%2C4-benzoquinone monooxygenase	0.0686	0.728672	1.24628	1.06	1.0861	0.306
ACX60_06900	MFS transporter	0.273	0.35157	0.60404	0.228	0.281024	-0.0379
ACX60_06905	outer membrane protein assembly factor	0.407	-0.0752813	-0.36598	-0.898	-0.46822	-0.279
ACX60_06910	translocation/assembly module TamB domain-containing protein	0.152	-0.135292	0.0199899	-0.431	-0.290697	-0.0481
ACX60_06915	hypothetical protein	-0.324	0.16454	-0.053596	0.0298	-0.511194	-1.09
ACX60_06920	bifunctional aconitate hydratase 2/2-methylisocitrate dehydratase	-0.209	0.557539	0.973771	0.7	0.672413	-0.147
ACX60_06925	hypothetical protein	-0.711	-2.13452	-2.29902	-2.93	-2.0511	-2.83
ACX60_06930	ion transporter	-0.496	-1.02211	-1.55764	-1.58	-0.858195	-0.244
ACX60_06935	MFS transporter	-0.315	-0.212238	-0.455383	-0.102	-0.607855	0.3
ACX60_06940	membrane protein	-0.83	-1.59025	-2.08717	-0.429	-1.51457	-1.17
ACX60_06945	DUF4198 domain-containing protein	-0.278	-0.286286	-1.17652	-0.154	-0.95397	-0.513
ACX60_06950	LysR family transcriptional regulator	-0.222	-0.319858	-0.775013	0.0269	-0.954836	-0.635
ACX60_06955	DUF441 domain-containing protein	-0.637	-0.0186393	-0.507018	-0.736	-0.991731	-0.677
ACX60_06960	hypothetical protein	0.557	0.425686	-0.0503116	-1.13	-0.515265	-0.209
ACX60_06965	pseudouridine synthase	-0.0594	0.0426719	0.140024	-0.0381	-0.000930865	0.251
ACX60_06970	GNAT family N-acetyltransferase	0.162	-0.174086	-0.316007	-0.208	-0.282054	-0.0468
ACX60_06975	type II toxin-antitoxin system RelB/DinJ family antitoxin	0.096	-0.419077	-0.659093	-0.778	-0.946809	-0.979
ACX60_06980	pseudouridine synthase	-0.233	-0.603475	-0.847199	0.119	0.461696	0.751
ACX60_06985	tRNA (adenosine(37)-N6)-threonylcarbamoyltransferase complex ATPase subunit type 1 TsaE	-0.174	-0.0247462	-0.225136	-0.469	-0.35315	-0.043
ACX60_06990	DNA mismatch repair endonuclease MutL	-0.144	-0.147122	-0.497786	-0.403	-0.16066	0.206
ACX60_06995	tRNA (adenosine(37)-N6)-dimethylallyltransferase MiaA	-0.00776	-0.0777743	-0.0302294	-0.682	-0.276167	-0.213
ACX60_07000	RNA chaperone Hfq	-0.0757	0.0687331	-0.1611	-0.908	-0.685095	-0.881
ACX60_07005	DMT family transporter	-0.365	-0.241854	-0.34459	0.269	-0.42404	0.444
ACX60_07010	oxygen-insensitive NAD(P)H nitroreductase	0.055	0.894125	0.91946	-0.0102	-0.0755009	-1.26
ACX60_07015	hypothetical protein	0.941	NA	NA	1.86	0.299749	0.162
ACX60_07020	UDP-2%2C3-diacylglucosamine diphosphatase	0.13	0.0273981	-0.37164	-0.612	-0.794889	-0.471
ACX60_07025	peptidylprolyl isomerase	-0.026	0.454809	0.0829371	0.00491	-0.513388	-0.564
ACX60_07030	glutamine--tRNA ligase/YqeY domain fusion protein	-0.253	0.159388	-0.156979	0.512	0.240411	0.565
ACX60_07035	glutamine amidotransferase	0.24	0.253367	-0.388823	-0.361	-0.155677	-0.257
ACX60_07040	ethanolamine ammonia-lyase subunit EutC	1.09	0.864284	0.822196	1.18	2.04943	3.03
ACX60_07045	ethanolamine ammonia-lyase subunit EutB	0.421	0.989612	1.10506	1.1	2.17156	2.71
ACX60_07050	ethanolamine permease	0.301	0.268799	0.499528	0.372	-0.118115	2.09
ACX60_07055	aldehyde dehydrogenase family protein	-0.0963	-0.618542	0.626259	-2.27	-3.75659	-0.00746
ACX60_07060	helix-turn-helix domain-containing protein	1.07	0.187576	0.284673	-1.72	-0.460969	-0.419
ACX60_07065	alpha/beta hydrolase	0.659	-0.082558	-0.440098	-1.65	-1.30898	-0.525
ACX60_07070	iron-containing alcohol dehydrogenase	0.16	-0.141667	0.749114	-2.71	-4.10799	0.268
ACX60_07075	AAA family ATPase	0.053	-0.273746	-0.781337	-0.946	-1.02777	-0.643
ACX60_07080	5-carboxymethyl-2-hydroxymuconate Delta-isomerase	0.199	0.0200154	0.078111	-0.535	-0.0667307	0.0809
ACX60_07085	hydroxyethylthiazole kinase	0.0645	0.112014	0.38907	0.744	1.02999	1.84
ACX60_07090	hypothetical protein	-0.533	-0.536124	-0.669706	-0.473	-0.153615	0.525
ACX60_07095	hypothetical protein	1.05	0.485141	0.775969	-0.63	1.35101	1.74
ACX60_07100	aminopeptidase N	0.667	-0.725987	-1.19007	-1.42	0.153231	0.493
ACX60_07105	spore coat U domain-containing protein	1.5	-1.36513	-0.441053	-2.95	-1.06761	-1.16
ACX60_07110	fimbria/pilus periplasmic chaperone	0.45	-0.274501	-0.150118	-1.06	1.00041	0.403
ACX60_07115	fimbria/pilus outer membrane usher protein	0.674	-0.149162	0.142436	-0.533	1.10263	1.19
ACX60_07120	spore coat U domain-containing protein	0.547	-0.277898	0.697503	0.902	2.02632	1.36
ACX60_07125	glutathione S-transferase family protein	0.737	0.268777	0.35336	0.546	1.76203	1.42
ACX60_07130	SDR family NAD(P)-dependent oxidoreductase	0.398	-0.449466	0.584287	0.945	1.14042	1.75
ACX60_07135	SDR family NAD(P)-dependent oxidoreductase	-0.238	0.109807	0.473573	0.685	1.45056	1.67
ACX60_07140	chorismate mutase	0.0192	-0.242513	-0.624089	-0.34	-0.315395	-0.622
ACX60_07145	Lrp/AsnC family transcriptional regulator	0.212	-0.0220312	-0.453265	-0.668	-0.083446	-0.446
ACX60_07150	hypothetical protein	-2.48	-1.68033	-1.32025	0.863	NA	NA
ACX60_07155	TetR/AcrR family transcriptional regulator	NA	NA	-1.99031	-0.544	NA	1.58
ACX60_07160	TonB-dependent receptor	-0.134	-0.349566	-0.336892	0.00633	-0.864076	0.562
ACX60_07165	mechanosensitive ion channel	0.222	-0.150376	-0.305383	-1.45	-0.891945	0.206
ACX60_07170	hypothetical protein	1.13	0.979529	0.80761	-0.51	1.03295	0.587
ACX60_07175	hypothetical protein	0.756	0.268207	-0.235609	-1.26	0.883383	-0.28
ACX60_07180	hypothetical protein	NA	NA	NA	-1.41	NA	0.175
ACX60_07185	hypothetical protein	1.16	0.48094	0.106174	-0.825	0.262077	0.149
ACX60_07190	N-acetyltransferase	0.527	0.901451	-0.0697442	-0.799	0.264459	-0.025
ACX60_07195	TonB-dependent siderophore receptor	0.323	-0.267703	-0.530824	0.24	0.648282	1.93
ACX60_07200	OmpW family outer membrane protein	-0.0664	0.161662	0.0934246	0.328	0.489753	0.687
ACX60_07210	hypothetical protein	NA	NA	NA	-2.28	0.414898	0.989
ACX60_07215	ATP-binding cassette domain-containing protein	0.0521	0.128044	0.290852	0.592	0.657478	1.29
ACX60_07220	universal stress protein	0.047	-0.318023	-0.280008	-1.29	-0.905525	-1.84
ACX60_07225	hypothetical protein	2.07	NA	NA	NA	-0.101419	0.68
ACX60_07235	RDD family protein	0.192	-0.253089	-0.267882	-0.628	0.038117	0.113
ACX60_07240	magnesium-translocating P-type ATPase	-0.0323	0.0782414	0.683954	1.31	1.78433	2.69
ACX60_07245	MgtC/SapB family protein	-0.197	0.266935	0.810096	1.74	1.68553	2.09
ACX60_07250	benzoate/H(+) symporter BenE family transporter	-0.575	0.171501	0.789827	0.686	0.311479	0.831
ACX60_07255	Lrp/AsnC family transcriptional regulator	-0.132	0.142616	0.161975	-0.504	1.16414	1.11
ACX60_07260	leucine efflux protein LeuE	-0.15	-0.303783	-0.465088	-1.05	-0.613125	-0.626
ACX60_07265	transaldolase	0.742	0.395046	-0.173975	-1.21	-0.885827	-0.372
ACX60_07270	LysR family transcriptional regulator	0.0989	-0.180967	-0.266162	-0.768	-0.0613644	0.416
ACX60_07275	chlorhexidine efflux PACE transporter AceI	-0.605	-0.0198139	-0.0208482	-0.293	-0.7059	0.775
ACX60_07280	acetyl-CoA C-acetyltransferase	0.119	-0.0303572	0.031093	-0.119	0.215913	0.417
ACX60_07285	3-oxoacyl-ACP reductase	0.329	0.113301	0.385114	0.0678	0.982504	1.56
ACX60_07290	MaoC/PaaZ C-terminal domain-containing protein	0.155	0.0788756	0.931823	1.46	2.83054	3.18
ACX60_07295	serine hydrolase domain-containing protein	0.358	-0.0410249	0.777981	0.92	2.22482	2.03
ACX60_07300	TetR family transcriptional regulator	0.452	0.425764	0.182058	0.374	0.476124	1.02
ACX60_07305	multidrug efflux MFS transporter AmvA	-0.232	-0.127434	0.0519978	0.362	0.211863	1.14
ACX60_07310	DNA polymerase III subunit gamma/tau	0.0895	-0.111677	-0.245192	-0.661	-0.469806	-0.531
ACX60_07315	phospholipase C%2C phosphocholine-specific	0.428	0.30308	0.86359	1.31	1.77438	2.28
ACX60_07320	thioesterase family protein	0.0812	-0.310293	-0.243519	-0.584	0.304655	-0.597
ACX60_07325	iron-containing alcohol dehydrogenase	-0.0835	-0.441093	-0.267552	-1.32	-0.354955	-0.796
ACX60_07330	lactonase family protein	0.823	0.674567	0.479773	-0.218	-0.157158	-0.596
ACX60_07335	low molecular weight protein-tyrosine-phosphatase	0.146	-0.38707	-0.687636	-0.32	-0.510958	-0.455
ACX60_07340	UDP-N-acetylmuramate dehydrogenase	-0.239	-0.255889	-0.51908	0.14	-0.122057	0.0994
ACX60_07345	YdcF family protein	-0.178	-0.152903	-0.505574	-0.256	-0.369664	-0.0016
ACX60_07350	alpha/beta hydrolase	0.0237	-0.102098	0.0990852	0.272	0.327426	0.707
ACX60_07355	FMN-binding glutamate synthase family protein	0.344	0.276896	-0.140741	-0.47	-0.876592	-0.459
ACX60_07360	PepSY-associated TM helix domain-containing protein	-0.19	-0.0529219	-0.311854	0.0668	-0.221848	0.411
ACX60_07365	TetR/AcrR family transcriptional regulator	-0.316	-0.913085	-1.8672	-3.08	-1.54548	-3.59
ACX60_07370	iron-containing redox enzyme family protein	-0.131	-1.49837	-2.68453	-4.55	-2.65868	-4.19
ACX60_07375	tyrosine-type recombinase/integrase	0.0467	-0.206263	-0.460596	-0.225	0.0407398	0.256
ACX60_07380	hypothetical protein	-0.514	0.547323	1.2426	1.8	2.61246	3.5
ACX60_07385	hypothetical protein	0.216	0.355641	1.27741	1.84	2.91177	3.36
ACX60_07390	hypothetical protein	0.111	0.36258	1.27728	1.79	2.98897	3.54
ACX60_07395	hypothetical protein	NA	NA	NA	2.78	3.57334	4.13
ACX60_07400	hypothetical protein	NA	NA	-0.311917	1.47	2.72525	1.84
ACX60_07405	hypothetical protein	-0.75	0.0146886	0.361613	0.692	1.05985	1.47
ACX60_07410	ATP-binding protein	-0.944	-1.37601	-0.447415	0.000567	0.919124	1.17
ACX60_07415	hypothetical protein	NA	NA	NA	-0.484	-0.468663	-0.0511
ACX60_07420	hypothetical protein	-1.45	0.531299	-0.667522	0.314	0.081575	0.181
ACX60_07425	hypothetical protein	-0.135	-0.222098	-0.28174	0.136	0.379461	0.201
ACX60_07430	hypothetical protein	-0.427	-0.6114	-0.512408	-0.735	-0.652904	-1.06
ACX60_07435	S24 family peptidase	0.166	-0.271076	-0.667332	-1.07	-1.06633	-1.24
ACX60_07440	hypothetical protein	-1.37	-1.49566	-3.65719	-1.56	-0.419076	0.231
ACX60_07445	hypothetical protein	-1.24	-0.311157	-0.290035	0.0832	0.768151	1.27
ACX60_07450	hypothetical protein	-1.01	-1.17991	0.0185171	0.846	1.74432	2.17
ACX60_07455	DNA cytosine methyltransferase	-0.792	-0.699285	0.218709	0.935	1.7149	2.77
ACX60_07460	YdaU family protein	-0.798	-0.0441395	1.5028	2.11	3.31412	3.5
ACX60_07465	hypothetical protein	-0.601	0.0663048	1.64206	2.94	3.76766	4.09
ACX60_07470	hypothetical protein	-0.984	1.15342	2.54566	3.17	3.93514	4.09
ACX60_07475	HNH endonuclease	-0.743	0.764936	2.23763	2.97	3.49467	4.43
ACX60_07490	DUF1064 domain-containing protein	0.147	0.958951	2.90751	3.42	4.20618	5.06
ACX60_07495	antiterminator Q family protein	-0.583	0.324781	3.35887	3.59	4.44099	4.84
ACX60_07500	BRO family protein	0.407	0.414161	0.452971	0.892	1.11975	1.64
ACX60_07510	hypothetical protein	0.117	-1.77044	-0.671949	-0.92	-0.677929	1.32
ACX60_07515	hypothetical protein	-0.279	-0.630825	-0.606992	-0.55	0.0181591	-0.0838
ACX60_07520	hypothetical protein	NA	NA	NA	NA	NA	2.05
ACX60_07525	putative metallopeptidase	NA	0.272492	0.85142	3.08	3.4366	4.49
ACX60_07530	DUF2280 domain-containing protein	NA	NA	NA	-0.657	0.232145	2.79
ACX60_07535	phage terminase large subunit	-0.779	-0.954725	-1.06806	0.468	0.990583	1.95
ACX60_07540	DUF4055 domain-containing protein	-0.864	-0.625009	0.652506	1.93	2.75005	3.83
ACX60_07545	minor capsid protein	0.0449	-0.83791	0.969614	1.3	3.19948	2.99
ACX60_07550	hypothetical protein	-0.0595	-1.05013	-1.33547	-1.37	-0.696561	-0.277
ACX60_07555	hypothetical protein	0.566	-1.0336	-0.928235	-0.729	0.0548326	1.36
ACX60_07560	hypothetical protein	NA	-1.81757	-0.718574	-0.876	-0.619277	0.65
ACX60_07565	DUF6651 domain-containing protein	-2.03	-1.64104	-1.25983	-0.85	-0.599964	1.58
ACX60_07570	major capsid protein	-1.03	-0.699064	0.0522979	0.644	1.51324	2.94
ACX60_07575	Ish1 domain-containing protein	-1.68	-2.55047	-2.03992	-1.84	-1.72476	0.998
ACX60_07580	hypothetical protein	-1.31	-0.454214	-1.11947	-0.459	-0.350752	1.26
ACX60_07585	glutamate 5-kinase	NA	-1.61449	0.827709	-0.36	0.199328	1.63
ACX60_07590	hypothetical protein	-0.415	0.0461139	0.0644658	0.468	0.454099	1.68
ACX60_07595	hypothetical protein	0.0668	-0.0203271	0.31596	0.596	1.60591	2.01
ACX60_07600	phage tail terminator-like protein	0.112	-0.132255	-0.143698	0.981	1.06173	1.41
ACX60_07605	hypothetical protein	0.0574	1.21653	0.624848	0.214	0.592122	1.24
ACX60_07610	SH3 domain-containing protein	-0.126	-0.681619	-0.648377	-0.59	0.00223614	-0.128
ACX60_07615	hypothetical protein	-0.79	-1.45121	-0.677187	-1.42	0.2462	1.68
ACX60_07620	hypothetical protein	-0.709	-1.02368	-0.429043	-0.315	0.348874	2.22
ACX60_07625	phage tail tube protein	-2.72	-1.86256	-1.60281	-1.17	-1.28785	1.56
ACX60_07630	hypothetical protein	-1.13	-3.71494	-1.13742	-1.4	-0.793964	0.818
ACX60_07635	type II toxin-antitoxin system HicA family toxin	-0.0956	0.362313	0.550926	0.229	-0.230467	0.397
ACX60_07640	type II toxin-antitoxin system HicB family antitoxin	0.0519	0.821381	0.315157	0.0977	-0.319709	0.31
ACX60_07645	DUF4236 domain-containing protein	-0.365	-0.21709	-0.62061	-0.587	-1.61148	-2.76
ACX60_07650	hypothetical protein	-0.436	-0.43083	-0.850434	-0.886	-1.01477	-2.45
ACX60_07655	tape measure protein	0.512	-0.282711	0.314577	0.894	1.59118	2.62
ACX60_07660	hypothetical protein	NA	NA	NA	0.292	1.15119	2.17
ACX60_07665	DUF1833 family protein	NA	NA	0.889866	1.26	1.99728	3.09
ACX60_07670	hypothetical protein	NA	-0.899356	0.75487	1.09	1.9075	2.84
ACX60_07675	host specificity factor TipJ family phage tail protein	0.109	-0.357062	0.4239	0.963	1.69815	2.75
ACX60_07680	holin	NA	NA	NA	-1.71	0.550403	2.05
ACX60_07685	lysozyme	NA	-0.923819	NA	-1.54	-0.102975	1.3
ACX60_07690	hypothetical protein	NA	NA	-0.909368	-1.99	0.955613	1.06
ACX60_07695	hypothetical protein	0.412	0.279516	-0.159138	-0.133	-0.106257	-0.366
ACX60_07700	Y-family DNA polymerase	-0.184	-0.852524	-0.233036	0.655	1.56355	1.44
ACX60_07705	SOS response-associated peptidase family protein	0.222	-0.433779	-0.324425	-0.227	0.740085	0.135
ACX60_07710	hypothetical protein	0.0725	-0.45493	-0.567682	-0.842	0.390684	0.0849
ACX60_07715	MFS transporter	-0.565	-1.01878	-0.805144	-0.437	-0.902419	-0.375
ACX60_07720	hypothetical protein	0.141	-0.322961	-0.585043	-1.43	-1.27351	-0.72
ACX60_07725	acetyl-CoA carboxylase biotin carboxylase subunit	-0.953	0.023056	-0.437435	0.816	-1.21015	-1.58
ACX60_07730	acetyl-CoA carboxylase biotin carboxyl carrier protein	-0.944	-0.0634414	-0.45415	0.683	-1.24049	-1.68
ACX60_07735	type II 3-dehydroquinate dehydratase	-0.704	-0.708603	-1.52011	-0.178	-2.10111	-2.41
ACX60_07740	Y-family DNA polymerase	-0.0232	-0.107331	0.148166	0.166	1.20309	1.56
ACX60_07745	ABC transporter substrate-binding protein	0.279	-0.231331	-0.786707	0.235	0.846465	1.25
ACX60_07750	ANTAR domain-containing protein	NA	0.575706	1.12331	1.63	3.56865	4.07
ACX60_07755	hypothetical protein	NA	NA	NA	NA	5.78121	3.46
ACX60_07760	nitrite reductase large subunit NirB	0.921	1.6894	3.1147	4.86	5.93803	6.23
ACX60_07765	nitrite reductase small subunit NirD	0.322	1.80324	3.1071	5.19	5.72898	6.38
ACX60_07770	nitrate reductase	0.838	0.90614	1.7634	2.81	3.79682	4.89
ACX60_07775	NTP transferase domain-containing protein	0.775	0.333042	0.909379	1.4	2.34013	3.09
ACX60_07780	molybdopterin-dependent oxidoreductase	1.48	0.420248	0.583989	0.199	2.01634	2.28
ACX60_07785	GTP 3'%2C8-cyclase MoaA	0.502	-0.206926	-0.352991	-0.988	0.636737	0.599
ACX60_07790	MoaD/ThiS family protein	-0.0582	0.493326	0.288207	0.118	1.8228	1.18
ACX60_07795	molybdenum cofactor biosynthesis protein MoaE	0.327	0.141845	0.381327	0.191	1.24537	1.13
ACX60_07800	bifunctional molybdenum cofactor biosynthesis protein MoaC/MoaB	0.422	-0.104104	0.25727	0.0739	0.87971	0.853
ACX60_07805	molybdopterin molybdotransferase MoeA	0.317	-0.108597	0.0313313	-0.0662	0.698542	0.907
ACX60_07810	helix-turn-helix domain-containing protein	0.225	0.127345	-0.0453116	-0.956	-0.376012	-0.807
ACX60_07815	PLP-dependent aminotransferase family protein	0.491	-0.537313	-0.564487	-0.821	-0.0212705	0.102
ACX60_07820	DMT family transporter	-0.557	-0.321089	-0.485247	0.0712	-0.244011	-0.572
ACX60_07825	TusE/DsrC/DsvC family sulfur relay protein	-0.15	0.110411	0.311539	0.784	0.19497	0.413
ACX60_07830	hypothetical protein	-0.412	0.372814	0.182956	1.21	0.275691	0.322
ACX60_07835	hypothetical protein	-0.391	-0.179808	-0.129398	0.664	0.172755	0.263
ACX60_07840	sulfurtransferase complex subunit TusD	0.337	0.24353	0.150437	-0.621	-0.314731	0.713
ACX60_07845	UDP-glucose 4-epimerase GalE	0.68	0.0282957	0.409361	-0.739	-0.0823446	1.11
ACX60_07850	class II fumarate hydratase	0.721	0.817863	1.03511	0.0804	0.37183	1.02
ACX60_07855	hypothetical protein	0.902	0.402587	1.54843	0.0967	1.08773	2.23
ACX60_07860	hypothetical protein	-0.924	-0.65876	-0.343826	0.229	-0.417537	-0.709
ACX60_07865	hypothetical protein	-0.726	-0.195681	-0.58867	0.487	-0.71414	-0.218
ACX60_07870	D-amino acid dehydrogenase	0.43	-0.524205	-0.473543	-2.58	-0.780368	-1.63
ACX60_07875	hypothetical protein	0.198	0.297188	0.214025	-0.232	0.0982764	-0.294
ACX60_07880	2-C-methyl-D-erythritol 2%2C4-cyclodiphosphate synthase	0.0477	0.258353	0.258157	0.154	0.446382	0.314
ACX60_07885	protein tyrosine phosphatase family protein	0.212	-0.10651	-0.763009	-0.588	-0.580749	-0.834
ACX60_07890	ornithine carbamoyltransferase	0.0748	0.760871	0.822244	1.36	0.0393693	-0.547
ACX60_07895	multidrug efflux transcriptional repressor AdeN	-0.262	-0.602138	-0.594905	-0.799	-0.850214	-0.199
ACX60_07900	nitrogen regulation protein NR(I)	-0.31	-0.230577	-0.964776	0.872	1.31497	1.35
ACX60_07905	nitrogen regulation protein NR(II)	-0.0387	-0.619966	-2.01636	0.178	0.59157	1.29
ACX60_07910	30S ribosomal protein S12 methylthiotransferase RimO	-0.641	-0.296349	-0.346303	-0.0235	-0.907516	-0.462
ACX60_07915	UMP kinase	-0.683	0.0605437	-0.233011	0.421	-0.834499	-0.344
ACX60_07920	ribosome recycling factor	-0.638	0.0990104	0.0718132	0.474	-0.375315	-0.298
ACX60_07925	polyprenyl diphosphate synthase	-0.744	-0.54047	-0.932554	-0.105	-0.813498	-0.218
ACX60_07930	phosphatidate cytidylyltransferase	-0.638	-0.474406	-0.883281	0.171	-0.707333	-0.108
ACX60_07935	1-deoxy-D-xylulose-5-phosphate reductoisomerase	-0.535	-0.418776	-0.487277	0.202	-0.482501	-0.0663
ACX60_07940	RIP metalloprotease RseP	-0.469	-0.170574	-0.236961	0.0133	-0.349862	0.00605
ACX60_07945	outer membrane protein assembly factor BamA	-0.325	0.145267	0.217852	0.233	-0.329425	-0.184
ACX60_07950	OmpH family outer membrane protein	-0.29	-0.154617	0.0250151	0.083	-0.190526	-0.0273
ACX60_07955	UDP-3-O-(3-hydroxymyristoyl)glucosamine N-acyltransferase	-0.345	-0.677058	-0.742002	-0.559	-0.854292	-0.178
ACX60_07960	3-hydroxyacyl-ACP dehydratase FabZ	-0.73	-0.278172	-0.639331	0.0308	-1.71247	-1.9
ACX60_07965	acyl-ACP--UDP-N-acetylglucosamine O-acyltransferase	-0.766	-0.171532	-0.699263	0.0598	-1.37765	-1.67
ACX60_07970	YbgF trimerization domain-containing protein	-0.203	0.67429	2.1734	3.23	3.20685	3.09
ACX60_07975	regulatory protein RecX	0.194	-0.0811088	0.0312543	-0.0808	0.0302483	0.501
ACX60_07980	recombinase RecA	0.197	0.0399955	0.0796827	-0.0322	0.491888	0.416
ACX60_07985	S4 domain-containing protein	0.653	-0.584917	-0.578776	-0.013	1.35958	1.89
ACX60_07990	HAD-IA family hydrolase	-0.157	-0.107801	0.0529595	-0.16	-0.0218794	-0.157
ACX60_07995	YcgJ family protein	-1.25	-0.612559	-1.64029	-1.69	-1.13012	-1.75
ACX60_08000	hypothetical protein	0.000921	-2.18907	-1.88184	-2.12	-1.08728	-0.881
ACX60_08005	hypothetical protein	-0.34	-0.135554	-0.880998	-2.01	-1.00153	-1.11
ACX60_08010	GNAT family N-acetyltransferase	0.602	-0.145786	-0.663382	-0.905	0.0736171	0.431
ACX60_08015	Lrp/AsnC family transcriptional regulator GigD	-0.556	-0.656441	-0.336472	-1.13	0.109279	0.36
ACX60_08020	kynureninase	0.308	0.202016	0.0934664	-0.559	0.577511	0.585
ACX60_08025	amino acid permease	0.302	-0.346672	0.417709	-0.438	1.21606	1.37
ACX60_08030	alpha/beta hydrolase	0.295	0.41148	0.616036	0.83	1.98688	2.42
ACX60_08035	S8 family peptidase	0.125	0.202597	-0.305639	-0.763	-0.235582	0.0855
ACX60_08040	SulP family inorganic anion transporter	-1.03	-0.169544	-0.204004	0.664	0.485374	1.48
ACX60_08045	SOS response-associated peptidase family protein	0.204	0.27285	0.422017	-0.287	1.13487	1.08
ACX60_08050	glucose/sorbosone family PQQ-dependent dehydrogenase	0.566	-0.210597	-0.0608902	-0.771	0.293214	0.813
ACX60_08055	universal stress protein	0.546	0.294849	0.509707	-0.714	-0.333629	-0.976
ACX60_08060	GGDEF domain-containing protein	0.108	-0.550826	-0.722231	-1.19	-0.589673	0.0943
ACX60_08065	hypothetical protein	-0.0865	-0.706441	-0.180212	-0.853	-1.28313	-0.796
ACX60_08070	MarR family transcriptional regulator	-0.106	0.569209	1.15073	0.231	0.915912	-0.639
ACX60_08075	fructose-specific PTS transporter subunit EIIC	-0.226	0.451905	0.750665	1.48	0.805938	1.43
ACX60_08080	1-phosphofructokinase	-0.158	0.514133	0.789349	1.1	0.082659	0.308
ACX60_08085	phosphoenolpyruvate--protein phosphotransferase	-0.062	0.514399	1.11199	0.989	0.191535	0.177
ACX60_08090	alpha/beta fold hydrolase	0.887	0.386165	0.0944321	-0.0746	0.568882	0.919
ACX60_08095	hypothetical protein	0.367	-0.287801	-0.160903	-0.353	0.202163	0.627
ACX60_08100	hypothetical protein	0.502	0.480458	0.495816	-0.728	0.0521011	-0.753
ACX60_08105	heme-binding protein	0.0932	-0.612054	-0.503854	-2.1	-2.34983	-3.82
ACX60_08110	branched-chain amino acid transport system II carrier protein	-0.305	-0.590183	-0.881162	-0.258	-1.23097	-1.14
ACX60_08115	type I methionyl aminopeptidase	-0.366	-0.322117	-0.619945	-0.899	-1.19283	-1.46
ACX60_08120	LysR substrate-binding domain-containing protein	0.167	0.217479	0.219861	-0.505	-0.373874	-0.962
ACX60_08125	hypothetical protein	-0.44	0.0909752	-0.140548	-0.183	-0.969614	-0.307
ACX60_08130	Grx4 family monothiol glutaredoxin	-0.177	0.338262	0.0945899	0.078	-0.698226	-0.914
ACX60_08135	aspartate aminotransferase family protein	0.314	0.403262	-0.312452	0.0261	-0.611154	-0.78
ACX60_08140	CBS domain-containing protein	-0.126	-0.530054	-0.69745	-1.55	-0.546596	-1.47
ACX60_08145	DUF2750 domain-containing protein	-0.0404	-0.427356	-1.03615	-0.913	-1.20143	-1.35
ACX60_08150	hypothetical protein	0.356	-0.0454894	-0.472384	-1.2	-0.789868	-1.34
ACX60_08155	hypothetical protein	0.656	-0.0101886	0.116289	-1.6	-0.125398	-0.941
ACX60_08160	hypothetical protein	-0.355	-0.249877	-0.167841	-0.686	-0.116968	-0.0417
ACX60_08165	signal recognition particle-docking protein FtsY	-0.361	0.0943979	0.299185	0.395	-0.0929701	-0.159
ACX60_08170	nitroreductase family protein	0.147	0.153116	-0.00964383	-0.929	-0.533026	-0.185
ACX60_08175	DUF2057 domain-containing protein	-0.568	0.632151	-0.35272	0.0851	-2.34258	-1.04
ACX60_08180	GNAT family N-acetyltransferase	-0.171	-0.544326	-0.735295	-0.458	-0.601513	-0.775
ACX60_08185	cyd operon YbgE family protein	-0.419	-0.294102	1.09706	2.32	1.76579	1.92
ACX60_08190	cytochrome bd-I oxidase subunit CydX	-1.67	0.318925	1.57799	NA	2.46024	1.41
ACX60_08195	cytochrome d ubiquinol oxidase subunit II	-0.511	-0.292827	1.17169	1.86	1.55305	1.1
ACX60_08200	cytochrome ubiquinol oxidase subunit I	-0.625	-0.283497	0.871689	1.16	0.833529	-0.00806
ACX60_08205	hypothetical protein	-1.22	NA	NA	-3.32	NA	NA
ACX60_08210	DUF1449 family protein	-0.322	-0.418842	-0.444282	-0.348	-1.03648	-1.06
ACX60_08215	Rieske (2Fe-2S) protein	-0.592	0.0599122	-0.211553	-0.335	-0.688574	-1.11
ACX60_08220	adenosine kinase	-0.528	-0.0826376	-0.53938	-0.447	-1.18014	-1.11
ACX60_08225	TonB-dependent siderophore receptor	-0.463	-0.545474	-1.24407	-0.207	-1.60499	0.0449
ACX60_08230	insulinase family protein	-0.185	0.209357	0.366439	0.0175	-0.256845	-1.16
ACX60_08235	phospholipase A	-0.113	0.0107047	0.0541296	0.224	-0.171228	-0.482
ACX60_08240	TrkH family potassium uptake protein	-0.0256	-0.0148284	-0.115481	-0.335	-0.365957	-0.304
ACX60_08245	TrkA family potassium uptake protein	0.194	0.203085	-0.219024	-0.754	-0.470672	-0.637
ACX60_08250	threonine ammonia-lyase%2C biosynthetic	-0.238	0.2133	0.213286	-0.0519	-0.615648	-0.701
ACX60_08255	ribose-5-phosphate isomerase RpiA	-0.506	-0.167111	-0.141226	-0.4	-0.587954	-0.641
ACX60_08260	SprT family zinc-dependent metalloprotease	-0.225	-0.493245	-0.523541	-0.549	-0.217898	-0.0346
ACX60_08265	hypothetical protein	0.646	-0.328531	-0.566831	-1.18	-0.0845003	-0.235
ACX60_08270	N-acetyl-gamma-glutamyl-phosphate reductase	-0.103	0.385686	0.139876	-0.392	-0.551253	-1.11
ACX60_08275	DUF6776 family protein	0.0916	0.0850699	-0.179508	-0.23	-0.631389	-0.756
ACX60_08280	ATP-dependent Clp protease adapter ClpS	0.121	0.230445	-0.0236132	-0.0812	-0.352781	-0.55
ACX60_08285	ATP-dependent Clp protease ATP-binding subunit ClpA	0.323	0.43368	0.568959	-0.27	0.333162	0.273
ACX60_08290	YnfA family protein	0.355	0.477177	0.443012	0.103	0.496521	1.36
ACX60_08295	3-deoxy-7-phosphoheptulonate synthase	0.549	-0.284356	-1.22238	-1.34	-1.41671	-1.81
ACX60_08300	alpha/beta hydrolase	0.138	0.377668	0.0431067	-0.241	-0.125784	-0.283
ACX60_08305	PadR family transcriptional regulator	0.0896	-0.0246799	-0.415883	-0.971	-0.456148	-0.577
ACX60_08310	NADPH-dependent 2%2C4-dienoyl-CoA reductase	0.267	0.408628	0.0056912	-0.138	0.23885	0.763
ACX60_08315	nuclear transport factor 2 family protein	0.847	0.123128	-0.413409	-0.245	0.549719	0.653
ACX60_08320	SGNH/GDSL hydrolase family protein	0.504	0.0923505	0.149239	0.117	0.706956	1.3
ACX60_08325	alpha/beta hydrolase	0.404	0.686786	1.11711	1.08	1.54196	1.33
ACX60_08330	metal-dependent hydrolase	0.526	0.00683835	-0.577525	-0.261	0.621477	0.712
ACX60_08335	hypothetical protein	-0.566	0.107492	0.281034	0.0495	-0.743493	-1.23
ACX60_08340	CTP synthase	-0.589	-0.10933	0.0642595	0.573	-0.207292	-0.251
ACX60_08345	3-deoxy-8-phosphooctulonate synthase	-0.665	-0.0967867	0.152586	0.803	-0.00213616	-0.176
ACX60_08350	phosphopyruvate hydratase	-0.799	0.362108	0.852866	1.75	0.563673	0.271
ACX60_08355	DUF421 domain-containing protein	-0.409	0.0797689	0.441567	-0.0134	0.662996	0.641
ACX60_08360	cell division protein FtsB	0.234	-0.188901	-0.60748	-1.03	-0.849457	-0.896
ACX60_08365	2-C-methyl-D-erythritol 4-phosphate cytidylyltransferase	0.376	-0.0852228	-0.79575	-0.448	-1.03998	-0.273
ACX60_08370	3-oxoacid CoA-transferase subunit A	-0.893	-0.244235	0.477347	-1.27	-0.581513	-0.69
ACX60_08375	3-oxoacid CoA-transferase subunit B	-0.522	-0.0982828	0.472691	-1.16	-0.211346	-0.155
ACX60_08380	3-oxoadipyl-CoA thiolase	-0.319	-0.174637	0.912128	-0.693	-0.131094	0.13
ACX60_08385	3-carboxy-cis%2Ccis-muconate cycloisomerase	-0.172	-0.179982	0.966563	-0.481	0.105657	0.588
ACX60_08390	3-oxoadipate enol-lactonase	-0.505	0.333065	2.07388	0.571	1.29754	1.78
ACX60_08395	MFS transporter	-0.499	0.163084	2.74544	0.848	1.26217	2.31
ACX60_08400	4-carboxymuconolactone decarboxylase	-0.19	0.741689	3.02528	1.73	1.99287	3.35
ACX60_08405	protocatechuate 3%2C4-dioxygenase subunit beta	0.557	0.558586	2.63208	1.69	1.72118	3.24
ACX60_08410	protocatechuate 3%2C4-dioxygenase subunit alpha	-0.396	0.408589	2.42414	1.62	1.49785	3.07
ACX60_08415	type I 3-dehydroquinate dehydratase	0.0829	0.110814	1.8379	0.953	1.23994	2.36
ACX60_08420	right-handed parallel beta-helix repeat-containing protein	-0.281	0.0535822	2.2512	1.04	1.02346	1.84
ACX60_08425	carbohydrate porin	0.132	-0.280865	1.85081	1.05	1.15244	1.6
ACX60_08430	glucose/quinate/shikimate family membrane-bound PQQ-dependent dehydrogenase	-0.323	0.190863	1.78083	2.7	1.75253	3.24
ACX60_08435	DUF6438 domain-containing protein	-0.293	0.0362055	-0.212463	-0.258	-1.07961	-1.68
ACX60_08440	YeeE/YedE family protein	-0.894	0.0430559	-0.498805	-0.295	-0.0550023	0.254
ACX60_08445	DUF6691 family protein	-0.0619	-0.0209073	0.120457	0.217	0.476786	0.576
ACX60_08450	MBL fold metallo-hydrolase	0.417	0.114321	0.366325	-0.626	0.243617	0.568
ACX60_08455	IclR family transcriptional regulator PcaU	-0.168	-0.0462905	-0.527908	-0.527	0.566502	-0.0769
ACX60_08460	LysR family transcriptional regulator	-0.00536	-0.181519	-0.841191	-0.464	-0.282406	-0.287
ACX60_08465	acyl-CoA dehydrogenase family protein	0.356	-0.0980527	0.242629	-0.151	1.2125	0.591
ACX60_08470	phosphotransferase family protein	0.496	0.0214902	0.852536	0.296	1.29577	0.921
ACX60_08475	histidine phosphatase family protein	0.337	0.442841	0.892875	0.544	1.61977	1.07
ACX60_08480	SDR family oxidoreductase	0.25	-0.0975543	0.879977	0.551	1.47789	1.11
ACX60_08485	OprD family outer membrane porin	1.77	0.479092	1.15807	0.861	1.64014	1.4
ACX60_08490	MFS transporter	1.29	0.330839	0.91445	0.62	2.58392	1.19
ACX60_08495	MarR family transcriptional regulator	-0.625	-0.555039	-1.01784	-1.2	-1.43227	-1.41
ACX60_08500	amidase	-0.275	-0.0849011	0.619866	-0.861	0.798913	-3.44
ACX60_08505	acyl-CoA dehydrogenase family protein	0.261	1.15891	1.31035	0.108	2.88599	-1.18
ACX60_08510	hypothetical protein	2.53	0.987222	2.34588	1.55	3.14531	-0.523
ACX60_08515	nuclear transport factor 2 family protein	0.584	0.184178	1.54587	1.04	3.4995	-0.911
ACX60_08520	aromatic ring-hydroxylating dioxygenase subunit alpha	0.217	0.487553	2.2497	1.37	3.48191	-0.585
ACX60_08525	aromatic-ring-hydroxylating dioxygenase subunit beta	0.192	0.499044	1.96002	1.27	3.66369	-0.318
ACX60_08530	SDR family oxidoreductase	0.275	1.15012	2.04351	1.79	3.98668	-0.0711
ACX60_08535	PDR/VanB family oxidoreductase	0.72	1.03257	2.48099	2.03	4.62199	0.41
ACX60_08540	flavin reductase family protein	0.989	1.31311	2.80525	1.84	3.89018	0.463
ACX60_08545	transcriptional regulator FeaR	1.12	-0.144826	0.0780516	-0.377	1.03722	1.22
ACX60_08550	primary-amine oxidase	0.574	0.495046	0.493864	0.974	2.30016	2.13
ACX60_08555	hypothetical protein	1.4	-0.418678	0.795775	1.97	2.49376	2.96
ACX60_08560	NAD-dependent phenylacetaldehyde dehydrogenase	0.583	0.744416	3.01769	3.8	4.65706	5.13
ACX60_08565	penicillin acylase family protein	0.394	0.377484	1.36923	2.41	3.75318	3.3
ACX60_08570	3-oxoadipate enol-lactonase	0.507	0.826564	1.8893	3.11	3.52136	3.41
ACX60_08575	3-oxoadipyl-CoA thiolase	0.193	0.501523	1.69071	2.58	3.40788	3.73
ACX60_08580	3-oxoacid CoA-transferase subunit B	1	0.622375	1.97941	2.25	3.00223	3.6
ACX60_08585	3-oxoacid CoA-transferase subunit A	0.679	0.738116	1.6765	2.02	3.29329	3.54
ACX60_08590	catechol 1%2C2-dioxygenase	0.302	0.503485	1.37084	0.976	2.47396	2.6
ACX60_08595	muconolactone Delta-isomerase	0.824	0.391797	1.383	0.911	2.6121	2.99
ACX60_08600	muconate/chloromuconate family cycloisomerase	-0.0493	0.755329	0.751599	0.251	0.691742	1.48
ACX60_08605	LysR family transcriptional regulator	0.147	0.126133	0.170723	-0.431	-0.193226	-0.325
ACX60_08610	TorF family putative porin	0.23	-0.404138	-0.681272	-1.33	-0.11236	-0.0474
ACX60_08615	FadR/GntR family transcriptional regulator	0.0906	0.0709377	0.0640486	-0.599	-0.176788	0.054
ACX60_08620	IlvD/Edd family dehydratase	0.526	0.314693	0.332457	-0.511	1.73136	2.24
ACX60_08625	multidrug efflux MFS transporter AbaQ	-0.37	-0.0964465	0.945031	-0.378	2.18515	2.74
ACX60_08630	AraD1 family protein	0.27	1.58083	2.27456	1.81	3.45757	4.05
ACX60_08635	aldehyde dehydrogenase (NADP(+))	0.617	1.47816	2.27579	2.29	3.54202	4.34
ACX60_08640	hypothetical protein	0.537	0.310174	0.76477	1.13	2.32251	2.53
ACX60_08645	alpha/beta hydrolase	0.835	0.667013	0.668172	-1.12	0.122024	0.6
ACX60_08650	NADH:flavin oxidoreductase/NADH oxidase family protein	0.785	0.981097	0.898094	0.0433	1.02805	1.72
ACX60_08655	saccharopine dehydrogenase NADP-binding domain-containing protein	0.969	0.526902	0.335583	-0.0989	1.11685	1.38
ACX60_08660	dihydrofolate reductase family protein	-0.248	-0.530019	0.00109276	-1.4	0.30186	-0.619
ACX60_08665	type 1 glutamine amidotransferase domain-containing protein	0.576	0.109348	0.546	0.407	1.18397	1.6
ACX60_08670	MerR family transcriptional regulator	0.135	0.0114332	0.00135798	-0.417	-0.0721306	-0.00912
ACX60_08675	type 1 glutamine amidotransferase domain-containing protein	0.688	0.388273	-0.495722	-1.05	1.01025	1.08
ACX60_08680	FAD-dependent oxidoreductase	-0.000845	-0.198517	-0.370554	0.108	1.14413	1.97
ACX60_08685	Rrf2 family transcriptional regulator	0.436	-0.0835759	-0.373568	-0.396	-0.370626	0.567
ACX60_08690	MBL fold metallo-hydrolase	-0.165	-0.187179	-0.245234	0.317	0.63612	1.27
ACX60_08695	TetR/AcrR family transcriptional regulator	0.236	0.0886646	-1.08915	-0.0725	0.0777087	1.37
ACX60_08700	LysR family transcriptional regulator	0.0256	-0.443395	-0.494104	-0.815	0.0694782	0.0717
ACX60_08705	SDR family oxidoreductase	0.9	0.102652	0.630329	-0.694	1.82958	1.5
ACX60_08710	glucose 1-dehydrogenase	-0.759	0.178481	1.23567	-0.117	1.75203	1.5
ACX60_08715	SDR family NAD(P)-dependent oxidoreductase	0.0722	0.210794	0.952776	0.419	1.89003	2.09
ACX60_08720	MaoC family dehydratase	0.464	-0.16591	0.779873	0.662	2.09231	2.11
ACX60_08725	acyl-CoA dehydrogenase	0.173	0.298072	1.10367	0.825	2.05381	2.3
ACX60_08730	outer membrane protein transport protein	0.518	0.982739	1.46107	0.448	3.25468	3.65
ACX60_08735	long-chain-fatty-acid--CoA ligase	0.522	0.877451	2.05775	1.63	4.77586	3.81
ACX60_08740	bile acid:sodium symporter family protein	1.04	0.776171	2.01236	1.3	4.37982	3.15
ACX60_08750	TetR/AcrR family transcriptional regulator	NA	NA	NA	NA	0.980956	0.31
ACX60_08755	hypothetical protein	-0.732	-1.42344	-0.538552	-1.45	-0.265267	0.402
ACX60_08765	hypothetical protein	-0.281	-0.448268	0.507472	0.3	1.01945	0.57
ACX60_08770	DUF2247 family protein	-0.319	-0.834099	-0.0224896	0.642	1.07908	1.38
ACX60_08775	SMI1/KNR4 family protein	0.211	-0.276797	0.127393	0.678	1.12618	1.39
ACX60_08780	hypothetical protein	0.21	-0.885234	-0.182468	0.296	1.65075	1.57
ACX60_08785	Imm49 family immunity protein	-0.0971	-0.531088	0.0229448	0.498	1.24698	0.865
ACX60_08795	hypothetical protein	0.072	-0.617977	-0.879495	-0.399	-0.738072	-1.86
ACX60_08800	DUF2314 domain-containing protein	0.225	-1.17739	-1.60546	-0.672	-0.568139	-0.231
ACX60_08805	MFS transporter	0.139	0.0644718	1.35755	1.77	2.83623	1.92
ACX60_08810	amidohydrolase family protein	0.183	0.978743	1.88984	1.48	2.38038	3.72
ACX60_08815	SLC13 family permease	-0.508	0.39687	1.10234	-0.0349	1.98676	1.73
ACX60_08820	GntR family transcriptional regulator	-0.413	-0.223929	-0.147044	-0.836	-0.836523	-0.442
ACX60_08825	SMP-30/gluconolactonase/LRE family protein	-0.0589	0.111158	0.720841	-0.78	0.0384377	0.434
ACX60_08830	MFS transporter	0.871	-0.0983219	1.49288	1.62	2.16201	2.58
ACX60_08835	LysR family transcriptional regulator	-0.0312	-0.0814922	-0.00217792	-0.128	0.296196	0.549
ACX60_08840	DMT family transporter	1.89	0.269953	0.650576	0.979	1.8452	2.34
ACX60_08845	DMT family transporter	-0.0996	1.16682	1.40584	1.01	0.985948	2.61
ACX60_08850	HlyD family secretion protein	-0.543	0.143713	0.521881	1.7	1.53289	2.32
ACX60_08855	MFS transporter	-0.639	-0.304658	0.0726594	0.618	0.376397	1.23
ACX60_08860	TetR/AcrR family transcriptional regulator	-0.159	-0.257333	-0.477394	-0.693	-0.401875	-0.214
ACX60_08865	aldehyde dehydrogenase (NADP(+))	0.143	0.96218	1.62605	1.89	3.30439	2.55
ACX60_08870	IlvD/Edd family dehydratase	0.341	0.131578	0.75631	0.293	1.51223	1.08
ACX60_08875	fumarylacetoacetate hydrolase family protein	-0.176	-0.414739	0.485508	0.672	2.53824	2.73
ACX60_08880	LysR family transcriptional regulator	0.383	0.354762	-0.0350258	-0.652	0.533035	0.149
ACX60_08885	D-erythronate dehydrogenase	0.972	-2.06121	-0.153644	0.239	1.27301	2.42
ACX60_08890	MFS transporter	0.785	-0.301432	1.24002	0.719	2.38272	2.81
ACX60_08895	NAD(P)-dependent oxidoreductase	0.011	0.527609	0.763668	0.72	2.30899	3.36
ACX60_08900	AraC family transcriptional regulator	0.0744	0.2466	0.163418	-0.521	0.52529	0.748
ACX60_08905	NAD(P)-dependent alcohol dehydrogenase	0.0505	0.704464	1.23448	2.11	3.23675	3.51
ACX60_08910	ABC transporter substrate-binding protein	0.759	0.39335	-1.14938	-0.212	1.46881	1.78
ACX60_08915	iron ABC transporter permease	0.617	0.346573	-0.689424	0.466	0.985319	2
ACX60_08920	ABC transporter ATP-binding protein	0.886	0.225791	-0.0368853	0.458	0.58932	1.35
ACX60_08925	GNAT family N-acetyltransferase	0.576	0.603778	0.412379	1	1.33324	1.95
ACX60_08930	helix-turn-helix transcriptional regulator	0.138	-0.0869478	-0.250518	-0.311	1.15943	1.53
ACX60_08935	sulfite exporter TauE/SafE family protein	-0.419	-0.030191	1.44979	2.38	3.51701	4.36
ACX60_08940	phosphoribosyltransferase family protein	0.239	0.840376	1.10896	0.0808	0.869497	0.755
ACX60_08945	nicotinate phosphoribosyltransferase	0.34	0.694539	0.872093	0.407	1.35532	1.43
ACX60_08950	NUDIX domain-containing protein	0.0213	0.167269	0.0620687	0.0424	0.156073	0.954
ACX60_08955	methylenetetrahydrofolate reductase C-terminal domain-containing protein	-0.714	-0.456479	-0.651352	0.543	-1.06532	-0.272
ACX60_08960	hypothetical protein	-0.594	-1.3873	-0.848973	-0.142	0.222672	0.833
ACX60_08965	hypothetical protein	0.333	-0.665513	-2.43213	-1.85	0.434099	0.724
ACX60_08970	hypothetical protein	-0.706	-0.597373	-0.430983	0.39	-0.00807932	-0.288
ACX60_08975	helix-turn-helix transcriptional regulator	0.265	-0.346383	-0.226253	-0.0794	0.57025	0.704
ACX60_08980	indoleacetamide hydrolase	-0.318	0.241629	0.867728	0.305	1.70202	1.56
ACX60_08985	HlyD family secretion protein	-0.436	-0.76898	-0.645257	-0.132	0.178067	0.411
ACX60_08990	DHA2 family efflux MFS transporter permease subunit	-0.397	0.461102	0.793109	0.954	1.97353	2.48
ACX60_08995	hypothetical protein	-1.2	-0.78621	-0.336219	0.797	1.20085	2.02
ACX60_09000	GH3 auxin-responsive promoter family protein	-0.658	-0.338245	0.299271	1.05	2.35514	2.95
ACX60_09005	TolC family protein	-1.12	-1.13557	0.170667	1.23	1.76982	3.27
ACX60_09010	hypothetical protein	-0.0308	-0.195546	0.167269	1.21	2.01971	2.7
ACX60_09015	5'/3'-nucleotidase SurE	-0.596	0.082544	-0.350046	0.0572	-0.391151	1.12
ACX60_09020	hypothetical protein	-0.465	0.487035	-0.0883787	0.51	0.655642	1.58
ACX60_09025	HD domain-containing protein	-0.384	-0.684351	-0.0691044	0.0509	0.849152	0.548
ACX60_09030	HipA domain-containing protein	0.248	-0.079478	-1.26486	-0.548	-0.0186275	0.661
ACX60_09035	helix-turn-helix domain-containing protein	0.611	-0.28866	0.156545	0.646	0.913797	2.07
ACX60_09040	TetR/AcrR family transcriptional regulator	-0.421	-0.308717	0.162788	1.13	0.473525	0.979
ACX60_09045	hypothetical protein	0.442	-0.0698332	-0.47542	-0.581	-0.00316951	-0.0652
ACX60_09050	XRE family transcriptional regulator	0.22	0.0220145	-0.226288	-0.229	0.0966071	0.387
ACX60_09055	hypothetical protein	0.409	-0.162732	-0.841634	-1.09	0.279441	0.999
ACX60_09060	GNAT family N-acetyltransferase	0.226	-0.961494	-1.16922	-0.834	0.0257831	0.303
ACX60_09065	hypothetical protein	-0.527	-0.543414	-0.290463	-0.989	-1.53505	-1.61
ACX60_09070	PAAR domain-containing protein	-0.559	-0.574818	-0.424024	-0.973	-1.61156	-1.4
ACX60_09075	hypothetical protein	-0.769	0.129246	0.719076	0.873	1.79713	1.7
ACX60_09080	hypothetical protein	-0.188	-0.622541	0.163371	1.09	1.0593	1.2
ACX60_09085	SDR family NAD(P)-dependent oxidoreductase	0.606	0.68912	0.952717	1.24	2.45296	2.76
ACX60_09090	SDR family NAD(P)-dependent oxidoreductase	0.87	0.433378	1.8515	2.41	3.20442	4.09
ACX60_09095	alpha/beta fold hydrolase	0.476	-0.231475	0.609589	0.722	1.35182	2.62
ACX60_09100	AraC family transcriptional regulator	0.248	-0.464529	-0.302236	-1.45	0.259613	-0.275
ACX60_09105	putative multidrug efflux protein AdeT1	0.138	0.371952	0.235618	-0.105	2.44647	1.69
ACX60_09110	hypothetical protein	0.524	-1.95833	-0.739938	-0.438	-1.13705	-0.554
ACX60_09115	two-component sensor histidine kinase AdeS	-0.197	0.168518	-0.338684	-0.274	0.15657	0.125
ACX60_09120	efflux system response regulator transcription factor AdeR	-0.175	-0.0206574	0.0725421	-0.59	-0.498243	-0.606
ACX60_09125	multidrug efflux RND transporter periplasmic adaptor subunit AdeA	1.22	1.76048	1.86212	1.96	2.02544	2.39
ACX60_09130	multidrug efflux RND transporter permease subunit AdeB	1.31	2.04097	2.3083	2.87	3.3027	4.22
ACX60_09135	excinuclease ABC subunit UvrA	0.6	-0.22506	-0.319637	-1.23	0.643302	1.32
ACX60_09140	hypothetical protein	1.35	0.405472	1.52098	1.96	3.24353	3.95
ACX60_09145	phage/plasmid replication protein%2C II/X family	0.564	0.64503	1.91258	3.42	5.36007	6.29
ACX60_09150	anthranilate 1%2C2-dioxygenase electron transfer component AntC	0.301	0.59059	0.859081	1.74	2.57351	3.35
ACX60_09155	AraC family transcriptional regulator	0.634	0.955271	0.163118	-0.955	0.748163	0.61
ACX60_09160	transporter	-0.342	0.555398	2.36006	2.69	3.53634	4.33
ACX60_09165	flavin reductase family protein	0.782	NA	3.26674	4.05	4.54423	5.59
ACX60_09170	styrene monooxygenase/indole monooxygenase family protein	0.786	2.22197	3.99966	4.26	5.37949	6.36
ACX60_09175	SDR family oxidoreductase	NA	NA	2.51241	2.13	3.98766	5.5
ACX60_09180	dienelactone hydrolase family protein	NA	NA	NA	3.64	2.98941	4.39
ACX60_09185	MFS transporter	1.2	-0.0877975	-0.269182	0.297	1.24524	1.85
ACX60_09190	AraC family transcriptional regulator	-0.362	-0.338089	-0.378863	-1.68	-0.348153	-0.722
ACX60_09195	3-hydroxybutyrate dehydrogenase	0.105	-0.0258563	0.449063	-1.34	-0.888937	1.12
ACX60_09200	GntP family permease	-0.398	-0.290487	-0.148714	-2.82	-1.82996	0.41
ACX60_09205	hypothetical protein	-0.469	-1.10712	-0.892125	-0.828	-1.16223	-0.579
ACX60_09210	TetR/AcrR family transcriptional regulator	-0.144	-0.540981	-0.596751	-0.704	-0.291559	-0.27
ACX60_09220	RsiV family protein	-0.743	-0.853885	-0.665065	-1.85	-0.575435	-0.594
ACX60_09230	LysR family transcriptional regulator	0.127	0.640383	0.585495	0.532	1.56904	1.98
ACX60_09235	CoA transferase subunit A	0.0817	-0.416665	-0.25759	-4.6	-2.91639	-0.571
ACX60_09240	3-oxoacid CoA-transferase subunit B	-0.332	-0.21835	0.44555	-3.99	-2.68585	-0.469
ACX60_09245	TIGR00366 family protein	0.0696	-0.682404	0.32773	-4.01	-2.56422	-0.0438
ACX60_09250	thiolase family protein	0.361	-0.288309	0.774806	-1.79	-1.36014	1.57
ACX60_09255	LysR family transcriptional regulator	-0.118	-0.128411	-0.227568	-0.0306	-0.10046	0.0298
ACX60_09260	LysR substrate-binding domain-containing protein	0.207	-1.04788	-1.33548	-1.05	-1.06736	-0.289
ACX60_09265	hypothetical protein	0.417	-0.25659	-0.420318	-0.253	0.123338	0.905
ACX60_09270	hypothetical protein	0.0698	-0.111177	-0.5509	-0.675	0.272806	0.759
ACX60_09275	aspartate ammonia-lyase	-0.979	-0.63566	-0.686787	-2	-0.927856	-1.3
ACX60_09280	TonB-dependent siderophore receptor	-0.494	-0.217296	0.0671531	0.32	-0.0307841	0.37
ACX60_09285	MFS transporter	-0.175	0.0223589	0.650242	-1.18	0.729271	0.561
ACX60_09290	gamma-butyrobetaine hydroxylase-like domain-containing protein	-0.00663	0.501926	1.96108	1.85	3.4896	3.28
ACX60_09295	HEAT repeat domain-containing protein	-0.297	0.48316	1.69011	3.02	3.96589	4.26
ACX60_09300	ABC transporter ATP-binding protein	0.321	0.565018	1.30124	2.69	4.0299	3.87
ACX60_09305	ABC transporter permease	0.368	0.912361	0.535557	2.69	3.7234	3.8
ACX60_09310	ABC transporter substrate-binding protein	-0.23	-0.219555	1.24779	1.98	3.10261	3.93
ACX60_09315	ferredoxin family protein	NA	NA	NA	1.54	5.11665	3.64
ACX60_09320	fumarate reductase/succinate dehydrogenase flavoprotein subunit	-0.198	0.908643	1.11078	1.76	2.95614	3.75
ACX60_09325	GntR family transcriptional regulator	-0.124	0.391494	0.783643	0.629	1.82829	2.13
ACX60_09330	chromate efflux transporter	-0.0659	0.126068	-0.635856	-0.707	0.0616888	0.228
ACX60_09335	NAD(P)H-dependent oxidoreductase	-0.0947	0.448437	0.544694	-0.227	-0.00355033	-0.0161
ACX60_09345	AraC family transcriptional regulator	0.494	0.270472	-0.035797	0.00971	0.516821	1.01
ACX60_09350	EamA family transporter	0.336	0.211267	0.533904	0.0129	0.530472	1.7
ACX60_09355	hypothetical protein	0.102	0.0061523	0.370621	0.0709	0.211483	0.566
ACX60_09360	sulfite exporter TauE/SafE family protein	0.447	0.0833606	1.384	0.33	1.06381	2.38
ACX60_09365	FAD/NAD(P)-binding oxidoreductase	0.577	-0.515093	-0.0967715	0.987	1.09979	2.47
ACX60_09370	MBL fold metallo-hydrolase	0.486	-0.158068	-0.434471	0.303	0.0563513	0.879
ACX60_09375	sigma-54 dependent transcriptional regulator	0.555	-0.31773	-1.19093	-1.07	-0.109161	1.08
ACX60_09380	bestrophin family protein	-0.0588	-0.14545	-0.410367	-0.462	0.26809	1.04
ACX60_09385	2%2C3-butanediol dehydrogenase	0.239	0.0605144	1.20696	1.06	2.3994	2.01
ACX60_09390	acetoin reductase	NA	0.491454	0.885306	0.466	1.22404	3.08
ACX60_09395	dihydrolipoyl dehydrogenase	0.333	0.671563	1.68703	0.555	0.879696	2.93
ACX60_09400	2-oxo acid dehydrogenase subunit E2	0.912	0.269272	0.889784	0.0296	-0.196787	2.34
ACX60_09405	alpha-ketoacid dehydrogenase subunit beta	0.984	0.820486	1.52431	0.241	-0.0344952	2.78
ACX60_09410	thiamine pyrophosphate-dependent dehydrogenase E1 component subunit alpha	0.328	0.0682234	1.00621	-0.813	-1.1151	1.56
ACX60_09415	lipoyl synthase	-0.303	-0.84887	0.815738	-1.84	-2.93932	1.97
ACX60_09420	helix-turn-helix domain-containing protein	-0.0591	-0.200805	0.00622831	-2.64	-0.557621	-0.407
ACX60_09425	iron-containing redox enzyme family protein	0.0263	-0.446878	-0.801953	-0.945	-0.538933	-0.586
ACX60_09430	GGDEF domain-containing protein	-0.193	-0.0812694	-0.130705	-0.115	0.703842	0.678
ACX60_09435	chorismate synthase	-0.384	0.165686	0.303227	0.748	-0.193908	-0.277
ACX60_09440	50S ribosomal protein L3 N(5)-glutamine methyltransferase	-0.37	0.116932	-0.154269	0.485	-0.684564	-0.889
ACX60_09445	tryptophan synthase subunit beta	0.0505	-0.232894	0.578431	0.474	1.10012	0.481
ACX60_09450	VWA domain-containing protein	-0.149	-0.311897	-0.543368	0.173	0.120779	1.29
ACX60_09455	MoxR family ATPase	0.099	-0.244647	-0.401386	0.234	0.0462014	0.895
ACX60_09460	hypothetical protein	-0.0142	-0.0481826	-0.22493	-0.064	-0.364953	0.325
ACX60_09465	YcgL domain-containing protein	0.0677	0.0269087	-0.192471	-0.0206	-0.347644	0.0629
ACX60_09475	hypothetical protein	0.573	0.952431	1.69808	1.54	1.75319	1.6
ACX60_09480	hypothetical protein	-0.848	-1.46048	-2.17537	-3.21	-2.30068	-3.37
ACX60_09485	HRDC domain-containing protein	-0.0126	-0.284987	-0.920565	-1.12	-0.525029	-0.0696
ACX60_09490	recombination mediator RecR	-0.00252	0.0172894	-0.287815	-0.176	-0.507567	-0.231
ACX60_09495	YbaB/EbfC family nucleoid-associated protein	-0.173	0.136359	0.061101	-0.174	-0.261255	-0.537
ACX60_09500	hypothetical protein	1.48	1.41154	-0.451988	-1.44	-0.655729	-0.584
ACX60_09505	O-succinylhomoserine sulfhydrylase	0.198	0.0635779	-0.037379	-0.447	-0.150346	-0.399
ACX60_09510	alpha/beta fold hydrolase	0.125	0.679912	0.439499	0.1	0.146067	0.148
ACX60_09515	class I SAM-dependent methyltransferase	1.1	-0.362384	-0.655819	-0.542	0.498986	1.16
ACX60_09520	TonB C-terminal domain-containing protein	-0.334	-1.28771	-1.66187	-0.285	-1.08937	-1.71
ACX60_09525	hypothetical protein	-0.0665	-0.622253	-0.578992	-0.208	-0.930036	-1.82
ACX60_09530	hypothetical protein	0.457	-0.424548	0.122554	-1.15	0.299403	0.887
ACX60_09535	GFA family protein	0.0121	-0.622103	-0.767332	-1.3	-1.10072	-1.14
ACX60_09540	YARHG domain-containing protein	0.161	0.378334	0.123491	-0.241	-0.171603	-1.16
ACX60_09545	HIT family protein	0.391	0.358544	0.202527	-0.0907	-0.0330534	-1.31
ACX60_09550	porin	0.142	0.202284	0.147132	0.655	-0.364153	1.81
ACX60_09555	YidB family protein	0.526	0.430815	0.0785845	-1.2	-0.809842	-0.287
ACX60_09560	DUF6231 family protein	-0.221	-0.184571	0.0246466	-0.545	-0.806422	-0.217
ACX60_09565	DUF2797 domain-containing protein	-0.407	-0.0342774	-0.0454605	-0.169	-0.404731	-0.48
ACX60_09570	ABC transporter permease	0.242	1.02536	1.83779	1.52	2.6708	2.95
ACX60_09575	ABC transporter permease	0.3	0.166919	0.64123	0.498	1.67158	2.76
ACX60_09580	ATP-binding cassette domain-containing protein	0.702	-0.595026	0.280197	-0.492	0.92303	2.2
ACX60_09585	HlyD family efflux transporter periplasmic adaptor subunit	0.427	0.0417224	-0.147708	-1.26	-0.408491	0.394
ACX60_09590	CerR family C-terminal domain-containing protein	0.301	-0.392839	0.402291	-0.841	-0.258679	-0.434
ACX60_09595	lipid-A-disaccharide synthase	-0.334	-0.354956	-0.276858	-0.638	-0.538061	0.121
ACX60_09600	TonB-dependent siderophore receptor	0.194	0.0472325	0.254792	0.518	1.33239	2.63
ACX60_09605	hypothetical protein	NA	-0.707168	0.623907	0.523	0.375148	1.48
ACX60_09610	PepSY-associated TM helix domain-containing protein	-0.432	0.28546	0.357886	0.835	0.742167	1.45
ACX60_09615	hypothetical protein	-0.0945	0.361241	0.409638	1.3	1.25003	2.48
ACX60_09620	sulfite exporter TauE/SafE family protein	-0.597	-0.657119	-0.661997	0.497	0.20025	0.657
ACX60_09625	3-deoxy-7-phosphoheptulonate synthase	0.216	0.482089	0.276402	0.193	-0.0842221	-0.377
ACX60_09630	adenosylcobinamide-GDP ribazoletransferase	-0.155	-0.685559	-0.146639	0.215	0.0844373	0.187
ACX60_09635	histidine-type phosphatase	0.991	0.219174	0.331364	-1.21	-0.559431	1.05
ACX60_09640	histidine phosphatase family protein	0.0471	0.271148	0.29534	-0.24	0.785326	0.513
ACX60_09645	nicotinate-nucleotide--dimethylbenzimidazole phosphoribosyltransferase	0.153	-0.0520629	0.551121	-0.214	0.445046	0.372
ACX60_09650	bifunctional adenosylcobinamide kinase/adenosylcobinamide-phosphate guanylyltransferase	-0.364	-0.448727	0.0744904	-0.728	-0.495234	-0.0733
ACX60_09655	2'-5' RNA ligase family protein	-0.11	-0.748982	-0.513375	-1.85	-0.132983	0.101
ACX60_09660	HAD family hydrolase	0.591	0.092443	-0.405038	-0.747	-0.757194	-0.497
ACX60_09665	GNAT family N-acetyltransferase	0.437	0.16491	0.110405	0.426	0.339647	0.897
ACX60_09670	hypothetical protein	NA	-1.74495	1.64463	1.88	1.07375	2.84
ACX60_09675	PepSY-associated TM helix domain-containing protein	0.0112	-0.302448	0.199042	1.6	1.72493	2.4
ACX60_09680	hypothetical protein	0.086	-0.463041	-0.0801292	2.17	1.5568	2.36
ACX60_09685	TonB-dependent receptor	0.0842	0.211754	0.642868	2.63	1.83074	2.41
ACX60_09690	RraA family protein	0.668	0.83374	1.91397	3.07	3.58677	3.92
ACX60_09695	(2Fe-2S)-binding protein	-0.00628	-0.694026	0.88166	2.05	2.99622	4.59
ACX60_09700	IucA/IucC family protein	0.169	-0.00482808	0.992415	2.46	3.17686	4.15
ACX60_09705	IucA/IucC family protein	-0.0127	0.173641	0.899446	2.4	3.40719	4.28
ACX60_09710	DHA2 family efflux MFS transporter permease subunit	0.246	0.0411976	0.681365	1.89	2.49809	4.96
ACX60_09715	SidA/IucD/PvdA family monooxygenase	0.633	-0.206306	0.698796	1.98	2.80667	4.12
ACX60_09720	IucA/IucC family protein	0.349	-0.0821396	0.681205	1.6	2.41393	4.01
ACX60_09725	Cys-tRNA(Pro) deacylase	-0.263	-0.853749	-0.574699	-0.913	-1.13628	-0.644
ACX60_09730	hypothetical protein	0.272	0.0338621	-0.138976	-0.651	-0.30972	-0.109
ACX60_09735	AarF/ABC1/UbiB kinase family protein	-0.0197	-0.219432	-0.066302	-0.228	-0.0743106	0.0462
ACX60_09740	acyl-CoA dehydrogenase family protein	0.191	-0.236976	0.0920337	-0.345	0.594426	0.857
ACX60_09745	acyl-CoA dehydrogenase family protein	0.334	0.513542	1.05382	0.436	1.41157	1.63
ACX60_09750	alkane 1-monooxygenase	0.589	-0.0349178	0.0268952	0.331	0.918777	0.714
ACX60_09755	AraC family transcriptional regulator	-0.143	-0.0762611	-0.160472	-0.87	-0.432935	-0.791
ACX60_09760	SurA N-terminal domain-containing protein	-0.441	0.0879414	0.625372	0.77	-0.22446	-0.823
ACX60_09765	HU family DNA-binding protein	0.249	0.266465	-0.136917	-1.06	-1.34352	-1.48
ACX60_09770	phasin family protein	-0.0949	-0.362063	0.130491	-0.617	-0.476938	-0.545
ACX60_09775	hypothetical protein	0.23	-0.0999807	-0.168134	-1.13	-0.791994	-0.645
ACX60_09780	Rrf2 family transcriptional regulator	-0.406	-0.0990972	0.0702565	-0.0934	-0.643439	-0.512
ACX60_09785	IscS subfamily cysteine desulfurase	-0.398	0.0158043	0.176891	0.344	-0.275837	-0.0798
ACX60_09790	Fe-S cluster assembly scaffold IscU	-0.328	0.218904	0.433671	0.624	0.279881	0.699
ACX60_09795	iron-sulfur cluster assembly protein IscA	-0.321	0.14821	0.456878	0.68	0.273813	0.629
ACX60_09800	Fe-S protein assembly co-chaperone HscB	-0.398	0.108523	0.520387	1.1	0.269389	0.609
ACX60_09805	Fe-S protein assembly chaperone HscA	-0.455	0.252561	0.657671	1.68	0.83778	1.31
ACX60_09810	ISC system 2Fe-2S type ferredoxin	-0.374	0.349776	0.60315	1.52	0.96369	1.32
ACX60_09815	adenylate/guanylate cyclase domain-containing protein	0.0164	-0.273941	-0.540524	-0.651	-0.671332	-0.558
ACX60_09820	HIT domain-containing protein	-0.0492	0.162949	-0.1965	-0.588	-0.845877	-0.856
ACX60_09825	transcription-repair coupling factor	0.0135	0.0725312	-0.137928	-0.453	-0.354675	-0.111
ACX60_09830	hypothetical protein	0.222	-0.224543	-0.268613	-0.71	-0.468022	-0.226
ACX60_09835	Dyp-type peroxidase	0.0442	0.402776	0.276931	-0.205	-0.0980773	-0.278
ACX60_09840	glutathione S-transferase N-terminal domain-containing protein	0.727	0.177348	0.470339	-0.333	0.64971	0.681
ACX60_09845	ribonuclease E activity regulator RraA	0.248	0.760635	1.01004	0.238	1.07	0.956
ACX60_09850	nucleoside-diphosphate sugar epimerase	0.414	0.0145434	1.14559	0.911	1.97204	1.88
ACX60_09855	30S ribosomal protein S20	-0.84	0.0284778	-0.198581	1.17	-0.832487	-0.613
ACX60_09860	phosphoglycerate mutase family protein	0.419	-0.11757	-0.0485703	-0.708	-0.122782	0.285
ACX60_09865	3'(2')%2C5'-bisphosphate nucleotidase CysQ	-0.069	-0.280644	-0.12563	-1.21	-0.0212021	-0.349
ACX60_09870	hypothetical protein	0.0707	0.075083	-0.998466	-3.24	-1.3659	-1.54
ACX60_09875	SOS response-associated peptidase family protein	-0.157	0.0709852	-0.482219	-0.92	-0.885679	-0.746
ACX60_09880	ABC transporter ATP-binding protein	0.0357	-0.427055	0.805569	1.01	1.80554	2.12
ACX60_09885	ABC transporter permease	-0.159	-0.517	0.727282	0.999	1.54996	2.09
ACX60_09890	ABC transporter permease	0.0456	-0.533038	0.692218	0.879	1.63478	1.99
ACX60_09895	M3 family metallopeptidase	0.0354	-0.610072	0.674456	0.664	1.52594	1.65
ACX60_09900	ABC transporter substrate-binding protein	-0.0852	-0.345364	0.545087	0.277	1.04222	0.882
ACX60_09905	ABC transporter substrate-binding protein	0.138	-0.0607481	0.0269139	0.0774	0.792403	0.537
ACX60_09910	TonB-dependent receptor	0.177	-0.113813	-0.175726	0.166	1.31915	1.87
ACX60_09915	energy transducer TonB	-0.476	0.769362	1.0898	2.18	2.78821	2.96
ACX60_09920	MotA/TolQ/ExbB proton channel family protein	-0.0542	0.0534243	1.16551	2.51	2.69584	2.99
ACX60_09925	biopolymer transporter ExbD	1.03	-0.00381932	1.25278	2.39	3.01837	2.81
ACX60_09930	biopolymer transporter ExbD	0.0448	0.1389	0.791028	1.95	2.6046	2.75
ACX60_09935	GNAT family N-acetyltransferase	0.794	0.150554	0.744178	0.277	0.749998	1.6
ACX60_09940	malate synthase G	0.42	0.391206	1.14147	-0.0593	0.464412	-0.707
ACX60_09945	hypothetical protein	-0.424	0.377199	0.496869	-0.335	-0.382814	1.35
ACX60_09950	hypothetical protein	NA	NA	NA	NA	1.83243	3.76
ACX60_09955	glycoside hydrolase family protein	1.38	NA	-0.399029	-0.888	0.389956	3.53
ACX60_09960	hypothetical protein	NA	NA	NA	NA	NA	4.88
ACX60_09965	hypothetical protein	0.479	0.0969423	0.383525	1.02	1.21744	3.05
ACX60_09970	sialate O-acetylesterase	0.478	-0.296206	0.571342	0.271	0.750346	3.77
ACX60_09975	host specificity factor TipJ family phage tail protein	0.439	0.518397	0.743619	1.34	2.04586	3.38
ACX60_09985	hypothetical protein	0.492	1.09102	2.06957	3.08	4.11394	4.73
ACX60_09990	hypothetical protein	0.188	1.14077	2.5434	2.92	4.27336	4.8
ACX60_09995	hypothetical protein	-0.0154	0.0366186	0.431151	1.09	1.6588	3.32
ACX60_10000	lipoprotein	-0.297	0.0243885	-0.141708	-0.545	-0.632784	-0.0997
ACX60_10010	hypothetical protein	0.12	-0.565135	0.32778	-0.5	0.496083	3.62
ACX60_10015	phage tail tube protein	-0.13	1.23282	0.124971	-0.0722	0.666969	3.61
ACX60_10020	DUF3168 domain-containing protein	-0.749	-0.307654	2.13465	1.76	2.07959	4.08
ACX60_10025	HK97-gp10 family putative phage morphogenesis protein	NA	NA	0.896688	2.83	2.38933	4.67
ACX60_10030	phage head closure protein	NA	0.411874	NA	1.86	2.31851	4.76
ACX60_10035	head-tail connector protein	NA	NA	1.47584	2.36	2.91866	5.06
ACX60_10040	phage major capsid protein	0.0283	0.652896	1.28115	2.21	1.77906	4.18
ACX60_10045	HK97 family phage prohead protease	NA	NA	NA	-0.354	0.622488	3.63
ACX60_10050	phage portal protein	0.0577	1.64717	1.39882	1.66	1.99818	3.46
ACX60_10055	terminase large subunit	-0.0677	0.374439	1.2398	1.61	2.34947	3.94
ACX60_10060	hypothetical protein	NA	NA	NA	2.16	2.16676	3.36
ACX60_10065	terminase small subunit	NA	-0.387752	3.33857	2.72	3.06705	4.45
ACX60_10070	HNH endonuclease	NA	2.70013	2.91728	3.51	3.31116	4.18
ACX60_10075	hypothetical protein	NA	NA	NA	0.778	2.73968	4.2
ACX60_10080	hypothetical protein	NA	NA	NA	NA	NA	3.43
ACX60_10085	hypothetical protein	NA	NA	1.03003	1.19	0.410511	4.02
ACX60_10090	hypothetical protein	NA	NA	NA	-1.06	-0.50757	3.28
ACX60_10095	hypothetical protein	-0.251	-0.606531	-0.719201	-1.16	-1.0478	-0.948
ACX60_10100	hypothetical protein	0.734	-0.48544	0.147347	0.0726	-0.243275	1.04
ACX60_10105	hypothetical protein	0.292	-0.43863	-0.653393	-0.28	-0.918774	-0.32
ACX60_10110	antiterminator Q family protein	0.393	0.675356	2.66792	3.72	5.19745	5.77
ACX60_10115	hypothetical protein	-0.0862	0.695384	2.6783	4	5.08052	5.58
ACX60_10120	hypothetical protein	NA	NA	6.04023	2.27	4.26549	5.98
ACX60_10125	DnaB-like helicase C-terminal domain-containing protein	-0.854	0.526106	1.30338	1.6	2.81031	3.7
ACX60_10130	YdaU family protein	-0.95	-0.524232	-0.862904	0.413	1.27596	2.14
ACX60_10135	hypothetical protein	NA	NA	NA	-0.545	0.391479	1.36
ACX60_10145	S24 family peptidase	-0.255	-0.122016	-0.460159	-0.767	-1.03752	-0.57
ACX60_10150	hypothetical protein	-1.21	-0.64402	-1.25864	-2.31	-0.306951	0.793
ACX60_10155	hypothetical protein	NA	NA	NA	-1.2	-0.00714996	1.34
ACX60_10170	hypothetical protein	-0.222	0.161657	0.115822	0.418	1.43701	2.27
ACX60_10175	DUF551 domain-containing protein	-0.313	-0.073533	0.247632	0.662	1.58331	2.59
ACX60_10180	methyltransferase domain-containing protein	0.269	-0.0438109	0.500658	0.958	1.58316	2.94
ACX60_10185	hypothetical protein	0.873	-0.625553	1.00864	1.25	1.1392	2.92
ACX60_10190	hypothetical protein	-0.237	-0.0902438	0.0171705	0.108	1.03528	2.38
ACX60_10195	tyrosine-type recombinase/integrase	0.292	-0.081492	-0.726886	-0.316	-0.549211	0.505
ACX60_10200	cell division protein ZapE	-0.29	-0.194579	-0.623645	0.0565	-0.858999	-1.21
ACX60_10205	AraC family transcriptional regulator	0.254	-0.0602585	-1.02375	-0.019	-0.777039	-1.29
ACX60_10210	NAD(P)/FAD-dependent oxidoreductase	0.297	-0.339158	-0.000423207	0.328	1.0862	1.36
ACX60_10215	lysine exporter LysO family protein	-0.345	-0.457749	-0.3366	0.199	-0.250701	-0.573
ACX60_10220	orotidine-5'-phosphate decarboxylase	-0.639	0.321429	0.556241	0.736	-0.0939584	-0.018
ACX60_10225	lipopolysaccharide assembly protein LapA domain-containing protein	0.52	0.252574	0.120169	-0.889	-0.645103	-0.494
ACX60_10230	integration host factor subunit beta	0.391	0.271571	0.244377	-0.856	-0.747428	-0.598
ACX60_10235	30S ribosomal protein S1	-0.638	0.222738	-0.00950067	0.727	-0.588993	-0.0842
ACX60_10240	(d)CMP kinase	-0.339	0.161254	-0.0644185	0.278	-0.523882	-0.039
ACX60_10245	SRPBCC family protein	0.0155	-0.433065	-0.385377	-0.00913	0.0101461	0.128
ACX60_10250	tRNA adenosine(34) deaminase TadA	-0.303	-0.303538	-0.337635	0.359	0.141948	0.436
ACX60_10255	enoyl-CoA hydratase/isomerase family protein	-0.556	-0.313421	0.0104913	0.347	-0.0963425	-0.285
ACX60_10260	uracil-DNA glycosylase	-0.473	-0.268259	0.17897	0.165	-0.0699186	-0.948
ACX60_10265	6-carboxytetrahydropterin synthase	-0.305	-0.209438	0.00123866	-0.0251	-0.250909	-0.588
ACX60_10270	type II secretion system minor pseudopilin GspK	-0.145	-0.670172	-0.493182	-0.179	-0.085899	0.712
ACX60_10275	type II secretion system minor pseudopilin GspJ	-0.605	-0.530565	-0.736727	-0.3	-0.30619	0.226
ACX60_10280	type II secretion system minor pseudopilin GspI	-0.104	-0.27754	-0.64772	-0.818	-0.37867	-0.177
ACX60_10285	type II secretion system protein	0.0245	-0.126908	-0.0309913	0.283	0.504192	0.637
ACX60_10290	TetR/AcrR family transcriptional regulator	-0.0209	0.0283791	0.157611	0.347	0.326538	0.295
ACX60_10295	TatD family hydrolase	-0.147	0.0567269	0.172004	0.563	0.551811	1.07
ACX60_10300	PilZ domain-containing protein	-0.134	-0.241113	-0.0966181	0.991	0.539438	1.24
ACX60_10305	DNA polymerase III subunit delta'	0.0426	0.111563	0.0686973	1.1	0.624893	1.44
ACX60_10310	3-deoxy-manno-octulosonate cytidylyltransferase	-0.224	0.12994	0.304032	1.2	0.672963	1.16
ACX60_10315	tetraacyldisaccharide 4'-kinase	0.0265	-0.0275303	0.228437	1.32	0.75709	1.65
ACX60_10320	lipid A export permease/ATP-binding protein MsbA	-0.317	-0.270182	-0.157811	0.778	0.427979	1.02
ACX60_10325	biopolymer transporter ExbD	-0.558	-0.319175	-0.00172609	1.3	0.296132	1.27
ACX60_10330	MotA/TolQ/ExbB proton channel family protein	-0.535	-0.617764	-0.541468	0.421	0.0554245	0.614
ACX60_10335	ParB/RepB/Spo0J family partition protein	-0.415	-0.122663	-0.259772	-0.232	-0.336216	-0.0261
ACX60_10340	ParA family protein	-0.339	-0.246023	-0.36756	-0.201	-0.471888	-0.102
ACX60_10345	16S rRNA (guanine(527)-N(7))-methyltransferase RsmG	-0.389	-0.250377	-0.652907	-0.7	-0.948187	-0.667
ACX60_10350	nucleotidyltransferase family protein	-0.0106	0.315478	-0.238015	-0.32	-0.966015	-0.708
ACX60_10355	phosphotransferase	-0.0276	0.215236	-0.341685	-0.422	-0.878993	-0.902
ACX60_10360	LPS-assembly protein LptD	0.167	0.0833014	-0.364287	-0.987	-0.879079	-0.757
ACX60_10365	peptidylprolyl isomerase	0.0857	0.320428	0.0130022	-0.507	-0.50764	-0.483
ACX60_10370	class II fructose-bisphosphate aldolase	-0.445	0.239218	0.340699	-0.0241	-0.588036	-0.841
ACX60_10375	hypothetical protein	-0.849	0.244974	0.205346	0.484	-2.94309	-2.68
ACX60_10380	phosphoglycerate kinase	-0.561	-0.204338	-0.443935	0.332	-1.34635	-1.45
ACX60_10385	DUF2237 domain-containing protein	0.117	-0.0784166	-0.674194	-0.212	-0.475935	-0.0511
ACX60_10390	Maf family protein	0.171	-0.0681378	-0.877061	0.186	-0.314552	0.409
ACX60_10395	cupin domain-containing protein	-0.0799	0.0846238	-0.256227	0.918	-0.116833	0.64
ACX60_10400	TetR/AcrR family transcriptional regulator	-0.178	-0.118146	-0.140928	0.49	-0.407187	-0.984
ACX60_10405	metalloregulator ArsR/SmtB family transcription factor	0.18	-0.244586	-0.543226	0.128	-0.574827	0.114
ACX60_10410	serine/threonine transporter SstT	-0.77	-0.0561046	0.138976	0.62	-0.91395	-1.17
ACX60_10415	YoaK family protein	-0.792	0.00828217	0.353515	0.784	-0.292632	0.156
ACX60_10420	DUF2058 family protein	-0.467	0.262306	0.293006	0.897	-0.191168	-0.424
ACX60_10425	ABC transporter ATP-binding protein	-0.35	0.349767	1.01557	1.1	0.497901	0.411
ACX60_10430	MaoC family dehydratase	-0.101	0.0798395	0.773944	1.17	0.981598	0.765
[truncated: 1,575 more rows]

## Sheet: t=0 min
Locus Tag	log2FC	logCPM	PValue	FDR
ACX60_00005	-0.0324	8.18751	0.837	0.923
ACX60_00010	-0.0234	9.34739	0.875	0.951
ACX60_00015	0.226	6.83119	0.154	0.293
ACX60_00020	-0.179	10.1366	0.226	0.382
ACX60_00025	-0.179	7.19526	0.254	0.417
ACX60_00030	0.175	5.17653	0.34	0.509
ACX60_00035	-0.433	7.29539	0.00543	0.0237
ACX60_00040	0.382	3.05224	0.177	0.324
ACX60_00045	-0.301	5.74966	0.0777	0.177
ACX60_00050	0.452	3.14384	0.106	0.222
ACX60_00055	-0.24	6.25016	0.141	0.275
ACX60_00060	0.576	3.76158	0.0139	0.0489
ACX60_00065	0.0916	6.89115	0.568	0.721
ACX60_00070	-0.44	9.22321	0.00312	0.0151
ACX60_00100	0.292	5.40871	0.112	0.23
ACX60_00105	-0.481	6.4889	0.00297	0.0146
ACX60_00110	0.2	6.69122	0.217	0.373
ACX60_00115	0.202	2.17878	0.691	0.819
ACX60_00120	-0.36	7.65604	0.0191	0.0621
ACX60_00125	-0.425	7.19902	0.00655	0.0273
ACX60_00130	0.124	8.90393	0.41	0.575
ACX60_00135	0.302	6.50199	0.0604	0.148
ACX60_00140	0.131	3.14766	0.608	0.757
ACX60_00145	0.0103	4.04595	0.967	1
ACX60_00150	-0.559	6.55804	0.000517	0.00341
ACX60_00155	0.883	9.69113	3.43e-09	9.4e-08
ACX60_00160	0.239	4.58191	0.239	0.398
ACX60_00165	0.393	5.03236	0.0373	0.104
ACX60_00170	0.366	6.46122	0.0248	0.0765
ACX60_00175	-0.121	5.54886	0.499	0.661
ACX60_00180	0.32	9.7281	0.0312	0.0904
ACX60_00185	-0.713	1.7446	0.0945	0.206
ACX60_00190	0.0636	7.65253	0.686	0.817
ACX60_00195	0.525	6.03639	0.00174	0.0094
ACX60_00200	-0.104	5.06113	0.587	0.737
ACX60_00205	-0.264	4.38599	0.205	0.358
ACX60_00210	-0.0898	4.55131	0.683	0.815
ACX60_00215	-0.216	4.00046	0.336	0.505
ACX60_00220	0.256	4.77488	0.199	0.35
ACX60_00225	0.147	6.42467	0.371	0.539
ACX60_00230	-0.0209	5.20539	0.931	0.982
ACX60_00235	0.155	3.92371	0.511	0.671
ACX60_00240	0.0744	4.80934	0.702	0.829
ACX60_00245	-0.226	5.55842	0.208	0.362
ACX60_00250	0.468	7.16747	0.00302	0.0148
ACX60_00255	0.765	8.3456	4.86e-07	9.24e-06
ACX60_00260	0.912	3.12046	0.00248	0.0126
ACX60_00265	-0.386	3.76033	0.0976	0.211
ACX60_00270	1.23	4.24678	4.09e-08	9.54e-07
ACX60_00275	0.0591	6.55653	0.723	0.844
ACX60_00280	0.41	3.8255	0.0773	0.176
ACX60_00285	-0.545	2.97687	0.0544	0.137
ACX60_00290	-0.272	9.1618	0.0682	0.162
ACX60_00295	0.0383	8.76928	0.8	0.895
ACX60_00300	-0.105	9.35055	0.481	0.645
ACX60_00305	0.297	5.31463	0.105	0.221
ACX60_00310	0.0941	5.3321	0.627	0.771
ACX60_00315	0.811	2.87207	0.00594	0.0253
ACX60_00320	0.487	3.13198	0.0917	0.201
ACX60_00325	-0.46	5.30019	0.0107	0.04
ACX60_00330	0.629	6.03755	0.000195	0.00153
ACX60_00335	-0.169	3.26851	0.545	0.702
ACX60_00340	0.106	3.37357	0.686	0.817
ACX60_00345	-0.0608	4.78944	0.761	0.871
ACX60_00350	-0.428	5.78957	0.0125	0.0454
ACX60_00355	1.12	6.87433	5.6e-12	2.37e-10
ACX60_00360	2.65	10.209	9.98e-64	1.71e-61
ACX60_00365	-0.513	5.34572	0.00432	0.0198
ACX60_00370	-0.116	5.41333	0.537	0.694
ACX60_00375	0.00855	4.3108	0.943	0.988
ACX60_00380	-0.835	11.4602	1.6e-08	3.91e-07
ACX60_00385	-0.934	10.6608	3.1e-10	9.86e-09
ACX60_00390	-1.03	8.76773	8.62e-12	3.4e-10
ACX60_00395	-1.18	8.84639	4.99e-15	2.76e-13
ACX60_00400	-1.19	8.16144	9.47e-15	5.08e-13
ACX60_00405	0.546	3.4197	0.0353	0.0993
ACX60_00410	-0.453	3.88276	0.0505	0.13
ACX60_00415	-0.648	4.46471	0.00142	0.00794
ACX60_00420	-0.409	2.09669	0.305	0.472
ACX60_00425	0.0411	5.37783	0.844	0.928
ACX60_00430	0.762	0.922415	0.2	0.351
ACX60_00440	1.98e-05	10.7104	1	1
ACX60_00445	0.069	9.70763	0.642	0.782
ACX60_00450	0.392	6.23351	0.0167	0.0564
ACX60_00455	-0.163	7.45854	0.295	0.463
ACX60_00460	-0.427	8.43802	0.0046	0.0207
ACX60_00465	-0.341	8.72738	0.023	0.0723
ACX60_00470	-0.183	9.08562	0.221	0.377
ACX60_00475	-0.00604	8.39231	0.968	1
ACX60_00480	-0.315	7.59988	0.0403	0.109
ACX60_00485	-0.251	7.18633	0.109	0.227
ACX60_00490	0.0233	7.4196	0.891	0.962
ACX60_00495	-0.342	5.82614	0.0469	0.122
ACX60_00500	0.289	5.50405	0.103	0.218
ACX60_00505	0.19	3.06902	0.549	0.705
ACX60_00510	0.274	6.6826	0.088	0.195
ACX60_00515	0.202	6.01579	0.237	0.396
ACX60_00520	-0.114	7.46291	0.463	0.628
ACX60_00525	0.442	4.91436	0.0229	0.0719
ACX60_00530	-0.0403	6.45508	0.815	0.909
ACX60_00535	-0.225	6.7015	0.161	0.301
ACX60_00540	0.173	4.64195	0.383	0.551
ACX60_00545	0.362	6.08573	0.0322	0.0927
ACX60_00550	0.5	5.45779	0.00469	0.021
ACX60_00555	0.526	5.96972	0.00198	0.0105
ACX60_00560	0.454	6.32938	0.00584	0.025
ACX60_00565	0.783	5.70377	8.78e-06	0.000112
ACX60_00570	0.544	4.87789	0.00537	0.0235
ACX60_00575	0.281	7.76061	0.0663	0.158
ACX60_00580	-0.563	6.31744	0.000589	0.00382
ACX60_00585	-0.898	8.10165	3.93e-09	1.06e-07
ACX60_00605	-0.1	5.88215	0.571	0.722
ACX60_00610	0.231	5.42516	0.198	0.349
ACX60_00615	0.276	2.87867	0.304	0.471
ACX60_00630	0.421	2.02876	0.283	0.447
ACX60_00635	-0.698	3.61903	0.00434	0.0198
ACX60_00640	0.506	4.79865	0.00824	0.0327
ACX60_00645	0.465	4.91815	0.0173	0.0578
ACX60_00650	-0.0493	8.24755	0.746	0.861
ACX60_00655	0.23	3.58947	0.407	0.573
ACX60_00660	0.704	4.07886	0.00161	0.00881
ACX60_00665	-0.0739	2.1796	0.92	0.977
ACX60_00670	-1.5	6.9724	1.57e-20	1.15e-18
ACX60_00675	0.596	2.95355	0.0465	0.121
ACX60_00680	0.797	1.06714	0.18	0.327
ACX60_00685	0.54	0.924834	0.474	0.639
ACX60_00690	0.444	3.98725	0.0439	0.116
ACX60_00695	0.834	8.3214	4.68e-08	1.08e-06
ACX60_00700	-0.041	6.21798	0.813	0.908
ACX60_00705	-0.214	7.89851	0.161	0.302
ACX60_00710	-0.0557	7.37607	0.727	0.848
ACX60_00715	0.0621	2.87449	0.884	0.958
ACX60_00720	0.0567	5.40364	0.756	0.868
ACX60_00725	0.0489	6.82963	0.776	0.881
ACX60_00730	0.0398	6.12273	0.831	0.919
ACX60_00735	-0.131	7.4209	0.397	0.564
ACX60_00740	-0.296	7.63573	0.0545	0.137
ACX60_00745	-0.0167	1.57447	1	1
ACX60_00750	0.175	3.64508	0.512	0.671
ACX60_00755	-0.0311	2.13401	0.919	0.977
ACX60_00760	0.179	6.42215	0.279	0.444
ACX60_00765	-0.0221	7.65096	0.894	0.963
ACX60_00770	-0.25	8.59284	0.0967	0.209
ACX60_00775	-0.0329	8.24662	0.832	0.919
ACX60_00780	0.114	7.87283	0.453	0.619
ACX60_00785	0.2	9.36993	0.179	0.326
ACX60_00790	0.312	10.6445	0.0341	0.097
ACX60_00795	-0.12	6.992	0.446	0.611
ACX60_00800	0.595	8.35363	8.48e-05	0.000764
ACX60_00805	0.585	10.1952	7.72e-05	0.00071
ACX60_00810	-0.344	12.2266	0.0191	0.0622
ACX60_00815	-0.389	11.8158	0.00817	0.0324
ACX60_00820	0.153	3.08563	0.644	0.783
ACX60_00825	-0.41	5.0514	0.0301	0.0879
ACX60_00830	-0.262	6.26284	0.11	0.228
ACX60_00835	0.796	3.7091	0.00106	0.00622
ACX60_00840	0.463	4.00695	0.0382	0.106
ACX60_00845	-0.522	10.3451	0.000417	0.00285
ACX60_00850	0.0182	9.14324	0.905	0.969
ACX60_00855	0.103	7.82977	0.504	0.666
ACX60_00860	0.0654	6.76145	0.68	0.812
ACX60_00865	0.272	8.59606	0.0716	0.167
ACX60_00870	-0.561	8.85642	0.00018	0.00143
ACX60_00875	-0.207	5.91464	0.225	0.382
ACX60_00880	-0.281	7.1252	0.0752	0.173
ACX60_00885	0.356	6.59472	0.0277	0.0825
ACX60_00890	0.273	5.17186	0.135	0.266
ACX60_00895	-0.399	6.68291	0.0131	0.0468
ACX60_00900	0.139	4.37652	0.511	0.671
ACX60_00905	0.568	6.14735	0.000649	0.00412
ACX60_00910	0.537	1.94803	0.226	0.382
ACX60_00915	0.183	2.16836	0.616	0.761
ACX60_00920	0.275	3.06642	0.35	0.518
ACX60_00925	0.0457	2.24658	0.923	0.98
ACX60_00930	-0.0834	6.66959	0.602	0.752
ACX60_00935	1.31	6.09582	3.66e-14	1.91e-12
ACX60_00940	-0.0479	6.489	0.78	0.884
ACX60_00945	1.61	1.82025	0.000674	0.00424
ACX60_00950	0.659	4.89431	0.00067	0.00423
ACX60_00955	0.324	2.90548	0.281	0.446
ACX60_00960	-0.105	8.85609	0.483	0.647
ACX60_00965	-0.652	12.4175	9.54e-06	0.00012
ACX60_00970	0.132	3.80293	0.576	0.726
ACX60_00975	0.562	8.89363	0.000177	0.00142
ACX60_00980	0.364	4.71828	0.0787	0.179
ACX60_00985	0.26	6.22316	0.122	0.245
ACX60_00990	0.223	2.75821	0.538	0.695
ACX60_00995	0.0719	3.39329	0.775	0.881
ACX60_01000	0.183	5.48898	0.328	0.496
ACX60_01005	-0.443	7.82374	0.00376	0.0176
ACX60_01010	-0.381	7.12403	0.0151	0.0524
ACX60_01015	-0.301	9.26548	0.0428	0.114
ACX60_01020	0.529	2.14168	0.15	0.287
ACX60_01025	0.133	3.24847	0.669	0.805
ACX60_01030	-0.239	3.68838	0.325	0.494
ACX60_01035	0.0709	3.06087	0.894	0.963
ACX60_01040	0.462	5.49227	0.00885	0.0347
ACX60_01045	0.633	2.25443	0.0801	0.182
ACX60_01050	0.724	7.69907	2.81e-06	4.35e-05
ACX60_01055	0.289	4.6829	0.151	0.287
ACX60_01060	0.37	5.5513	0.0401	0.109
ACX60_01065	0.407	4.09611	0.0762	0.175
ACX60_01070	-0.509	9.60486	0.000606	0.00388
ACX60_01075	-0.245	6.58952	0.13	0.258
ACX60_01080	-0.0517	4.48866	0.846	0.928
ACX60_01085	-1.97	6.1591	9.46e-30	8.5e-28
ACX60_01095	0.278	4.48377	0.19	0.339
ACX60_01100	0.376	3.75427	0.113	0.231
ACX60_01105	-0.382	2.94433	0.206	0.358
ACX60_01110	-0.0201	4.7111	0.931	0.982
ACX60_01115	-0.173	3.9503	0.438	0.604
ACX60_01120	0.548	3.57015	0.0305	0.0888
ACX60_01125	0.3	3.44494	0.264	0.429
ACX60_01130	1.04	2.008	0.012	0.044
ACX60_01140	0.329	3.30497	0.258	0.422
ACX60_01145	0.28	1.79267	0.556	0.71
ACX60_01150	-0.0195	3.56595	0.958	0.998
ACX60_01155	-0.0994	4.05113	0.682	0.815
ACX60_01160	0.141	6.33377	0.403	0.57
ACX60_01165	-0.0804	6.34258	0.63	0.773
ACX60_01170	0.221	2.93239	0.434	0.599
ACX60_01175	0.013	2.4031	1	1
ACX60_01180	-0.306	2.6145	0.326	0.494
ACX60_01185	0.138	3.42391	0.653	0.792
ACX60_01190	0.022	2.3715	1	1
ACX60_01195	0.445	1.83434	0.297	0.464
ACX60_01200	0.0936	2.94632	0.832	0.919
ACX60_01205	-0.761	1.97434	0.0386	0.106
ACX60_01215	-0.43	8.11484	0.00465	0.0209
ACX60_01220	0.953	6.71948	5.28e-09	1.42e-07
ACX60_01225	0.202	6.48983	0.215	0.372
ACX60_01230	0.314	1.80856	0.475	0.64
ACX60_01235	0.485	3.69381	0.0537	0.136
ACX60_01240	-0.275	6.90519	0.0821	0.185
ACX60_01245	0.733	3.20195	0.00936	0.0361
ACX60_01250	0.479	1.7286	0.27	0.435
ACX60_01255	-0.428	6.97765	0.00668	0.0278
ACX60_01260	-0.126	6.62092	0.439	0.604
ACX60_01265	0.148	5.14646	0.429	0.594
ACX60_01270	-0.125	5.96831	0.456	0.622
ACX60_01275	0.00855	5.70444	0.948	0.992
ACX60_01280	0.125	3.82187	0.645	0.783
ACX60_01285	0.141	4.23781	0.525	0.682
ACX60_01290	-0.315	8.09226	0.0379	0.105
ACX60_01295	0.00176	2.81583	1	1
ACX60_01300	-0.505	4.90439	0.00676	0.028
ACX60_01305	-0.15	7.05043	0.346	0.513
ACX60_01310	-0.114	7.44148	0.465	0.629
ACX60_01315	0.533	6.89395	0.000852	0.00518
ACX60_01330	0.761	3.45921	0.0043	0.0197
ACX60_01335	1.6	8.15936	7.01e-25	5.36e-23
ACX60_01340	0.275	8.33219	0.0682	0.162
ACX60_01345	0.211	8.88092	0.159	0.299
ACX60_01350	-0.289	10.341	0.0501	0.129
ACX60_01355	1.25	7.59071	1.71e-15	1.02e-13
ACX60_01360	0.405	8.03435	0.00792	0.0317
ACX60_01365	0.654	2.92286	0.0253	0.0775
ACX60_01370	0.366	1.52451	0.42	0.584
ACX60_01375	0.124	5.12156	0.506	0.667
ACX60_01380	0.137	5.86031	0.434	0.599
ACX60_01385	-0.614	11.074	3.13e-05	0.000327
ACX60_01390	0.747	5.34177	5.87e-05	0.000567
ACX60_01395	-0.904	5.27289	6.84e-07	1.27e-05
ACX60_01400	0.0326	2.61368	0.934	0.984
ACX60_01405	1.02	1.51632	0.0261	0.0794
ACX60_01410	0.726	1.34111	0.186	0.334
ACX60_01415	0.819	3.50757	0.00147	0.00817
ACX60_01420	0.162	5.36964	0.384	0.551
ACX60_01425	-0.27	5.84136	0.111	0.229
ACX60_01430	0.081	4.3683	0.703	0.829
ACX60_01445	0.9	2.72851	0.00581	0.0249
ACX60_01450	-0.709	8.34912	2.79e-06	4.34e-05
ACX60_01465	-0.479	9.33392	0.0013	0.00739
ACX60_01470	0.068	8.48736	0.655	0.793
ACX60_01475	0.048	4.44934	0.842	0.927
ACX60_01480	0.208	7.12467	0.18	0.327
ACX60_01485	0.101	5.4595	0.56	0.714
ACX60_01490	-0.00654	8.28662	0.97	1
ACX60_01495	-0.0564	7.75011	0.718	0.841
ACX60_01500	-0.259	8.12329	0.0878	0.195
ACX60_01505	-0.3	8.46523	0.046	0.12
ACX60_01510	-0.00151	4.07253	1	1
ACX60_01515	-0.126	6.076	0.454	0.62
ACX60_01520	-0.19	8.85283	0.205	0.357
ACX60_01525	0.445	4.90999	0.0178	0.0589
ACX60_01530	-0.396	3.12403	0.157	0.297
ACX60_01535	-0.439	2.79116	0.134	0.264
ACX60_01540	-0.114	2.75213	0.758	0.869
ACX60_01545	-0.0151	4.10131	1	1
ACX60_01550	0.147	6.04501	0.399	0.566
ACX60_01555	-0.123	7.72244	0.424	0.589
ACX60_01560	0.0861	6.80857	0.589	0.738
ACX60_01565	0.888	8.86799	3.74e-09	1.02e-07
ACX60_01570	0.575	7.63201	0.000192	0.00151
ACX60_01575	0.862	2.69982	0.00652	0.0273
ACX60_01580	0.403	7.25742	0.0103	0.0389
ACX60_01585	0.79	7.10245	5.76e-07	1.09e-05
ACX60_01590	0.836	5.50605	3.6e-06	5.42e-05
ACX60_01595	0.19	2.52502	0.547	0.704
ACX60_01600	-0.316	7.87663	0.0385	0.106
ACX60_01605	-0.205	6.3154	0.205	0.358
ACX60_01610	0.713	3.46351	0.00405	0.0187
ACX60_01615	0.387	6.70222	0.0161	0.0548
ACX60_01620	0.169	8.80245	0.258	0.422
ACX60_01625	-0.227	8.45075	0.132	0.261
ACX60_01630	-0.469	7.16979	0.0027	0.0134
ACX60_01635	-0.141	7.59657	0.359	0.527
ACX60_01640	-0.431	1.14068	0.53	0.687
ACX60_01645	-0.624	0.694802	0.343	0.511
ACX60_01650	0.246	2.24174	0.561	0.715
ACX60_01655	-0.519	1.86198	0.21	0.364
ACX60_01660	0.681	4.88507	0.00037	0.00261
ACX60_01665	0.282	1.54976	0.599	0.748
ACX60_01670	0.877	2.09337	0.0266	0.0804
ACX60_01675	-0.6	9.59083	5.4e-05	0.000529
ACX60_01680	-0.478	11.5373	0.00115	0.00669
ACX60_01685	-0.567	11.5064	0.000118	0.00101
ACX60_01690	-0.636	11.6227	1.57e-05	0.000181
ACX60_01695	-0.0961	4.35027	0.699	0.826
ACX60_01700	-0.0612	1.54954	1	1
ACX60_01705	-0.207	6.13019	0.221	0.377
ACX60_01710	-0.427	5.4095	0.0164	0.0557
ACX60_01715	0.278	3.2914	0.279	0.444
ACX60_01720	-0.206	4.7598	0.288	0.453
ACX60_01725	-0.207	4.94617	0.278	0.443
ACX60_01730	-0.591	10.0472	6.63e-05	0.000627
ACX60_01735	-0.395	8.77338	0.00831	0.0328
ACX60_01740	0.541	5.00653	0.00541	0.0237
ACX60_01745	0.574	4.36577	0.0068	0.0281
ACX60_01750	0.22	3.71213	0.351	0.519
ACX60_01755	0.538	3.21376	0.0609	0.148
ACX60_01760	-0.475	6.05072	0.00449	0.0203
ACX60_01765	0.0875	5.1584	0.638	0.779
ACX60_01770	0.297	6.90956	0.063	0.152
ACX60_01775	0.00564	6.62968	0.983	1
ACX60_01780	0.32	5.83913	0.0652	0.156
ACX60_01785	0.616	3.77753	0.0101	0.0383
ACX60_01790	0.492	4.79758	0.0139	0.0489
ACX60_01795	0.288	5.34495	0.112	0.23
ACX60_01800	0.342	4.64819	0.0872	0.194
ACX60_01805	-0.324	8.42412	0.0319	0.0917
ACX60_01810	0.274	7.37894	0.0771	0.176
ACX60_01815	-0.794	12.4373	7.27e-08	1.6e-06
ACX60_01820	-0.668	8.92418	8.33e-06	0.000108
ACX60_01825	-0.809	7.71382	1.5e-07	3.13e-06
ACX60_01830	-0.911	8.8069	1.49e-09	4.3e-08
ACX60_01835	-0.919	8.85373	1.03e-09	3.05e-08
ACX60_01840	-0.969	7.64556	3.55e-10	1.11e-08
ACX60_01845	0.5	8.28551	0.00101	0.00599
ACX60_01850	-0.226	0.453613	0.828	0.916
ACX60_01855	0.782	4.06633	0.000356	0.00253
ACX60_01860	0.537	5.28316	0.00373	0.0176
ACX60_01865	0.898	4.44146	2.87e-05	0.000303
ACX60_01870	0.523	2.94205	0.0882	0.195
ACX60_01875	0.401	1.61368	0.362	0.529
ACX60_01880	0.409	2.83495	0.177	0.324
ACX60_01885	-0.0789	1.60015	1	1
ACX60_01890	-1.43	8.07727	2.04e-20	1.47e-18
ACX60_01895	-0.438	10.2203	0.00304	0.0148
ACX60_01900	-0.361	9.32459	0.0152	0.0525
ACX60_01905	0.323	2.60372	0.32	0.49
ACX60_01910	0.362	4.523	0.0769	0.176
ACX60_01915	0.0124	3.43103	1	1
ACX60_01920	-0.199	4.74929	0.311	0.479
ACX60_01925	0.323	6.91528	0.0461	0.12
ACX60_01930	0.211	6.48076	0.195	0.345
ACX60_01935	0.497	7.15664	0.00159	0.00872
ACX60_01940	0.0246	8.58774	0.874	0.95
ACX60_01945	0.419	5.89477	0.0128	0.0462
ACX60_01950	0.715	7.26561	5.51e-06	7.64e-05
ACX60_01955	-0.21	6.95571	0.185	0.333
ACX60_01960	-0.078	8.90301	0.605	0.755
ACX60_01965	-0.841	8.32416	2.95e-08	6.98e-07
ACX60_01970	-0.986	10.2094	3.52e-11	1.3e-09
ACX60_01980	-0.478	8.80622	0.00142	0.00794
ACX60_01985	-0.629	8.78338	2.78e-05	0.000294
ACX60_01990	-0.512	8.82033	0.000626	0.00399
ACX60_01995	-0.371	10.0349	0.0121	0.0442
ACX60_02000	-0.338	9.07131	0.0235	0.0734
ACX60_02005	-0.0576	6.56971	0.731	0.85
ACX60_02010	0.58	6.92846	0.000284	0.00211
ACX60_02015	0.651	5.95268	0.000155	0.00127
ACX60_02020	0.278	4.81592	0.148	0.284
ACX60_02025	0.244	6.29203	0.138	0.271
ACX60_02030	0.449	5.43282	0.0132	0.047
ACX60_02035	0.353	4.63431	0.0738	0.17
ACX60_02040	0.111	9.69152	0.455	0.621
ACX60_02045	0.207	7.00357	0.192	0.341
ACX60_02050	0.376	6.04714	0.0264	0.0801
ACX60_02055	0.118	5.20528	0.557	0.711
ACX60_02060	-0.154	6.73824	0.337	0.506
ACX60_02065	0.4	4.94591	0.037	0.103
ACX60_02070	0.227	5.78196	0.204	0.356
ACX60_02075	0.309	7.10628	0.0493	0.127
ACX60_02080	0.301	6.21347	0.0704	0.164
ACX60_02085	0.241	2.35272	0.517	0.675
ACX60_02090	-0.768	12.3192	1.91e-07	3.91e-06
ACX60_02095	-0.719	13.4562	1.04e-06	1.82e-05
ACX60_02100	-0.775	12.9198	1.45e-07	3.08e-06
ACX60_02105	-0.657	11.6037	8.28e-06	0.000108
ACX60_02110	-0.755	13.9197	2.9e-07	5.74e-06
ACX60_02115	-0.678	12.3866	4.11e-06	5.99e-05
ACX60_02120	-0.654	12.3958	9e-06	0.000114
ACX60_02125	-0.646	13.4093	1.13e-05	0.000139
ACX60_02130	-0.638	12.1719	1.45e-05	0.000171
ACX60_02135	-0.575	11.2905	9.62e-05	0.000849
ACX60_02140	-0.614	12.5641	2.97e-05	0.000312
ACX60_02145	-0.599	12.4586	4.62e-05	0.000463
ACX60_02150	-0.523	11.9666	0.000379	0.00265
ACX60_02155	-0.617	13.0473	2.69e-05	0.000289
ACX60_02160	-0.582	12.3878	7.57e-05	0.000698
ACX60_02165	-0.542	12.1498	0.000226	0.00172
ACX60_02170	-0.564	13.1929	0.000123	0.00105
ACX60_02175	-0.624	12.3529	2.25e-05	0.000249
ACX60_02180	-0.612	12.8553	3.2e-05	0.000333
ACX60_02185	-0.518	10.011	0.00047	0.00314
ACX60_02190	-0.617	12.5616	2.71e-05	0.00029
ACX60_02195	-0.504	14.0631	0.000593	0.00382
ACX60_02200	-0.389	10.5041	0.00835	0.0329
ACX60_02205	-0.572	12.4548	9.93e-05	0.000867
ACX60_02210	-0.618	12.351	2.66e-05	0.000287
ACX60_02215	-0.621	13.4757	2.41e-05	0.000262
ACX60_02220	-0.594	13.9344	5.26e-05	0.000518
ACX60_02225	-0.638	12.2531	1.48e-05	0.000174
ACX60_02230	0.263	5.57302	0.14	0.273
ACX60_02235	0.342	3.45788	0.203	0.356
ACX60_02240	-0.202	5.64238	0.246	0.407
ACX60_02245	0.0977	1.56967	0.793	0.891
ACX60_02250	-0.27	4.56145	0.18	0.327
ACX60_02255	-0.0477	1.8709	1	1
ACX60_02260	0.057	5.10108	0.746	0.861
ACX60_02265	0.798	6.25973	1.73e-06	2.86e-05
ACX60_02270	0.783	5.55023	1.29e-05	0.000157
ACX60_02275	1.04	9.52839	4.09e-12	1.81e-10
ACX60_02280	0.0972	8.7485	0.518	0.676
ACX60_02300	0.00325	3.99293	0.932	0.983
ACX60_02305	-0.111	8.29584	0.464	0.629
ACX60_02315	-0.0407	2.19828	1	1
ACX60_02320	0.345	5.14783	0.0705	0.165
ACX60_02325	0.0794	6.7585	0.624	0.767
ACX60_02330	0.668	2.87941	0.0268	0.0807
ACX60_02335	0.94	2.67071	0.00442	0.0201
ACX60_02340	0.3	6.49225	0.0676	0.16
ACX60_02345	0.449	5.63764	0.0114	0.0422
ACX60_02350	-0.478	8.59586	0.00147	0.00817
ACX60_02355	0.486	6.86136	0.0024	0.0123
ACX60_02360	0.483	5.7469	0.00591	0.0253
ACX60_02365	0.308	4.12978	0.154	0.293
ACX60_02370	0.234	6.93549	0.141	0.275
ACX60_02375	0.289	8.85713	0.054	0.136
ACX60_02380	-0.408	8.5677	0.00661	0.0275
ACX60_02385	0.517	8.07007	0.000681	0.00427
ACX60_02390	0.0567	6.22784	0.724	0.845
ACX60_02395	-0.3	11.0061	0.0413	0.111
ACX60_02400	0.927	4.76995	5.29e-06	7.4e-05
ACX60_02405	0.408	6.6702	0.0124	0.0451
ACX60_02410	-0.239	4.53847	0.243	0.403
ACX60_02415	-0.492	8.01588	0.00123	0.00709
ACX60_02420	-0.452	7.49668	0.0034	0.0162
ACX60_02425	-0.108	4.12819	0.664	0.802
ACX60_02455	0.466	2.40458	0.17	0.314
ACX60_02460	0.486	3.6342	0.0459	0.12
ACX60_02465	0.377	3.88026	0.105	0.22
ACX60_02470	0.638	3.35777	0.0164	0.0557
ACX60_02475	0.759	3.72248	0.0016	0.00876
ACX60_02480	0.493	3.11793	0.0763	0.175
ACX60_02485	0.25	3.93329	0.294	0.461
ACX60_02490	0.216	3.40322	0.426	0.591
ACX60_02495	0.268	2.92982	0.317	0.485
ACX60_02500	0.032	4.25263	0.882	0.956
ACX60_02505	0.0658	7.0045	0.684	0.816
ACX60_02510	0.109	6.26125	0.519	0.676
ACX60_02515	0.207	4.60127	0.297	0.464
ACX60_02520	-0.589	11.4119	6.45e-05	0.000614
ACX60_02525	-0.529	11.7894	0.000325	0.00235
ACX60_02530	-0.0463	6.26295	0.783	0.884
ACX60_02535	-0.302	7.25453	0.0531	0.134
ACX60_02540	-0.233	6.80062	0.145	0.28
ACX60_02545	0.239	4.53906	0.239	0.399
ACX60_02550	0.224	5.02124	0.235	0.393
ACX60_02555	0.0179	4.42716	0.973	1
ACX60_02560	0.0284	6.24776	0.862	0.94
ACX60_02565	0.14	7.14642	0.381	0.549
ACX60_02570	0.127	6.39219	0.445	0.611
ACX60_02575	0.373	3.81174	0.124	0.249
ACX60_02580	-0.452	6.7573	0.00455	0.0205
ACX60_02585	-0.299	5.86972	0.0808	0.183
ACX60_02590	-0.0536	4.08885	0.904	0.969
ACX60_02620	0.672	6.10471	7e-05	0.000654
ACX60_02625	0.0207	4.97529	0.921	0.978
ACX60_02630	0.0131	6.59704	0.956	0.997
ACX60_02635	0.427	4.07589	0.0554	0.138
ACX60_02640	0.186	5.98455	0.286	0.451
ACX60_02645	-0.00119	5.82335	0.988	1
ACX60_02650	0.174	4.09298	0.446	0.611
ACX60_02660	0.345	4.48033	0.108	0.224
ACX60_02665	0.541	4.0437	0.0178	0.0589
ACX60_02670	-0.0246	4.04566	0.934	0.984
ACX60_02680	0.967	8.15783	2.99e-10	9.6e-09
ACX60_02685	0.503	6.14705	0.00265	0.0132
ACX60_02690	0.565	4.38763	0.00767	0.031
ACX60_02695	0.0992	3.18314	0.704	0.83
ACX60_02700	0.762	4.48553	0.000268	0.002
ACX60_02705	0.479	2.96629	0.107	0.223
ACX60_02710	-0.243	3.51802	0.336	0.505
ACX60_02715	-0.454	5.42418	0.0109	0.0404
ACX60_02720	-0.801	5.09895	1.56e-05	0.000181
ACX60_02725	-0.49	4.1997	0.0193	0.0627
ACX60_02735	0.51	1.97443	0.226	0.382
ACX60_02740	1.22	2.86962	0.000132	0.00111
ACX60_02745	-0.0601	1.81481	1	1
ACX60_02750	0.409	5.9266	0.0167	0.0564
ACX60_02755	0.246	5.45172	0.168	0.311
ACX60_02760	0.255	4.00976	0.257	0.421
ACX60_02765	0.524	3.47749	0.054	0.136
ACX60_02770	0.152	6.43904	0.365	0.531
ACX60_02775	0.133	5.41579	0.476	0.641
ACX60_02780	0.378	4.14803	0.0921	0.202
ACX60_02785	0.119	2.52684	0.799	0.895
ACX60_02790	0.0769	3.14187	0.797	0.894
ACX60_02795	0.186	5.15761	0.313	0.48
ACX60_02800	0.147	6.32786	0.377	0.544
ACX60_02805	-0.333	11.2305	0.0237	0.0736
ACX60_02810	-0.348	7.66867	0.0235	0.0734
ACX60_02815	-0.339	10.6592	0.0213	0.0684
ACX60_02820	0.29	5.92158	0.0956	0.208
ACX60_02825	0.444	7.42388	0.00437	0.0199
ACX60_02830	0.235	2.92614	0.434	0.599
ACX60_02835	0.356	4.89189	0.0669	0.159
ACX60_02840	0.38	6.13949	0.0238	0.0738
ACX60_02845	0.219	7.706	0.157	0.297
ACX60_02850	0.566	7.10897	0.000333	0.00239
ACX60_02855	-0.129	6.95372	0.427	0.592
ACX60_02860	-0.0978	6.3183	0.556	0.71
ACX60_02865	-0.162	6.01964	0.335	0.504
ACX60_02870	-0.389	5.8659	0.0233	0.073
ACX60_02875	0.262	5.06569	0.169	0.313
ACX60_02880	0.386	6.06871	0.0217	0.0692
ACX60_02885	0.378	3.03743	0.198	0.349
ACX60_02890	0.279	7.125	0.0761	0.175
ACX60_02895	-0.298	9.19822	0.0455	0.119
ACX60_02900	-0.277	10.7244	0.06	0.147
ACX60_02905	-0.261	8.04492	0.086	0.192
ACX60_02910	-0.536	8.45113	0.000378	0.00265
ACX60_02915	-0.35	4.34098	0.092	0.202
ACX60_02920	0.546	4.55656	0.00783	0.0314
ACX60_02925	-0.598	7.06712	0.000139	0.00116
ACX60_02935	0.781	4.66238	0.000115	0.000997
ACX60_02940	0.259	2.91558	0.391	0.557
ACX60_02950	0.385	3.43662	0.13	0.258
ACX60_02955	-0.236	1.78096	0.556	0.71
ACX60_02960	-0.287	4.35376	0.164	0.306
ACX60_02965	-0.602	4.20799	0.00466	0.0209
ACX60_02970	0.478	1.59383	0.362	0.529
ACX60_02975	0.556	5.84302	0.00134	0.00751
ACX60_02980	0.629	7.94389	3.99e-05	0.000406
ACX60_02985	0.353	9.44701	0.0178	0.0589
ACX60_02990	0.137	4.5505	0.55	0.706
ACX60_02995	-0.156	6.40247	0.343	0.511
ACX60_03000	-0.248	6.09663	0.139	0.273
ACX60_03005	-0.0152	6.06868	0.928	0.982
ACX60_03010	-0.0427	6.28837	0.795	0.892
ACX60_03015	-0.349	6.37887	0.0315	0.091
ACX60_03020	-0.443	5.90666	0.00899	0.0351
ACX60_03025	-0.0516	5.90588	0.774	0.88
ACX60_03030	-0.0479	6.89643	0.769	0.878
ACX60_03035	0.139	4.43053	0.523	0.68
ACX60_03040	-0.166	11.416	0.259	0.423
ACX60_03045	0.996	4.41729	3.37e-06	5.11e-05
ACX60_03050	1.02	12.5301	5.58e-12	2.37e-10
ACX60_03055	0.787	6.67943	1.37e-06	2.33e-05
ACX60_03060	-0.521	5.30017	0.00391	0.0182
ACX60_03065	0.318	2.2887	0.393	0.559
ACX60_03070	0.591	3.25913	0.0316	0.0912
ACX60_03075	0.389	7.54349	0.0121	0.0441
ACX60_03080	0.655	8.79653	1.35e-05	0.000161
ACX60_03085	-0.462	3.04317	0.108	0.225
ACX60_03090	0.293	5.97389	0.0818	0.185
ACX60_03095	0.0552	6.10956	0.762	0.871
ACX60_03100	0.433	6.05086	0.00993	0.0377
ACX60_03105	-0.0104	9.124	0.945	0.989
ACX60_03110	0.237	6.3413	0.157	0.297
ACX60_03115	0.356	5.66186	0.0412	0.111
ACX60_03120	0.294	5.44603	0.0986	0.212
ACX60_03125	-0.258	8.24637	0.0881	0.195
ACX60_03130	0.426	6.36965	0.00936	0.0361
ACX60_03135	0.118	8.10072	0.438	0.604
ACX60_03140	0.194	5.31265	0.286	0.451
ACX60_03145	0.36	4.67432	0.0618	0.15
ACX60_03150	0.107	3.36768	0.73	0.849
ACX60_03155	0.13	3.42576	0.653	0.792
ACX60_03160	-0.453	10.419	0.00217	0.0114
ACX60_03165	-0.563	10.171	0.000142	0.00118
ACX60_03170	-0.163	8.47269	0.282	0.447
ACX60_03175	0.0575	7.96882	0.709	0.834
ACX60_03180	0.602	3.60747	0.0167	0.0563
ACX60_03185	0.716	5.00318	0.000198	0.00155
ACX60_03190	0.732	6.18213	1.55e-05	0.00018
ACX60_03195	0.327	10.457	0.0267	0.0804
ACX60_03200	0.341	8.10072	0.0252	0.0774
ACX60_03205	-0.0773	6.88741	0.631	0.773
ACX60_03210	-0.000855	4.34091	1	1
ACX60_03215	-0.365	5.86412	0.0316	0.0912
ACX60_03220	-0.122	4.55214	0.572	0.723
ACX60_03225	-0.354	6.39676	0.03	0.0877
ACX60_03230	-0.593	4.10968	0.00622	0.0262
ACX60_03235	0.697	5.48679	0.000105	0.000911
ACX60_03240	1.06	2.71767	0.00105	0.00621
ACX60_03245	-0.222	8.90094	0.137	0.269
ACX60_03250	0.464	3.18421	0.0994	0.214
ACX60_03255	-0.0716	10.3548	0.627	0.771
ACX60_03260	-0.234	11.2333	0.112	0.23
ACX60_03265	-0.472	9.47207	0.00151	0.00834
ACX60_03270	-0.417	7.54557	0.00684	0.0283
ACX60_03275	-0.202	2.52914	0.552	0.707
ACX60_03280	0.0983	3.23052	0.713	0.838
ACX60_03285	0.118	6.92982	0.462	0.627
ACX60_03290	0.22	4.59448	0.267	0.432
ACX60_03295	-0.392	13.6699	0.00744	0.0302
ACX60_03305	-0.425	4.95363	0.0267	0.0804
ACX60_03310	-0.649	8.04015	2.01e-05	0.000226
ACX60_03315	-0.621	7.0733	8.18e-05	0.000746
ACX60_03320	-0.737	7.47839	1.97e-06	3.22e-05
ACX60_03325	-0.646	10.9442	1.22e-05	0.000149
ACX60_03330	0.0938	7.75235	0.549	0.705
ACX60_03335	0.251	4.05998	0.287	0.452
ACX60_03340	-0.22	4.72873	0.267	0.432
ACX60_03345	-0.0788	6.28053	0.633	0.774
ACX60_03350	-0.131	4.64183	0.511	0.671
ACX60_03355	-0.148	7.38076	0.343	0.511
ACX60_03360	0.0747	7.68398	0.635	0.776
ACX60_03365	0.0616	4.46346	0.792	0.891
ACX60_03370	0.465	5.10711	0.013	0.0465
ACX60_03375	0.0612	6.90368	0.717	0.839
ACX60_03380	-0.103	6.85907	0.514	0.673
ACX60_03385	0.65	2.06317	0.0897	0.197
ACX60_03395	-0.342	3.71041	0.159	0.299
ACX60_03400	-0.113	3.09346	0.647	0.786
ACX60_03405	-0.303	9.45366	0.0413	0.111
ACX60_03410	0.0824	7.39634	0.596	0.746
ACX60_03415	0.113	6.26068	0.497	0.66
ACX60_03420	0.463	0.345885	0.819	0.911
ACX60_03425	0.234	4.52033	0.276	0.441
ACX60_03430	0.369	4.69251	0.0605	0.148
ACX60_03435	0.69	4.0428	0.00198	0.0105
ACX60_03440	-0.0819	5.06838	0.672	0.806
ACX60_03445	0.0255	4.84841	0.915	0.974
ACX60_03450	0.483	2.20765	0.198	0.348
ACX60_03455	-0.0593	7.59294	0.703	0.829
ACX60_03460	1.21	4.86693	1.87e-09	5.34e-08
ACX60_03465	0.147	3.78957	0.541	0.698
ACX60_03470	0.152	4.64487	0.454	0.62
ACX60_03475	0.413	5.37986	0.0228	0.0719
ACX60_03510	-0.605	5.72146	0.000446	0.00301
ACX60_03515	0.339	5.83806	0.0511	0.13
ACX60_03520	-0.0565	7.64515	0.714	0.838
ACX60_03525	0.147	7.29172	0.344	0.512
ACX60_03530	0.171	6.31527	0.305	0.472
ACX60_03535	0.678	5.29338	0.000242	0.00182
ACX60_03540	-0.88	6.98118	2.94e-08	6.98e-07
ACX60_03545	-1.25	9.52556	1.23e-16	7.76e-15
ACX60_03550	0.713	5.75914	4.47e-05	0.000449
ACX60_03555	0.462	6.7917	0.00401	0.0186
ACX60_03560	-0.0166	6.38181	0.915	0.974
ACX60_03565	-0.713	6.03005	2.24e-05	0.000249
ACX60_03570	0.206	3.48	0.41	0.575
ACX60_03575	0.267	4.51483	0.198	0.348
ACX60_03580	0.576	4.54556	0.00447	0.0202
ACX60_03585	0.486	5.80197	0.00506	0.0223
ACX60_03590	-0.384	9.89955	0.00953	0.0367
ACX60_03595	-0.318	9.92075	0.0315	0.091
ACX60_03600	-0.397	6.73276	0.0129	0.0462
ACX60_03605	-0.172	9.64384	0.245	0.407
ACX60_03610	-0.13	8.53353	0.388	0.555
ACX60_03615	-0.079	6.61993	0.634	0.775
ACX60_03620	0.00994	6.30983	0.947	0.99
ACX60_03625	0.0572	7.57543	0.713	0.838
ACX60_03635	0.123	6.73845	0.444	0.61
ACX60_03640	-0.324	4.29717	0.14	0.274
ACX60_03645	-0.299	6.64574	0.0617	0.15
ACX60_03650	0.0808	9.59786	0.588	0.738
ACX60_03655	0.876	3.14744	0.00268	0.0133
ACX60_03660	0.396	3.57716	0.105	0.22
ACX60_03665	0.898	3.86666	0.00013	0.0011
ACX60_03670	-0.344	4.38621	0.0932	0.203
ACX60_03675	-0.112	7.61363	0.465	0.63
ACX60_03680	0.376	4.24612	0.087	0.193
ACX60_03685	0.371	6.9456	0.0199	0.0644
ACX60_03690	0.521	5.24759	0.00496	0.022
ACX60_03700	-0.0502	8.06523	0.743	0.86
ACX60_03705	0.0684	7.06256	0.675	0.808
ACX60_03710	-0.155	6.2757	0.35	0.518
ACX60_03715	-0.146	3.27925	0.587	0.738
ACX60_03720	-0.232	7.11346	0.138	0.271
ACX60_03725	-0.152	6.13781	0.358	0.526
ACX60_03730	-0.00824	6.97622	0.961	0.999
ACX60_03735	-0.329	4.15074	0.13	0.258
ACX60_03740	0.218	3.49266	0.413	0.578
ACX60_03745	-0.582	10.7645	7.96e-05	0.000729
ACX60_03750	0.763	4.30776	0.000467	0.00313
ACX60_03755	0.79	5.13866	2.74e-05	0.000292
ACX60_03760	0.62	5.37871	0.000604	0.00387
ACX60_03765	0.632	1.88214	0.168	0.311
ACX60_03770	0.403	1.68459	0.382	0.55
ACX60_03775	-0.00387	2.57519	1	1
ACX60_03780	0.0364	2.48076	0.931	0.982
ACX60_03785	0.49	2.809	0.114	0.233
ACX60_03790	-0.763	1.00574	0.234	0.392
ACX60_03795	-0.559	10.1665	0.000159	0.0013
ACX60_03800	0.704	2.99417	0.0173	0.0578
ACX60_03805	-0.223	5.88627	0.197	0.347
ACX60_03810	0.254	4.6953	0.199	0.349
ACX60_03815	0.659	4.75514	0.00106	0.00624
ACX60_03820	-0.0155	4.21543	0.91	0.972
ACX60_03825	0.0996	10.0591	0.501	0.664
ACX60_03830	0.0848	11.1179	0.565	0.718
ACX60_03835	0.145	9.72856	0.327	0.496
ACX60_03840	0.391	7.05895	0.0127	0.0457
ACX60_03845	0.25	7.62348	0.104	0.22
ACX60_03850	0.171	7.76209	0.264	0.428
ACX60_03855	0.487	3.77663	0.0365	0.102
ACX60_03860	-0.527	11.3818	0.000348	0.00248
ACX60_03865	-0.639	10.4149	1.55e-05	0.00018
ACX60_03870	0.15	7.09026	0.347	0.515
ACX60_03875	0.811	6.30171	1.33e-06	2.28e-05
ACX60_03880	-0.198	9.25061	0.183	0.329
ACX60_03885	-0.111	8.11669	0.467	0.631
ACX60_03890	0.0674	5.85711	0.689	0.819
ACX60_03895	0.132	2.65127	0.746	0.861
ACX60_03900	-0.0668	4.61589	0.716	0.839
ACX60_03905	-0.68	7.94611	8.55e-06	0.00011
ACX60_03915	0.461	4.81581	0.0184	0.0603
ACX60_03920	0.727	6.00316	1.9e-05	0.000216
ACX60_03925	0.0518	7.73706	0.743	0.86
ACX60_03930	0.178	10.8803	0.226	0.382
ACX60_03935	0.352	6.09539	0.0354	0.0995
ACX60_03940	0.457	8.79939	0.00231	0.0119
ACX60_03945	-0.658	5.68929	0.00015	0.00124
ACX60_03950	-0.588	7.92736	0.000117	0.00101
ACX60_03955	-0.12	4.47908	0.557	0.711
ACX60_03960	0.414	11.4711	0.00485	0.0216
ACX60_03965	-1.22	9.24296	6.02e-16	3.67e-14
ACX60_03970	-1.16	9.34622	1.16e-14	6.15e-13
ACX60_03975	-1.02	11.9883	6.41e-12	2.62e-10
ACX60_03980	-1.01	10.7617	8.88e-12	3.43e-10
ACX60_03985	-0.679	12.356	4.04e-06	5.98e-05
ACX60_03990	-0.684	11.6017	3.53e-06	5.34e-05
ACX60_03995	-0.659	11.9235	7.71e-06	0.000101
ACX60_04000	-0.732	12.3696	6.7e-07	1.25e-05
ACX60_04005	-0.673	12.0421	4.92e-06	6.94e-05
ACX60_04010	-0.275	8.62681	0.0662	0.158
ACX60_04015	0.113	7.58992	0.47	0.634
ACX60_04020	-0.0209	7.84811	0.893	0.963
ACX60_04025	-0.0232	7.61519	0.879	0.953
ACX60_04030	0.21	9.1013	0.159	0.299
ACX60_04035	0.295	4.39858	0.16	0.301
ACX60_04040	0.269	4.35011	0.181	0.327
ACX60_04045	0.358	3.83574	0.13	0.258
ACX60_04050	0.453	3.02636	0.116	0.237
ACX60_04055	0.261	4.63566	0.207	0.36
ACX60_04060	0.122	4.20399	0.596	0.746
ACX60_04065	0.615	4.08036	0.0071	0.0292
ACX60_04070	0.148	4.41598	0.477	0.642
ACX60_04075	-0.331	8.28102	0.0285	0.0842
ACX60_04080	-0.69	11.5078	2.85e-06	4.4e-05
ACX60_04085	-0.612	10.1148	3.57e-05	0.000369
ACX60_04090	0.0351	4.11548	0.905	0.969
ACX60_04095	-0.242	7.44985	0.12	0.242
ACX60_04100	-0.325	6.29767	0.0476	0.123
ACX60_04105	0.143	8.65141	0.342	0.51
ACX60_04110	0.433	11.4688	0.00327	0.0157
ACX60_04115	-0.316	4.77842	0.107	0.223
ACX60_04120	-0.622	4.01388	0.00566	0.0245
ACX60_04125	-0.514	3.63735	0.0379	0.105
ACX60_04135	0.2	3.89232	0.322	0.491
ACX60_04150	-0.536	8.17256	0.000403	0.00277
ACX60_04155	-0.287	5.88251	0.0967	0.209
ACX60_04160	-0.366	6.43285	0.0248	0.0764
ACX60_04165	0.0517	7.57796	0.745	0.861
ACX60_04170	0.217	6.57024	0.178	0.324
ACX60_04175	0.435	3.8616	0.0624	0.151
ACX60_04180	-0.72	11.4905	1.06e-06	1.85e-05
ACX60_04185	0.883	3.91929	0.000179	0.00143
ACX60_04190	0.489	4.63807	0.0142	0.0497
ACX60_04195	0.329	10.3178	0.0259	0.0789
ACX60_04200	0.389	13.2125	0.00797	0.0318
ACX60_04205	0.602	3.29515	0.0181	0.0597
ACX60_04210	-0.0246	7.58527	0.869	0.946
ACX60_04215	0.537	2.72895	0.083	0.187
ACX60_04220	0.592	6.0065	0.000448	0.00302
ACX60_04225	0.317	4.79071	0.102	0.217
ACX60_04230	0.495	10.1882	0.000836	0.00511
ACX60_04235	-0.0967	5.29353	0.62	0.765
ACX60_04240	-0.314	8.30675	0.0379	0.105
ACX60_04245	0.349	7.77786	0.0237	0.0736
ACX60_04250	0.388	5.42037	0.0288	0.0849
ACX60_04255	-0.137	3.54429	0.598	0.748
ACX60_04265	-0.137	2.88542	0.665	0.802
ACX60_04270	0.418	4.48158	0.0413	0.111
ACX60_04275	-0.0245	3.14405	1	1
ACX60_04280	0.0663	2.01885	1	1
ACX60_04285	0.121	2.81476	0.765	0.874
ACX60_04290	-0.327	4.65605	0.103	0.218
ACX60_04295	-0.315	4.34888	0.142	0.276
ACX60_04300	-0.848	5.38584	2.58e-06	4.05e-05
ACX60_04305	-0.859	4.70348	1.34e-05	0.000161
ACX60_04310	0.0817	1.89229	0.91	0.972
ACX60_04315	-0.147	3.28762	0.631	0.773
ACX60_04320	-0.433	1.00643	0.505	0.666
ACX60_04325	0.536	1.13292	0.331	0.5
ACX60_04330	1.05	1.63123	0.0256	0.0781
ACX60_04335	0.634	7.17627	5.98e-05	0.000576
ACX60_04340	0.766	3.85827	0.00153	0.00846
ACX60_04345	-0.373	3.86873	0.106	0.222
ACX60_04350	0.553	3.80511	0.0186	0.061
ACX60_04355	0.643	6.01673	0.000151	0.00124
ACX60_04360	0.609	3.00799	0.0264	0.0801
ACX60_04365	-0.288	2.42898	0.422	0.588
ACX60_04370	-0.239	5.63139	0.175	0.322
ACX60_04375	-0.204	5.72923	0.237	0.397
ACX60_04380	0.629	10.1236	2.26e-05	0.000249
ACX60_04385	-0.0933	6.65123	0.567	0.72
ACX60_04390	0.406	7.37637	0.00924	0.0359
ACX60_04395	0.401	4.39653	0.0535	0.135
ACX60_04400	-0.184	7.69749	0.232	0.389
ACX60_04405	-0.0157	7.3559	0.926	0.981
ACX60_04410	-0.323	5.02666	0.0871	0.194
ACX60_04415	0.399	4.95507	0.038	0.105
ACX60_04420	0.36	11.21	0.0145	0.0506
ACX60_04425	0.322	11.0486	0.0287	0.0847
ACX60_04430	-0.306	10.4826	0.0383	0.106
ACX60_04435	-0.00166	2.94754	1	1
ACX60_04445	0.0702	1.06873	1	1
ACX60_04450	0.629	2.43081	0.0718	0.167
ACX60_04455	0.251	4.08167	0.274	0.44
ACX60_04460	0.368	4.56614	0.0689	0.162
ACX60_04465	0.436	5.69643	0.0127	0.0458
ACX60_04470	0.344	5.7657	0.0462	0.121
ACX60_04475	-0.184	7.88463	0.227	0.383
ACX60_04480	0.913	8.24368	2.35e-09	6.66e-08
ACX60_04485	0.017	4.6259	0.952	0.994
ACX60_04490	-0.0368	4.74862	0.91	0.972
ACX60_04495	-0.151	7.92377	0.321	0.491
ACX60_04500	0.0187	7.14638	0.914	0.974
ACX60_04505	-0.153	5.07808	0.439	0.604
ACX60_04510	-0.569	7.52205	0.000227	0.00173
ACX60_04515	-0.226	8.01421	0.137	0.269
ACX60_04520	-0.298	7.48496	0.0531	0.134
ACX60_04525	-0.656	8.17756	1.54e-05	0.00018
ACX60_04530	-0.622	9.57376	2.87e-05	0.000303
ACX60_04535	-0.241	7.55001	0.118	0.24
ACX60_04540	0.0399	6.46523	0.824	0.914
ACX60_04545	0.133	5.44117	0.447	0.612
ACX60_04550	0.00585	5.58793	0.972	1
ACX60_04555	1.82	6.36597	8.33e-26	6.51e-24
ACX60_04560	1.88	6.29826	5.32e-27	4.44e-25
ACX60_04565	2.13	8.82299	1.96e-42	2.07e-40
ACX60_04570	-0.405	7.20412	0.0097	0.0371
ACX60_04575	-0.512	8.40381	0.000689	0.0043
ACX60_04580	0.369	3.33902	0.177	0.324
ACX60_04585	0.024	8.75175	0.877	0.952
ACX60_04590	-0.0859	8.39405	0.57	0.722
ACX60_04595	-0.0647	7.97993	0.678	0.811
ACX60_04600	-0.0586	6.24731	0.736	0.854
ACX60_04605	-0.3	7.53928	0.0527	0.134
ACX60_04610	-0.72	6.82159	6.65e-06	8.89e-05
ACX60_04615	0.687	1.97808	0.0978	0.211
ACX60_04620	-0.00805	6.82266	0.967	1
ACX60_04625	-0.018	6.03171	0.936	0.985
ACX60_04630	0.196	6.39635	0.24	0.4
ACX60_04635	-0.499	10.8848	0.000718	0.00445
ACX60_04640	-0.225	4.03135	0.321	0.491
ACX60_04645	0.71	2.98401	0.0109	0.0406
ACX60_04650	0.196	4.4811	0.36	0.527
ACX60_04655	0.284	3.7062	0.24	0.4
ACX60_04660	0.107	2.31115	0.85	0.933
ACX60_04665	0.214	1.22036	0.754	0.866
ACX60_04670	0.213	2.05645	0.6	0.75
ACX60_04675	0.817	3.15334	0.00412	0.019
ACX60_04685	0.472	4.19998	0.0262	0.0794
ACX60_04690	0.486	3.19378	0.0882	0.195
ACX60_04695	-0.0826	3.38245	0.775	0.881
ACX60_04700	0.948	3.66936	0.000165	0.00133
ACX60_04705	0.31	3.30678	0.258	0.422
ACX60_04720	1.05	1.33443	0.0551	0.138
ACX60_04725	0.886	3.27422	0.00106	0.00624
ACX60_04730	0.412	3.92857	0.0719	0.167
ACX60_04735	0.389	3.72223	0.107	0.223
ACX60_04740	0.197	4.02994	0.407	0.573
ACX60_04745	0.481	4.43733	0.02	0.0645
ACX60_04750	-0.00692	5.871	0.977	1
ACX60_04755	0.141	5.57595	0.419	0.584
ACX60_04760	0.0292	7.33787	0.861	0.94
ACX60_04765	0.226	6.99896	0.157	0.297
ACX60_04770	0.734	1.03139	0.234	0.392
ACX60_04785	0.688	3.71102	0.00584	0.025
ACX60_04790	0.212	2.17756	0.616	0.761
ACX60_04795	0.191	4.73821	0.348	0.516
ACX60_04800	0.565	4.76595	0.00433	0.0198
ACX60_04805	0.506	6.3951	0.00212	0.0111
ACX60_04810	0.784	6.4937	1.86e-06	3.06e-05
ACX60_04815	0.599	4.74219	0.00267	0.0133
ACX60_04825	0.601	3.39593	0.0214	0.0686
ACX60_04830	0.207	5.69396	0.239	0.398
ACX60_04835	0.0254	5.51279	0.899	0.964
ACX60_04840	0.062	4.12958	0.783	0.884
ACX60_04845	0.139	6.5115	0.409	0.574
ACX60_04850	0.0572	4.41845	0.786	0.888
ACX60_04855	-0.137	9.02697	0.359	0.527
ACX60_04860	-0.405	8.31055	0.00739	0.03
ACX60_04865	-0.414	8.04926	0.00649	0.0272
ACX60_04870	-0.363	9.45143	0.0146	0.0508
ACX60_04875	0.298	8.83746	0.047	0.122
ACX60_04880	0.193	5.91667	0.272	0.437
ACX60_04885	-0.126	4.46918	0.555	0.71
ACX60_04890	-0.418	2.57962	0.185	0.332
ACX60_04895	-0.427	2.678	0.179	0.326
ACX60_04900	-0.238	2.62547	0.418	0.583
ACX60_04905	-0.698	4.01038	0.00149	0.00825
ACX60_04910	-0.0752	4.19257	0.733	0.851
ACX60_04915	-0.462	6.37285	0.0048	0.0214
ACX60_04920	-0.315	5.68896	0.0692	0.162
ACX60_04925	-0.0832	3.92	0.792	0.891
ACX60_04930	-0.07	7.41691	0.654	0.792
ACX60_04935	0.963	8.64701	2.19e-10	7.28e-09
ACX60_04940	0.752	4.36871	0.000407	0.00279
ACX60_04945	0.424	4.12654	0.0466	0.121
ACX60_04950	-0.46	9.23948	0.00203	0.0107
ACX60_04955	-0.474	7.61738	0.0021	0.011
ACX60_04960	-0.294	5.67611	0.0955	0.208
ACX60_04965	-0.178	6.50213	0.289	0.455
ACX60_04970	-0.377	8.43671	0.0122	0.0444
ACX60_04975	-0.18	5.15564	0.347	0.515
ACX60_04980	-0.271	5.68649	0.127	0.253
ACX60_04985	-0.372	7.10611	0.0177	0.0586
ACX60_04990	-0.372	6.78435	0.02	0.0645
ACX60_04995	0.206	5.82853	0.24	0.4
ACX60_05005	0.449	3.29882	0.105	0.221
ACX60_05010	0.462	3.6057	0.07	0.164
ACX60_05015	-0.375	2.17925	0.326	0.495
ACX60_05020	-0.457	6.96499	0.00379	0.0178
ACX60_05025	-0.366	5.18798	0.0477	0.123
ACX60_05030	-0.242	10.2943	0.1	0.215
ACX60_05035	-0.485	4.9772	0.00925	0.0359
ACX60_05040	0.248	4.89925	0.202	0.354
ACX60_05045	0.74	5.22507	6.1e-05	0.000586
ACX60_05050	0.721	7.97257	2.62e-06	4.09e-05
ACX60_05055	0.855	5.91447	7.78e-07	1.42e-05
ACX60_05060	0.16	3.9008	0.45	0.615
ACX60_05065	-0.651	11.0419	1.03e-05	0.000128
ACX60_05070	-0.145	3.75218	0.568	0.72
ACX60_05075	-0.149	3.2669	0.628	0.771
ACX60_05080	-0.331	9.3539	0.0261	0.0794
ACX60_05085	-0.344	8.75695	0.0217	0.0692
ACX60_05090	0.272	4.48852	0.18	0.327
ACX60_05095	0.475	6.65877	0.00328	0.0157
ACX60_05100	-0.474	5.68357	0.00629	0.0264
ACX60_05105	0.663	5.62198	0.000178	0.00142
ACX60_05110	0.496	2.74461	0.119	0.241
ACX60_05115	0.0401	4.45014	0.894	0.963
ACX60_05120	0.745	3.06625	0.00793	0.0317
ACX60_05125	0.692	3.06567	0.0126	0.0454
ACX60_05130	0.578	4.45254	0.00589	0.0252
ACX60_05135	0.186	3.35011	0.483	0.647
ACX60_05140	0.955	2.63677	0.00362	0.0171
ACX60_05145	0.532	2.52216	0.101	0.215
ACX60_05150	0.205	4.96772	0.282	0.447
ACX60_05155	0.182	10.5864	0.218	0.374
ACX60_05160	0.422	4.76708	0.0325	0.0932
ACX60_05165	0.285	7.3401	0.0675	0.16
ACX60_05170	0.0694	8.56035	0.649	0.788
ACX60_05175	0.122	11.5497	0.405	0.572
ACX60_05180	-0.00772	7.15573	0.96	0.999
ACX60_05185	0.403	6.39125	0.0151	0.0523
ACX60_05190	0.554	2.71425	0.083	0.187
ACX60_05195	-0.0947	3.03377	0.737	0.856
ACX60_05200	0.524	1.22488	0.439	0.604
ACX60_05205	-0.337	5.38842	0.063	0.152
ACX60_05210	-0.619	7.40202	6.47e-05	0.000614
ACX60_05215	-0.303	6.36531	0.0623	0.151
ACX60_05220	0.00925	9.04769	0.954	0.995
ACX60_05225	-0.0912	5.33924	0.629	0.772
ACX60_05230	0.268	4.79447	0.195	0.345
ACX60_05235	0.424	6.22839	0.0106	0.0398
ACX60_05240	0.423	3.06579	0.162	0.303
ACX60_05245	0.0267	5.06028	0.925	0.98
ACX60_05250	-0.0111	8.1911	0.943	0.988
ACX60_05255	0.226	4.59777	0.255	0.419
ACX60_05260	-0.444	6.34469	0.00699	0.0288
ACX60_05265	-0.6	9.16378	5.87e-05	0.000567
ACX60_05270	-0.0572	5.22943	0.781	0.884
ACX60_05275	-0.00978	5.86823	0.988	1
ACX60_05280	-0.884	8.01	7.14e-09	1.83e-07
ACX60_05285	-0.492	7.85848	0.00128	0.0073
ACX60_05290	0.612	3.40349	0.0187	0.0613
ACX60_05295	0.381	3.86684	0.0929	0.203
ACX60_05300	0.354	6.17864	0.0352	0.0993
ACX60_05305	-0.357	10.2474	0.0156	0.0536
ACX60_05310	-0.435	10.2656	0.00325	0.0156
ACX60_05315	-0.913	3.76591	8.55e-05	0.000767
ACX60_05320	1.51	0.722765	0.0269	0.0807
ACX60_05325	0.155	1.83533	0.815	0.909
ACX60_05330	0.246	1.76935	0.548	0.705
ACX60_05335	-0.572	6.67366	0.00036	0.00256
ACX60_05340	-0.417	5.96893	0.0133	0.0473
ACX60_05345	-0.422	6.12477	0.0108	0.0402
ACX60_05350	0.0606	6.50212	0.722	0.843
ACX60_05355	0.681	8.93201	5.9e-06	8.1e-05
ACX60_05360	0.104	6.24936	0.538	0.695
ACX60_05365	0.172	2.48845	0.663	0.801
ACX60_05370	-0.804	9.59531	6.88e-08	1.55e-06
ACX60_05375	-0.306	5.78055	0.0772	0.176
ACX60_05380	-0.4	7.4771	0.00967	0.0371
ACX60_05385	-0.135	6.36436	0.424	0.589
ACX60_05390	-0.464	5.68705	0.00724	0.0295
ACX60_05395	-0.235	8.83662	0.116	0.237
ACX60_05400	0.21	7.02993	0.188	0.337
ACX60_05405	0.341	2.85078	0.299	0.466
ACX60_05410	-0.00536	6.98416	0.976	1
ACX60_05415	0.176	7.4968	0.258	0.422
ACX60_05420	-0.418	7.89276	0.00614	0.026
ACX60_05425	0.509	8.4238	0.000775	0.00478
ACX60_05430	-0.185	8.01322	0.225	0.382
ACX60_05435	-0.0341	6.90338	0.827	0.916
ACX60_05440	-0.207	5.16221	0.247	0.408
ACX60_05445	-2.85	9.4256	4.26e-72	8.51e-70
ACX60_05450	0.0594	4.31766	0.802	0.898
ACX60_05455	-0.0396	5.37421	0.859	0.939
ACX60_05460	-0.499	5.86065	0.00362	0.0171
ACX60_05465	-0.52	10.1228	0.000445	0.00301
ACX60_05470	0.0224	8.09088	0.888	0.961
ACX60_05475	0.0608	5.61504	0.745	0.861
ACX60_05490	0.511	2.87294	0.0918	0.201
ACX60_05495	0.579	2.55124	0.073	0.169
ACX60_05500	0.692	2.95924	0.0193	0.0626
ACX60_05505	0.536	3.46782	0.0346	0.0979
ACX60_05510	0.722	2.75245	0.0241	0.0744
ACX60_05515	0.652	3.29493	0.0157	0.0538
ACX60_05520	0.182	4.11923	0.427	0.592
ACX60_05525	0.244	2.31063	0.506	0.667
ACX60_05530	0.141	3.13783	0.652	0.791
ACX60_05535	0.404	1.68218	0.382	0.55
ACX60_05540	0.245	1.39127	0.669	0.805
ACX60_05545	1.09	1.73975	0.0124	0.0452
ACX60_05550	0.49	3.89357	0.0311	0.0901
ACX60_05555	0.101	3.76519	0.74	0.857
ACX60_05560	0.167	1.42744	0.889	0.961
ACX60_05565	-0.262	4.50144	0.198	0.348
ACX60_05570	-0.178	1.03606	0.739	0.857
ACX60_05575	0.243	3.73454	0.336	0.504
ACX60_05580	0.384	3.32283	0.155	0.293
ACX60_05585	0.42	4.4555	0.0452	0.119
ACX60_05590	0.921	3.10143	0.00132	0.00745
ACX60_05595	0.277	2.52716	0.444	0.61
ACX60_05600	0.0343	3.02011	1	1
ACX60_05605	0.153	0.728839	1	1
ACX60_05610	-0.874	0.603022	0.223	0.38
ACX60_05615	-0.152	1.45184	0.783	0.885
ACX60_05620	-0.304	3.32071	0.265	0.429
ACX60_05625	-0.0812	4.48438	0.72	0.842
ACX60_05630	0.183	2.61761	0.565	0.718
ACX60_05635	0.63	3.45709	0.0163	0.0554
ACX60_05640	0.374	2.50858	0.299	0.466
ACX60_05645	-0.138	1.57622	0.897	0.964
ACX60_05650	0.426	2.13548	0.262	0.428
ACX60_05660	0.00739	3.3716	1	1
ACX60_05665	-0.137	3.7452	0.632	0.774
ACX60_05670	0.495	2.86195	0.105	0.221
ACX60_05675	0.614	2.28374	0.0843	0.189
ACX60_05680	1.46	2.99023	2.07e-06	3.37e-05
ACX60_05685	-0.0953	9.76928	0.519	0.677
ACX60_05690	-0.262	7.052	0.0961	0.208
ACX60_05695	-0.255	4.26955	0.228	0.385
ACX60_05700	0.908	6.15369	7.83e-08	1.71e-06
ACX60_05705	0.546	2.29143	0.125	0.251
ACX60_05710	0.605	5.95204	0.000444	0.00301
ACX60_05715	-0.733	6.87523	4.1e-06	5.99e-05
ACX60_05720	0.74	2.40764	0.0347	0.0979
ACX60_05725	0.54	3.71978	0.0275	0.0822
ACX60_05730	0.102	3.3042	0.72	0.842
ACX60_05735	0.209	7.49081	0.177	0.324
ACX60_05740	-0.353	6.7161	0.0277	0.0825
ACX60_05745	-0.191	7.286	0.223	0.379
ACX60_05750	0.76	3.96006	0.000754	0.00467
ACX60_05755	0.0146	6.24494	0.944	0.989
ACX60_05760	0.0688	6.17735	0.698	0.825
ACX60_05765	0.68	7.47024	1.25e-05	0.000152
ACX60_05770	0.59	5.23107	0.00154	0.00848
ACX60_05775	0.0197	10.2231	0.895	0.963
ACX60_05780	-0.374	4.31058	0.0801	0.182
ACX60_05785	-0.143	5.54856	0.424	0.589
ACX60_05790	0.174	4.80266	0.396	0.563
ACX60_05795	0.828	1.93594	0.0411	0.111
ACX60_05800	0.131	3.44962	0.538	0.695
ACX60_05820	-0.372	10.5512	0.0117	0.0429
ACX60_05825	0.213	6.06848	0.212	0.367
ACX60_05830	0.127	7.96985	0.408	0.573
ACX60_05835	0.497	6.72341	0.00198	0.0105
ACX60_05840	-0.276	11.0277	0.0602	0.147
ACX60_05845	-0.288	6.32277	0.0821	0.185
ACX60_05850	-0.365	6.28576	0.0275	0.0822
ACX60_05855	-0.948	8.13488	5.18e-10	1.59e-08
ACX60_05860	-0.982	10.5439	3.95e-11	1.43e-09
ACX60_05865	-0.0436	2.89558	0.943	0.988
ACX60_05870	0.876	4.22859	5.84e-05	0.000567
ACX60_05875	0.738	4.84842	0.000208	0.0016
ACX60_05880	-0.484	8.60952	0.00129	0.00733
ACX60_05885	-0.0322	8.89665	0.829	0.917
ACX60_05895	-0.139	3.82878	0.552	0.707
ACX60_05900	0.431	2.22092	0.276	0.441
ACX60_05905	1.53	4.50005	9.96e-13	4.71e-11
ACX60_05910	0.0213	7.7628	0.897	0.964
ACX60_05915	-0.595	12.9213	5.11e-05	0.000506
ACX60_05920	-0.652	12.0179	9.67e-06	0.000121
ACX60_05925	-0.293	4.0611	0.192	0.341
ACX60_05930	-0.158	4.33607	0.459	0.625
ACX60_05935	0.646	1.54327	0.177	0.324
ACX60_05945	0.265	2.32685	0.512	0.671
ACX60_05950	-0.0115	8.4815	0.943	0.988
ACX60_05955	0.021	7.36837	0.902	0.967
ACX60_05960	-0.0732	6.62384	0.658	0.796
ACX60_05965	-0.137	7.46247	0.376	0.544
ACX60_05970	-0.282	7.08252	0.0726	0.168
ACX60_05975	-0.665	6.09106	7e-05	0.000654
ACX60_05980	-0.452	6.58818	0.00527	0.0231
ACX60_05990	-0.235	2.16792	0.616	0.761
ACX60_05995	0.129	4.91618	0.503	0.665
ACX60_06000	0.355	4.1391	0.107	0.223
ACX60_06005	-0.684	10.4028	3.87e-06	5.75e-05
ACX60_06010	-0.0967	3.64487	0.687	0.817
ACX60_06015	0.26	4.58192	0.203	0.355
ACX60_06020	-0.186	3.27935	0.548	0.704
ACX60_06025	0.353	5.55921	0.0466	0.121
ACX60_06030	0.618	3.57422	0.013	0.0466
ACX60_06035	0.107	1.52923	0.894	0.963
ACX60_06040	0.392	2.01914	0.39	0.557
ACX60_06045	0.681	2.65539	0.0343	0.0975
ACX60_06050	0.282	2.04849	0.526	0.683
ACX60_06055	0.132	4.29575	0.54	0.697
ACX60_06060	0.0199	7.59141	0.907	0.97
ACX60_06065	0.53	4.44624	0.00963	0.037
ACX60_06070	0.412	3.65591	0.0865	0.193
ACX60_06075	-0.873	8.75669	6.75e-09	1.76e-07
ACX60_06080	0.226	4.63146	0.264	0.429
ACX60_06085	0.0244	4.08874	0.936	0.985
ACX60_06090	0.31	2.84115	0.337	0.506
ACX60_06095	0.213	5.15285	0.261	0.426
ACX60_06100	0.162	4.84711	0.407	0.573
ACX60_06105	0.0693	5.27683	0.706	0.832
ACX60_06110	0.186	4.93501	0.36	0.527
ACX60_06115	-0.233	4.7831	0.235	0.394
ACX60_06120	0.0952	5.78452	0.588	0.738
ACX60_06125	0.0743	8.48789	0.623	0.767
ACX60_06130	-0.204	7.15767	0.193	0.342
ACX60_06135	0.0715	6.06936	0.688	0.817
ACX60_06140	0.404	6.27687	0.0151	0.0523
ACX60_06145	-0.169	8.39384	0.264	0.428
ACX60_06150	-0.0741	5.26459	0.69	0.819
ACX60_06155	0.0913	3.92067	0.726	0.846
ACX60_06160	0.121	7.82694	0.43	0.595
ACX60_06165	0.115	8.98635	0.443	0.61
ACX60_06170	0.488	3.91765	0.0297	0.087
ACX60_06175	0.921	6.85572	1.16e-08	2.92e-07
ACX60_06180	0.655	4.12489	0.00311	0.0151
ACX60_06185	-0.107	2.97283	0.729	0.849
ACX60_06190	0.476	1.59383	0.362	0.529
ACX60_06195	-0.0684	3.35315	0.817	0.91
ACX60_06200	-0.141	4.41551	0.543	0.7
ACX60_06205	0.123	5.50516	0.499	0.661
ACX60_06210	-0.396	5.66353	0.0219	0.0697
ACX60_06215	0.279	6.09271	0.101	0.215
ACX60_06220	0.243	4.71286	0.224	0.381
ACX60_06225	-0.221	7.75416	0.15	0.287
ACX60_06230	-0.24	4.52922	0.228	0.384
ACX60_06235	-0.383	5.50387	0.031	0.0901
ACX60_06240	-0.0528	8.29668	0.728	0.849
ACX60_06245	-0.95	3.71529	6.37e-05	0.000609
ACX60_06250	0.0727	9.00978	0.627	0.771
ACX60_06255	-0.227	7.50575	0.141	0.275
ACX60_06260	0.743	3.63217	0.00339	0.0161
ACX60_06265	0.138	6.97273	0.384	0.551
ACX60_06270	0.0446	7.6042	0.776	0.881
ACX60_06275	0.0858	6.35568	0.61	0.759
ACX60_06280	0.0471	6.79772	0.771	0.879
ACX60_06285	-0.282	4.46975	0.179	0.326
ACX60_06290	-0.463	7.74629	0.00255	0.0128
ACX60_06295	-0.289	5.85121	0.0934	0.204
ACX60_06300	-0.363	8.83137	0.0152	0.0525
ACX60_06305	-0.217	5.75324	0.219	0.375
ACX60_06310	0.202	4.75148	0.31	0.477
ACX60_06315	-0.321	6.83239	0.0427	0.114
ACX60_06320	0.484	5.68873	0.0056	0.0243
ACX60_06325	-0.254	11.0558	0.084	0.189
ACX60_06330	-0.318	9.65798	0.0321	0.0924
ACX60_06335	-0.255	6.86752	0.109	0.226
ACX60_06340	0.24	4.39269	0.214	0.369
ACX60_06345	0.53	5.77169	0.00245	0.0125
ACX60_06350	0.193	6.25388	0.242	0.402
ACX60_06355	-0.00554	3.30731	1	1
ACX60_06380	0.938	3.43633	0.000333	0.00239
ACX60_06385	0.283	1.6221	0.607	0.756
ACX60_06390	0.0562	3.57986	0.876	0.952
ACX60_06395	0.721	1.99157	0.0603	0.148
ACX60_06400	0.619	1.9904	0.152	0.289
ACX60_06405	0.638	2.16021	0.105	0.221
ACX60_06410	0.77	1.16269	0.15	0.287
ACX60_06415	0.759	0.926873	0.217	0.373
ACX60_06420	0.58	1.25515	0.292	0.458
ACX60_06425	1.14	0.284391	0.219	0.376
ACX60_06430	0.185	1.50172	0.788	0.888
ACX60_06435	-0.0461	0.932334	1	1
ACX60_06445	0.406	3.60525	0.0987	0.213
ACX60_06450	0.582	2.47647	0.0932	0.203
ACX60_06455	0.0371	9.71056	0.804	0.899
ACX60_06460	0.22	4.66539	0.273	0.44
ACX60_06465	-0.168	3.37878	0.567	0.72
ACX60_06470	0.898	2.10446	0.0266	0.0804
ACX60_06480	-0.568	1.63064	0.206	0.359
ACX60_06495	-0.769	1.00826	0.18	0.327
ACX60_06500	0.801	2.40998	0.0284	0.0841
ACX60_06505	1.02	2.12392	0.00913	0.0356
ACX60_06515	0.372	6.37237	0.0249	0.0766
ACX60_06520	0.565	2.90787	0.0599	0.147
ACX60_06525	0.106	0.997178	1	1
ACX60_06530	0.622	2.29367	0.0843	0.189
ACX60_06535	0.467	0.500964	0.672	0.806
ACX60_06540	-0.493	3.72908	0.0346	0.0979
ACX60_06545	0.633	3.29717	0.0181	0.0597
ACX60_06550	0.629	3.76343	0.00935	0.0361
ACX60_06555	0.288	6.07601	0.0873	0.194
ACX60_06560	0.431	4.59673	0.0358	0.1
ACX60_06565	-0.263	2.09162	0.47	0.634
ACX60_06570	0.866	3.33522	0.00124	0.00715
ACX60_06575	0.162	3.34017	0.559	0.713
ACX60_06580	0.526	4.96442	0.00645	0.0271
ACX60_06585	0.399	3.55936	0.1	0.215
ACX60_06590	0.203	4.42096	0.326	0.495
ACX60_06595	0.511	3.53025	0.0406	0.11
ACX60_06600	0.439	5.65261	0.0127	0.0457
ACX60_06605	0.652	6.87364	5.57e-05	0.000543
ACX60_06610	0.249	5.55676	0.166	0.309
ACX60_06615	-0.712	7.38098	4.51e-06	6.46e-05
ACX60_06620	-0.739	8.23942	1.11e-06	1.93e-05
ACX60_06625	-0.243	8.94045	0.103	0.218
ACX60_06630	-0.765	9.74282	2.72e-07	5.47e-06
ACX60_06635	-0.758	10.3517	3.18e-07	6.18e-06
ACX60_06640	-0.872	8.84825	6.91e-09	1.79e-07
ACX60_06645	-0.223	5.27803	0.226	0.382
ACX60_06650	-0.728	7.56021	2.44e-06	3.9e-05
ACX60_06655	0.711	5.32882	0.000122	0.00104
ACX60_06660	-0.504	8.79292	0.000784	0.00481
ACX60_06670	0.249	3.43709	0.372	0.54
ACX60_06675	0.271	2.5445	0.444	0.61
ACX60_06680	0.0874	3.80916	0.745	0.861
ACX60_06685	0.315	5.12143	0.0891	0.197
ACX60_06690	-0.297	6.70493	0.0638	0.154
ACX60_06695	-0.0157	7.13582	0.932	0.983
ACX60_06700	-0.708	12.05	1.53e-06	2.57e-05
ACX60_06705	-0.672	10.6526	5.51e-06	7.64e-05
ACX60_06710	-0.619	11.9694	2.6e-05	0.000281
ACX60_06715	-0.543	9.30727	0.00027	0.00201
ACX60_06720	-0.612	9.05246	4.18e-05	0.000424
ACX60_06725	-0.598	10.7041	5.11e-05	0.000506
ACX60_06730	-0.595	12.7239	5.19e-05	0.000513
ACX60_06735	-0.583	12.2554	7.49e-05	0.000692
ACX60_06740	-0.108	7.38019	0.484	0.648
ACX60_06745	0.0602	11.0056	0.683	0.815
ACX60_06750	0.0994	6.29986	0.559	0.713
ACX60_06755	-0.395	5.04186	0.0335	0.0959
ACX60_06760	-0.298	4.9487	0.113	0.231
ACX60_06765	-0.342	4.38304	0.0995	0.214
ACX60_06770	-0.485	2.7349	0.123	0.247
ACX60_06775	-0.573	2.40585	0.105	0.221
ACX60_06780	0.243	4.75268	0.214	0.37
ACX60_06785	0.0916	4.49414	0.673	0.807
ACX60_06790	-0.263	5.55861	0.133	0.262
ACX60_06795	-0.0326	3.56106	0.917	0.975
ACX60_06800	0.727	2.06445	0.0897	0.197
ACX60_06805	-0.461	7.65887	0.00272	0.0134
ACX60_06810	-0.368	6.15615	0.0283	0.084
ACX60_06815	0.354	4.16934	0.104	0.219
ACX60_06820	-0.3	1.55304	0.515	0.674
ACX60_06825	0.67	3.28401	0.015	0.052
ACX60_06830	0.925	2.48752	0.00807	0.0321
ACX60_06835	0.216	4.73551	0.293	0.459
ACX60_06840	0.409	5.44859	0.0226	0.0713
ACX60_06845	0.124	7.51693	0.427	0.592
ACX60_06850	0.0914	5.21853	0.619	0.764
ACX60_06855	0.224	4.46224	0.259	0.423
ACX60_06860	-0.949	2.668	0.00257	0.0129
ACX60_06865	-0.456	3.55122	0.074	0.171
ACX60_06870	-0.41	2.82983	0.182	0.328
ACX60_06875	0.114	4.91709	0.554	0.709
ACX60_06880	0.194	3.74173	0.412	0.577
ACX60_06885	0.655	2.80975	0.0336	0.0961
ACX60_06890	0.314	5.6546	0.064	0.154
ACX60_06895	0.0686	6.20677	0.695	0.822
ACX60_06900	0.273	6.20904	0.105	0.221
ACX60_06905	0.407	8.19979	0.00731	0.0297
ACX60_06910	0.152	9.08847	0.308	0.476
ACX60_06915	-0.324	6.00639	0.0541	0.136
ACX60_06920	-0.209	11.9088	0.154	0.293
ACX60_06925	-0.711	3.50531	0.00428	0.0197
ACX60_06930	-0.496	3.64797	0.0402	0.109
ACX60_06935	-0.315	6.29965	0.0545	0.137
ACX60_06940	-0.83	3.66351	0.000505	0.00336
ACX60_06945	-0.278	3.27814	0.283	0.447
ACX60_06950	-0.222	6.05083	0.19	0.339
ACX60_06955	-0.637	3.76808	0.00625	0.0263
ACX60_06960	0.557	2.81271	0.069	0.162
ACX60_06965	-0.0594	5.09843	0.764	0.873
ACX60_06970	0.162	4.49582	0.397	0.563
ACX60_06975	0.096	5.00916	0.608	0.757
ACX60_06980	-0.233	4.747	0.237	0.396
ACX60_06985	-0.174	5.35896	0.34	0.509
ACX60_06990	-0.144	7.4027	0.357	0.526
ACX60_06995	-0.00776	6.9499	0.967	1
ACX60_07000	-0.0757	8.9587	0.613	0.761
ACX60_07005	-0.365	3.91646	0.115	0.235
ACX60_07010	0.055	6.27369	0.758	0.869
ACX60_07015	0.941	0.39574	0.249	0.41
ACX60_07020	0.13	5.96017	0.445	0.61
ACX60_07025	-0.026	9.48827	0.86	0.939
ACX60_07030	-0.253	9.28555	0.0893	0.197
ACX60_07035	0.24	5.93838	0.163	0.305
ACX60_07040	1.09	1.74392	0.0189	0.0617
ACX60_07045	0.421	2.0276	0.283	0.447
ACX60_07050	0.301	1.7482	0.628	0.771
ACX60_07055	-0.0963	4.03485	0.68	0.812
ACX60_07060	1.07	4.79213	7.02e-08	1.56e-06
ACX60_07065	0.659	5.33289	0.000308	0.00224
ACX60_07070	0.16	3.41853	0.575	0.725
ACX60_07075	0.053	6.82583	0.749	0.863
ACX60_07080	0.199	5.36722	0.275	0.44
ACX60_07085	0.0645	5.60193	0.704	0.83
ACX60_07090	-0.533	4.68702	0.00616	0.0261
ACX60_07095	1.05	1.09893	0.104	0.219
ACX60_07100	0.667	9.99477	7.23e-06	9.55e-05
ACX60_07105	1.5	2.18197	0.000119	0.00101
ACX60_07110	0.45	1.70735	0.322	0.491
ACX60_07115	0.674	3.01937	0.0155	0.0534
ACX60_07120	0.547	2.57748	0.109	0.226
ACX60_07125	0.737	1.74608	0.0883	0.195
ACX60_07130	0.398	1.54983	0.43	0.595
ACX60_07135	-0.238	2.43024	0.478	0.643
ACX60_07140	0.0192	4.65279	0.953	0.995
ACX60_07145	0.212	3.97678	0.348	0.516
ACX60_07150	-2.48	1.25181	4.87e-06	6.89e-05
ACX60_07160	-0.134	4.78987	0.491	0.655
ACX60_07165	0.222	6.58253	0.175	0.322
ACX60_07170	1.13	3.68505	6.28e-06	8.53e-05
ACX60_07175	0.756	0.92685	0.217	0.373
ACX60_07185	1.16	2.65916	0.000714	0.00443
ACX60_07190	0.527	2.19149	0.162	0.304
ACX60_07195	0.323	3.17878	0.28	0.445
ACX60_07200	-0.0664	1.84982	1	1
ACX60_07215	0.0521	3.5939	0.877	0.952
ACX60_07220	0.047	6.85226	0.789	0.889
ACX60_07225	2.07	0.16251	0.0618	0.15
ACX60_07235	0.192	2.53792	0.612	0.76
ACX60_07240	-0.0323	3.6237	0.919	0.977
ACX60_07245	-0.197	3.21581	0.423	0.588
ACX60_07250	-0.575	3.09457	0.0362	0.101
ACX60_07255	-0.132	3.28671	0.675	0.808
ACX60_07260	-0.15	4.04844	0.512	0.671
ACX60_07265	0.742	7.94253	1.38e-06	2.34e-05
ACX60_07270	0.0989	3.87506	0.719	0.841
ACX60_07275	-0.605	1.90477	0.119	0.242
ACX60_07280	0.119	7.58515	0.446	0.611
ACX60_07285	0.329	7.48645	0.034	0.0969
ACX60_07290	0.155	6.52378	0.354	0.522
ACX60_07295	0.358	5.41271	0.0455	0.119
ACX60_07300	0.452	3.33833	0.0862	0.192
ACX60_07305	-0.232	5.20877	0.209	0.362
ACX60_07310	0.0895	7.38213	0.567	0.72
ACX60_07315	0.428	3.15355	0.123	0.247
ACX60_07320	0.0812	3.42353	0.78	0.884
ACX60_07325	-0.0835	4.69406	0.663	0.801
ACX60_07330	0.823	7.87572	9.03e-08	1.93e-06
ACX60_07335	0.146	6.30167	0.362	0.529
ACX60_07340	-0.239	6.6744	0.141	0.275
ACX60_07345	-0.178	6.32588	0.279	0.444
ACX60_07350	0.0237	6.14094	0.891	0.962
ACX60_07355	0.344	7.09432	0.0296	0.0868
ACX60_07360	-0.19	4.27225	0.382	0.55
ACX60_07365	-0.316	2.74781	0.319	0.488
ACX60_07370	-0.131	3.45581	0.621	0.766
ACX60_07375	0.0467	4.95706	0.841	0.926
ACX60_07380	-0.514	1.51051	0.292	0.458
ACX60_07385	0.216	1.22726	0.761	0.871
ACX60_07390	0.111	0.813604	1	1
ACX60_07405	-0.75	3.00247	0.00623	0.0262
ACX60_07410	-0.944	2.70913	0.0023	0.0119
ACX60_07420	-1.45	1.27228	0.00458	0.0207
ACX60_07425	-0.135	6.498	0.405	0.572
ACX60_07430	-0.427	6.29001	0.00982	0.0375
ACX60_07435	0.166	5.87819	0.335	0.504
ACX60_07440	-1.37	1.04639	0.0122	0.0444
ACX60_07445	-1.24	1.24288	0.0161	0.0548
ACX60_07450	-1.01	0.863377	0.112	0.23
ACX60_07455	-0.792	3.08186	0.00383	0.0179
ACX60_07460	-0.798	1.74028	0.0703	0.164
ACX60_07465	-0.601	2.3489	0.101	0.215
ACX60_07470	-0.984	1.32292	0.0412	0.111
ACX60_07475	-0.743	1.45642	0.133	0.262
ACX60_07490	0.147	0.92858	0.861	0.939
ACX60_07495	-0.583	1.20421	0.36	0.527
ACX60_07500	0.407	4.63832	0.0429	0.114
ACX60_07510	0.117	0.59742	1	1
ACX60_07515	-0.279	2.00645	0.52	0.677
ACX60_07535	-0.779	1.29406	0.186	0.334
ACX60_07540	-0.864	1.26818	0.105	0.221
ACX60_07545	0.0449	2.05639	1	1
ACX60_07550	-0.0595	3.89225	0.79	0.89
ACX60_07555	0.566	0.54713	0.514	0.673
ACX60_07565	-2.03	2.27709	3.8e-08	8.92e-07
ACX60_07570	-1.03	3.27867	7.3e-05	0.000676
ACX60_07575	-1.68	1.5743	0.000291	0.00215
ACX60_07580	-1.31	1.0093	0.0176	0.0586
ACX60_07590	-0.415	0.931548	0.599	0.748
ACX60_07595	0.0668	1.73131	1	1
ACX60_07600	0.112	1.52495	0.894	0.963
ACX60_07605	0.0574	1.73313	1	1
ACX60_07610	-0.126	3.79105	0.576	0.726
ACX60_07615	-0.79	0.454768	0.275	0.44
ACX60_07620	-0.709	2.30292	0.0395	0.108
ACX60_07625	-2.72	1.92898	1.05e-10	3.67e-09
ACX60_07630	-1.13	0.606154	0.103	0.218
ACX60_07635	-0.0956	3.89122	0.691	0.819
ACX60_07640	0.0519	5.65109	0.789	0.889
ACX60_07645	-0.365	3.26884	0.186	0.334
ACX60_07650	-0.436	5.15256	0.0165	0.0558
ACX60_07655	0.512	4.95908	0.00721	0.0294
ACX60_07675	0.109	4.07572	0.599	0.748
ACX60_07695	0.412	3.32119	0.123	0.247
ACX60_07700	-0.184	2.45208	0.66	0.798
ACX60_07705	0.222	2.93739	0.479	0.643
ACX60_07710	0.0725	3.43244	0.824	0.914
ACX60_07715	-0.565	3.45141	0.027	0.0811
ACX60_07720	0.141	4.59571	0.48	0.644
ACX60_07725	-0.953	11.2203	1.28e-10	4.39e-09
ACX60_07730	-0.944	9.61919	2.6e-10	8.51e-09
ACX60_07735	-0.704	7.24136	6.62e-06	8.88e-05
ACX60_07740	-0.0232	3.68166	1	1
ACX60_07745	0.279	2.4044	0.411	0.576
ACX60_07760	0.921	2.89326	0.00332	0.0158
ACX60_07765	0.322	2.57941	0.403	0.57
ACX60_07770	0.838	4.05575	0.000196	0.00154
ACX60_07775	0.775	2.92445	0.0114	0.0422
ACX60_07780	1.48	2.82556	4.55e-06	6.49e-05
ACX60_07785	0.502	3.52659	0.0469	0.122
ACX60_07790	-0.0582	2.04225	1	1
ACX60_07795	0.327	3.78145	0.187	0.335
ACX60_07800	0.422	5.38814	0.0201	0.0647
ACX60_07805	0.317	5.33933	0.078	0.178
ACX60_07810	0.225	5.15407	0.243	0.403
ACX60_07815	0.491	5.13243	0.00966	0.0371
ACX60_07820	-0.557	3.93109	0.0134	0.0478
ACX60_07825	-0.15	4.52933	0.484	0.648
ACX60_07830	-0.412	3.91619	0.0719	0.167
ACX60_07835	-0.391	4.61989	0.0527	0.134
ACX60_07840	0.337	5.81027	0.0507	0.13
ACX60_07845	0.68	5.99522	6.47e-05	0.000614
ACX60_07850	0.721	6.11021	1.86e-05	0.000212
ACX60_07855	0.902	2.10842	0.0211	0.0677
ACX60_07860	-0.924	5.39776	2.82e-07	5.61e-06
ACX60_07865	-0.726	5.82121	2.21e-05	0.000246
ACX60_07870	0.43	5.30891	0.0197	0.0638
ACX60_07875	0.198	5.27203	0.284	0.448
ACX60_07880	0.0477	5.14022	0.821	0.912
ACX60_07885	0.212	5.06513	0.266	0.431
ACX60_07890	0.0748	8.44169	0.623	0.767
ACX60_07895	-0.262	5.06484	0.165	0.306
ACX60_07900	-0.31	6.42699	0.0578	0.143
ACX60_07905	-0.0387	4.8052	0.891	0.962
ACX60_07910	-0.641	8.47797	2.2e-05	0.000245
ACX60_07915	-0.683	8.45752	6.06e-06	8.29e-05
ACX60_07920	-0.638	9.06599	1.98e-05	0.000223
ACX60_07925	-0.744	8.25206	9.27e-07	1.67e-05
ACX60_07930	-0.638	7.81832	3.09e-05	0.000324
ACX60_07935	-0.535	8.01841	0.000444	0.00301
ACX60_07940	-0.469	7.82715	0.0022	0.0115
ACX60_07945	-0.325	9.94064	0.0279	0.0828
ACX60_07950	-0.29	7.57689	0.059	0.145
ACX60_07955	-0.345	8.18864	0.023	0.0723
ACX60_07960	-0.73	8.64142	1.24e-06	2.13e-05
ACX60_07965	-0.766	9.24788	3.04e-07	5.98e-06
ACX60_07970	-0.203	8.13386	0.181	0.327
ACX60_07975	0.194	4.47914	0.325	0.494
ACX60_07980	0.197	9.93247	0.183	0.33
ACX60_07985	0.653	6.39866	7.92e-05	0.000726
ACX60_07990	-0.157	3.57361	0.532	0.689
ACX60_07995	-1.25	1.24095	0.0161	0.0548
ACX60_08000	0.000921	0.286846	1	1
ACX60_08005	-0.34	2.05957	0.345	0.513
ACX60_08010	0.602	2.73585	0.0585	0.144
ACX60_08015	-0.556	1.99222	0.132	0.261
ACX60_08020	0.308	2.94384	0.321	0.491
ACX60_08025	0.302	2.27087	0.386	0.553
ACX60_08030	0.295	2.48411	0.381	0.549
ACX60_08035	0.125	2.94552	0.622	0.766
ACX60_08040	-1.03	4.55702	3.58e-07	6.93e-06
ACX60_08045	0.204	1.90874	0.652	0.791
ACX60_08050	0.566	6.58322	0.000537	0.00353
ACX60_08055	0.546	2.93469	0.0744	0.171
ACX60_08060	0.108	5.79249	0.518	0.676
ACX60_08065	-0.0865	4.49513	0.698	0.825
ACX60_08070	-0.106	3.87709	0.688	0.817
ACX60_08075	-0.226	7.68267	0.14	0.274
ACX60_08080	-0.158	6.47972	0.331	0.499
ACX60_08085	-0.062	8.31527	0.684	0.816
ACX60_08090	0.887	2.99672	0.00263	0.0131
ACX60_08095	0.367	2.26873	0.29	0.455
ACX60_08100	0.502	6.12463	0.00311	0.0151
ACX60_08105	0.0932	5.21888	0.635	0.776
ACX60_08110	-0.305	8.21237	0.044	0.116
ACX60_08115	-0.366	6.83859	0.0215	0.0687
ACX60_08120	0.167	6.26663	0.323	0.492
ACX60_08125	-0.44	4.20926	0.0385	0.106
ACX60_08130	-0.177	7.9777	0.244	0.405
ACX60_08135	0.314	6.94752	0.0485	0.125
ACX60_08140	-0.126	5.86987	0.447	0.612
ACX60_08145	-0.0404	5.347	0.826	0.916
ACX60_08150	0.356	5.96803	0.039	0.107
ACX60_08155	0.656	3.83884	0.00742	0.0301
ACX60_08160	-0.355	4.17354	0.0991	0.213
ACX60_08165	-0.361	8.04581	0.0175	0.0583
ACX60_08170	0.147	6.05716	0.388	0.555
ACX60_08175	-0.568	4.69562	0.00395	0.0184
ACX60_08180	-0.171	3.59654	0.471	0.635
ACX60_08185	-0.419	3.43223	0.0957	0.208
ACX60_08190	-1.67	0.607304	0.00832	0.0328
ACX60_08195	-0.511	5.97069	0.00229	0.0119
ACX60_08200	-0.625	6.686	9.93e-05	0.000867
ACX60_08205	-1.22	1.52056	0.0091	0.0355
ACX60_08210	-0.322	4.37458	0.128	0.256
ACX60_08215	-0.592	5.62881	0.000664	0.00419
ACX60_08220	-0.528	7.48614	0.00063	0.00401
ACX60_08225	-0.463	6.43899	0.00437	0.0199
ACX60_08230	-0.185	9.17285	0.213	0.369
ACX60_08235	-0.113	7.23711	0.467	0.632
ACX60_08240	-0.0256	5.63867	0.893	0.963
ACX60_08245	0.194	5.22639	0.301	0.468
ACX60_08250	-0.238	7.7864	0.12	0.242
ACX60_08255	-0.506	7.10197	0.00126	0.00725
ACX60_08260	-0.225	5.25785	0.229	0.385
ACX60_08265	0.646	4.41555	0.00172	0.00937
ACX60_08270	-0.103	7.06124	0.515	0.674
ACX60_08275	0.0916	7.76883	0.551	0.707
ACX60_08280	0.121	6.53303	0.455	0.62
ACX60_08285	0.323	9.38804	0.0301	0.0879
ACX60_08290	0.355	4.41539	0.0884	0.195
ACX60_08295	0.549	6.6698	0.00069	0.0043
ACX60_08300	0.138	5.2644	0.448	0.613
ACX60_08305	0.0896	3.90942	0.692	0.82
ACX60_08310	0.267	6.12507	0.111	0.229
ACX60_08315	0.847	2.90564	0.00575	0.0248
ACX60_08320	0.504	3.71903	0.0448	0.118
ACX60_08325	0.404	4.83123	0.0395	0.108
ACX60_08330	0.526	2.23641	0.168	0.312
ACX60_08335	-0.566	8.6832	0.000164	0.00133
ACX60_08340	-0.589	10.4074	6.78e-05	0.000638
ACX60_08345	-0.665	9.1099	8.54e-06	0.00011
ACX60_08350	-0.799	10.5104	7.04e-08	1.56e-06
ACX60_08355	-0.409	2.53372	0.236	0.395
ACX60_08360	0.234	5.60675	0.179	0.326
ACX60_08365	0.376	5.76862	0.0256	0.0782
ACX60_08370	-0.893	2.16429	0.016	0.0546
ACX60_08375	-0.522	1.89951	0.218	0.374
ACX60_08380	-0.319	2.81896	0.264	0.428
ACX60_08385	-0.172	2.94565	0.622	0.766
ACX60_08390	-0.505	2.3255	0.164	0.306
ACX60_08395	-0.499	2.14306	0.225	0.381
ACX60_08400	-0.19	1.7923	0.812	0.907
ACX60_08405	0.557	3.06442	0.051	0.13
ACX60_08410	-0.396	3.12403	0.157	0.297
ACX60_08415	0.0829	2.22169	0.844	0.928
ACX60_08420	-0.281	2.69284	0.385	0.552
ACX60_08425	0.132	2.18382	0.842	0.927
ACX60_08430	-0.323	4.85584	0.0895	0.197
ACX60_08435	-0.293	8.40163	0.0518	0.132
ACX60_08440	-0.894	2.05549	0.0166	0.0562
ACX60_08445	-0.0619	1.55198	1	1
ACX60_08450	0.417	3.19322	0.131	0.26
ACX60_08455	-0.168	3.2101	0.577	0.727
ACX60_08460	-0.00536	3.54084	1	1
ACX60_08465	0.356	3.79953	0.147	0.282
ACX60_08470	0.496	4.53215	0.0164	0.0556
ACX60_08475	0.337	4.41914	0.111	0.23
ACX60_08480	0.25	4.49505	0.242	0.402
ACX60_08485	1.77	1.09476	0.00428	0.0197
ACX60_08490	1.29	1.24983	0.0187	0.0613
ACX60_08495	-0.625	5.89173	0.000225	0.00172
ACX60_08500	-0.275	0.643535	0.686	0.817
ACX60_08505	0.261	0.887394	0.721	0.842
ACX60_08510	2.53	0.445647	0.00891	0.0348
ACX60_08515	0.584	0.396992	0.491	0.654
ACX60_08520	0.217	1.81324	0.641	0.781
ACX60_08525	0.192	1.1321	0.874	0.95
ACX60_08530	0.275	1.72545	0.541	0.697
ACX60_08535	0.72	1.58912	0.113	0.231
ACX60_08540	0.989	1.76272	0.0278	0.0828
ACX60_08545	1.12	1.99181	0.0054	0.0236
ACX60_08550	0.574	2.39097	0.0816	0.184
ACX60_08555	1.4	1.02908	0.0253	0.0775
ACX60_08560	0.583	2.88783	0.0576	0.143
ACX60_08565	0.394	1.96295	0.322	0.491
ACX60_08570	0.507	3.29323	0.0609	0.148
ACX60_08575	0.193	4.05434	0.389	0.555
ACX60_08580	1	1.84235	0.0184	0.0605
ACX60_08585	0.679	2.23314	0.076	0.174
ACX60_08590	0.302	3.87336	0.19	0.339
ACX60_08595	0.824	0.965192	0.166	0.308
ACX60_08600	-0.0493	2.46275	0.93	0.982
ACX60_08605	0.147	4.37764	0.511	0.671
ACX60_08610	0.23	3.60872	0.354	0.522
ACX60_08615	0.0906	5.27523	0.63	0.773
ACX60_08620	0.526	2.32328	0.13	0.258
ACX60_08625	-0.37	0.505378	0.672	0.806
ACX60_08630	0.27	1.99652	0.589	0.738
ACX60_08635	0.617	3.22735	0.0292	0.086
ACX60_08640	0.537	2.09767	0.144	0.279
ACX60_08645	0.835	4.98354	1.82e-05	0.000207
ACX60_08650	0.785	3.15781	0.00524	0.0231
ACX60_08655	0.969	3.87033	5.08e-05	0.000506
ACX60_08660	-0.248	1.62781	0.614	0.761
ACX60_08665	0.576	2.93588	0.0445	0.117
ACX60_08670	0.135	3.77839	0.638	0.778
ACX60_08675	0.688	2.742	0.0423	0.113
ACX60_08680	-0.000845	4.34834	1	1
ACX60_08685	0.436	4.28481	0.0401	0.109
ACX60_08690	-0.165	4.56288	0.417	0.583
ACX60_08695	0.236	4.31063	0.282	0.447
ACX60_08700	0.0256	3.24821	0.951	0.994
ACX60_08705	0.9	1.44505	0.0684	0.162
ACX60_08710	-0.759	1.71975	0.0703	0.164
ACX60_08715	0.0722	3.42887	0.822	0.913
ACX60_08720	0.464	2.58929	0.156	0.296
ACX60_08725	0.173	4.87218	0.384	0.551
ACX60_08730	0.518	1.61557	0.303	0.47
ACX60_08735	0.522	1.4684	0.329	0.498
ACX60_08740	1.04	0.81066	0.135	0.265
ACX60_08755	-0.732	2.44216	0.0347	0.0979
ACX60_08765	-0.281	2.90476	0.355	0.523
ACX60_08770	-0.319	3.63434	0.19	0.339
ACX60_08775	0.211	4.16468	0.332	0.501
ACX60_08780	0.21	3.12919	0.437	0.603
ACX60_08785	-0.0971	4.40678	0.659	0.797
ACX60_08795	0.072	5.42561	0.716	0.839
ACX60_08800	0.225	3.89361	0.327	0.496
ACX60_08805	0.139	2.47668	0.794	0.892
ACX60_08810	0.183	0.851612	0.856	0.938
ACX60_08815	-0.508	0.734486	0.57	0.722
ACX60_08820	-0.413	4.56217	0.0453	0.119
ACX60_08825	-0.0589	2.33275	0.926	0.981
ACX60_08830	0.871	1.67946	0.0421	0.113
ACX60_08835	-0.0312	3.24928	0.951	0.994
ACX60_08840	1.89	0.723515	0.00832	0.0328
ACX60_08845	-0.0996	0.502819	1	1
ACX60_08850	-0.543	4.49573	0.00723	0.0295
ACX60_08855	-0.639	3.67716	0.00755	0.0305
ACX60_08860	-0.159	3.92754	0.487	0.65
ACX60_08865	0.143	3.73695	0.564	0.717
ACX60_08870	0.341	3.49143	0.189	0.337
ACX60_08875	-0.176	1.71053	0.714	0.838
ACX60_08880	0.383	3.64208	0.128	0.256
ACX60_08885	0.972	0.767543	0.183	0.329
ACX60_08890	0.785	0.809913	0.264	0.428
ACX60_08895	0.011	1.34633	1	1
ACX60_08900	0.0744	2.78304	0.82	0.912
ACX60_08905	0.0505	2.72647	0.938	0.986
ACX60_08910	0.759	1.61451	0.121	0.244
ACX60_08915	0.617	2.65339	0.0601	0.147
ACX60_08920	0.886	2.54777	0.00967	0.0371
ACX60_08925	0.576	1.33856	0.305	0.472
ACX60_08930	0.138	3.20232	0.662	0.799
ACX60_08935	-0.419	0.928942	0.599	0.748
ACX60_08940	0.239	2.96408	0.486	0.65
ACX60_08945	0.34	4.2833	0.1	0.215
ACX60_08950	0.0213	4.39887	0.946	0.99
ACX60_08955	-0.714	5.36744	7.29e-05	0.000676
ACX60_08960	-0.594	2.33759	0.115	0.235
ACX60_08965	0.333	1.28655	0.553	0.709
ACX60_08970	-0.706	3.67522	0.00295	0.0145
ACX60_08975	0.265	2.5946	0.36	0.527
ACX60_08980	-0.318	2.17369	0.373	0.541
ACX60_08985	-0.436	3.23872	0.112	0.231
ACX60_08990	-0.397	1.55543	0.43	0.595
ACX60_08995	-1.2	2.13351	0.00103	0.00608
ACX60_09000	-0.658	2.72442	0.0303	0.0882
ACX60_09005	-1.12	2.24437	0.0015	0.00829
ACX60_09010	-0.0308	2.05342	1	1
ACX60_09015	-0.596	2.04763	0.115	0.234
ACX60_09020	-0.465	2.32413	0.164	0.306
ACX60_09025	-0.384	2.49283	0.263	0.428
ACX60_09030	0.248	5.02839	0.192	0.341
ACX60_09035	0.611	2.42833	0.105	0.221
ACX60_09040	-0.421	1.00588	0.505	0.666
ACX60_09045	0.442	5.56842	0.0132	0.0472
ACX60_09050	0.22	7.55921	0.155	0.294
ACX60_09055	0.409	0.965015	0.49	0.654
ACX60_09060	0.226	2.22798	0.556	0.71
ACX60_09065	-0.527	4.74888	0.00617	0.0261
ACX60_09070	-0.559	5.35235	0.00177	0.00959
ACX60_09075	-0.769	2.10386	0.0422	0.113
ACX60_09080	-0.188	1.10604	0.874	0.95
ACX60_09085	0.606	1.92396	0.145	0.28
ACX60_09090	0.87	1.76682	0.0703	0.164
ACX60_09095	0.476	1.59261	0.362	0.529
ACX60_09100	0.248	2.89656	0.387	0.553
ACX60_09105	0.138	1.10366	0.747	0.861
ACX60_09110	0.524	1.31626	0.305	0.472
ACX60_09115	-0.197	3.80005	0.404	0.571
ACX60_09120	-0.175	4.19549	0.404	0.571
ACX60_09125	1.22	2.96785	3.64e-05	0.000375
ACX60_09130	1.31	4.62871	5.51e-10	1.68e-08
ACX60_09135	0.6	2.98231	0.0359	0.101
ACX60_09140	1.35	2.09092	0.000952	0.00572
ACX60_09145	0.564	0.549071	0.535	0.692
ACX60_09150	0.301	1.90701	0.499	0.661
ACX60_09155	0.634	2.42638	0.0571	0.142
ACX60_09160	-0.342	1.04048	0.623	0.767
ACX60_09165	0.782	0.499751	0.275	0.44
ACX60_09170	0.786	0.499147	0.275	0.44
ACX60_09185	1.2	1.19119	0.0364	0.102
ACX60_09190	-0.362	2.33406	0.309	0.476
ACX60_09195	0.105	4.07764	0.686	0.817
ACX60_09200	-0.398	2.76307	0.169	0.313
ACX60_09205	-0.469	3.3037	0.0665	0.159
ACX60_09210	-0.144	2.94406	0.674	0.807
ACX60_09220	-0.743	2.25719	0.0345	0.0979
ACX60_09230	0.127	4.33658	0.548	0.704
ACX60_09235	0.0817	2.34012	0.926	0.981
ACX60_09240	-0.332	2.61992	0.331	0.499
ACX60_09245	0.0696	2.39438	0.856	0.938
ACX60_09250	0.361	5.08006	0.0567	0.141
ACX60_09255	-0.118	5.90125	0.49	0.654
ACX60_09260	0.207	5.81674	0.23	0.388
ACX60_09265	0.417	4.69114	0.0375	0.104
ACX60_09270	0.0698	3.3211	0.768	0.876
ACX60_09275	-0.979	9.34418	6.37e-11	2.27e-09
ACX60_09280	-0.494	5.77949	0.00404	0.0187
ACX60_09285	-0.175	2.74579	0.644	0.783
ACX60_09290	-0.00663	1.03996	1	1
ACX60_09295	-0.297	2.75926	0.36	0.527
ACX60_09300	0.321	2.01434	0.39	0.557
ACX60_09305	0.368	1.22859	0.542	0.699
ACX60_09310	-0.23	2.14401	0.616	0.761
ACX60_09320	-0.198	2.15408	0.686	0.817
ACX60_09325	-0.124	1.13955	1	1
ACX60_09330	-0.0659	3.06382	0.842	0.927
ACX60_09335	-0.0947	5.17597	0.611	0.759
ACX60_09345	0.494	4.93446	0.00959	0.0369
ACX60_09350	0.336	1.70788	0.458	0.624
ACX60_09355	0.102	3.18563	0.802	0.898
ACX60_09360	0.447	1.88608	0.306	0.472
ACX60_09365	0.577	2.51707	0.101	0.215
ACX60_09370	0.486	1.36773	0.305	0.472
ACX60_09375	0.555	5.36983	0.00238	0.0122
ACX60_09380	-0.0588	3.89194	0.859	0.939
ACX60_09385	0.239	4.29858	0.278	0.443
ACX60_09395	0.333	2.15652	0.36	0.527
ACX60_09400	0.912	2.65298	0.00546	0.0238
ACX60_09405	0.984	0.923712	0.15	0.287
ACX60_09410	0.328	0.814984	0.711	0.836
ACX60_09415	-0.303	0.816026	0.711	0.836
ACX60_09420	-0.0591	2.78337	0.94	0.987
ACX60_09425	0.0263	5.48843	0.868	0.945
ACX60_09430	-0.193	3.44815	0.506	0.667
ACX60_09435	-0.384	8.07985	0.0114	0.0421
ACX60_09440	-0.37	7.30247	0.0173	0.0578
ACX60_09445	0.0505	5.79626	0.782	0.884
ACX60_09450	-0.149	6.55044	0.362	0.529
ACX60_09455	0.099	7.43737	0.523	0.68
ACX60_09460	-0.0142	6.46279	0.935	0.984
ACX60_09465	0.0677	6.78312	0.679	0.812
ACX60_09475	0.573	4.21747	0.00873	0.0342
ACX60_09480	-0.848	2.76167	0.00613	0.026
ACX60_09485	-0.0126	6.88419	0.938	0.986
ACX60_09490	-0.00252	7.9178	0.989	1
ACX60_09495	-0.173	8.4851	0.25	0.411
ACX60_09500	1.48	2.31233	9.44e-05	0.000838
ACX60_09505	0.198	7.60713	0.202	0.354
ACX60_09510	0.125	4.26353	0.607	0.757
ACX60_09515	1.1	1.36738	0.0412	0.111
ACX60_09520	-0.334	3.28176	0.208	0.362
ACX60_09525	-0.0665	2.78301	0.82	0.912
ACX60_09530	0.457	2.55765	0.175	0.322
ACX60_09535	0.0121	3.5516	1	1
ACX60_09540	0.161	6.57768	0.328	0.496
ACX60_09545	0.391	7.87662	0.011	0.0408
ACX60_09550	0.142	3.38932	0.567	0.72
ACX60_09555	0.526	6.90297	0.000996	0.00595
ACX60_09560	-0.221	3.81573	0.334	0.503
ACX60_09565	-0.407	6.98371	0.00971	0.0371
ACX60_09570	0.242	2.6276	0.512	0.671
ACX60_09575	0.3	2.49022	0.381	0.549
ACX60_09580	0.702	2.63383	0.0324	0.093
ACX60_09585	0.427	1.3422	0.464	0.629
ACX60_09590	0.301	3.66506	0.232	0.39
ACX60_09595	-0.334	5.52341	0.0626	0.151
ACX60_09600	0.194	4.79651	0.335	0.504
ACX60_09610	-0.432	3.20995	0.12	0.243
ACX60_09615	-0.0945	0.504195	1	1
ACX60_09620	-0.597	5.98052	0.000391	0.00271
ACX60_09625	0.216	8.97437	0.15	0.287
ACX60_09630	-0.155	2.713	0.584	0.735
ACX60_09635	0.991	4.36624	4.25e-06	6.16e-05
ACX60_09640	0.0471	3.37303	0.862	0.94
ACX60_09645	0.153	5.11379	0.408	0.573
ACX60_09650	-0.364	4.10221	0.102	0.217
ACX60_09655	-0.11	2.30525	0.85	0.933
ACX60_09660	0.591	5.80314	0.000682	0.00427
ACX60_09665	0.437	4.43868	0.0371	0.103
ACX60_09675	0.0112	3.89613	1	1
ACX60_09680	0.086	1.57454	0.897	0.964
ACX60_09685	0.0842	6.68102	0.616	0.761
ACX60_09690	0.668	2.07921	0.115	0.234
ACX60_09695	-0.00628	1.4023	1	1
ACX60_09700	0.169	4.00922	0.503	0.665
ACX60_09705	-0.0127	3.99316	1	1
ACX60_09710	0.246	2.24174	0.561	0.715
ACX60_09715	0.633	2.39554	0.0684	0.162
ACX60_09720	0.349	3.31556	0.189	0.337
ACX60_09725	-0.263	4.16101	0.217	0.373
ACX60_09730	0.272	4.15689	0.229	0.386
ACX60_09735	-0.0197	7.15888	0.906	0.969
ACX60_09740	0.191	2.32857	0.64	0.78
ACX60_09745	0.334	2.6195	0.326	0.494
ACX60_09750	0.589	2.56049	0.0897	0.197
ACX60_09755	-0.143	4.51168	0.481	0.645
ACX60_09760	-0.441	9.49789	0.00301	0.0147
ACX60_09765	0.249	8.9404	0.0963	0.208
ACX60_09770	-0.0949	4.56948	0.663	0.801
ACX60_09775	0.23	5.44617	0.204	0.356
ACX60_09780	-0.406	7.76628	0.00813	0.0323
ACX60_09785	-0.398	9.28688	0.00747	0.0302
ACX60_09790	-0.328	7.86673	0.0317	0.0913
ACX60_09795	-0.321	7.17606	0.0401	0.109
ACX60_09800	-0.398	7.25627	0.0108	0.0402
ACX60_09805	-0.455	9.08922	0.00232	0.0119
ACX60_09810	-0.374	5.94971	0.0273	0.0818
ACX60_09815	0.0164	6.71655	0.918	0.977
ACX60_09820	-0.0492	7.10642	0.757	0.868
ACX60_09825	0.0135	7.69762	0.936	0.985
ACX60_09830	0.222	3.70427	0.378	0.546
ACX60_09835	0.0442	5.75381	0.813	0.908
ACX60_09840	0.727	4.12645	0.00116	0.00676
ACX60_09845	0.248	4.41544	0.264	0.428
ACX60_09850	0.414	2.50121	0.263	0.428
ACX60_09855	-0.84	10.3476	1.49e-08	3.69e-07
ACX60_09860	0.419	4.68695	0.0394	0.108
ACX60_09865	-0.069	4.50826	0.748	0.862
ACX60_09870	0.0707	3.18502	0.85	0.933
ACX60_09875	-0.157	4.51972	0.443	0.61
ACX60_09880	0.0357	5.35017	0.857	0.938
ACX60_09885	-0.159	4.84643	0.424	0.589
ACX60_09890	0.0456	4.64992	0.858	0.939
ACX60_09895	0.0354	6.03336	0.842	0.927
ACX60_09900	-0.0852	5.34481	0.645	0.783
ACX60_09905	0.138	4.79836	0.493	0.656
ACX60_09910	0.177	3.57725	0.497	0.66
ACX60_09915	-0.476	1.87942	0.259	0.423
ACX60_09920	-0.0542	3.05138	0.841	0.926
ACX60_09925	1.03	1.70052	0.0324	0.093
ACX60_09930	0.0448	2.578	0.934	0.984
ACX60_09935	0.794	1.06395	0.18	0.327
ACX60_09940	0.42	9.01525	0.00498	0.022
ACX60_09945	-0.424	1.00586	0.505	0.666
ACX60_09955	1.38	0.639567	0.0591	0.146
ACX60_09965	0.479	2.20825	0.198	0.348
ACX60_09970	0.478	2.25439	0.21	0.364
ACX60_09975	0.439	4.01561	0.0583	0.144
ACX60_09985	0.492	2.94358	0.101	0.215
ACX60_09990	0.188	2.5369	0.671	0.806
ACX60_09995	-0.0154	4.53562	0.975	1
ACX60_10000	-0.297	3.75247	0.218	0.374
ACX60_10010	0.12	0.59745	0.836	0.923
ACX60_10015	-0.13	0.894981	0.861	0.939
ACX60_10020	-0.749	0.64792	0.322	0.491
ACX60_10040	0.0283	0.965488	1	1
ACX60_10050	0.0577	1.22777	1	1
ACX60_10055	-0.0677	0.732713	1	1
ACX60_10095	-0.251	3.53566	0.339	0.508
ACX60_10100	0.734	2.35673	0.0302	0.0881
ACX60_10105	0.292	5.45671	0.0964	0.209
ACX60_10110	0.393	1.47508	0.409	0.574
ACX60_10115	-0.0862	0.998908	0.865	0.943
ACX60_10125	-0.854	1.04465	0.104	0.219
ACX60_10130	-0.95	0.738196	0.135	0.265
ACX60_10145	-0.255	6.3317	0.118	0.24
ACX60_10150	-1.21	0.863335	0.0508	0.13
ACX60_10170	-0.222	1.23271	0.761	0.871
ACX60_10175	-0.313	2.33371	0.352	0.519
ACX60_10180	0.269	2.17776	0.55	0.706
ACX60_10185	0.873	0.546557	0.275	0.44
ACX60_10190	-0.237	2.43188	0.478	0.643
ACX60_10195	0.292	4.52311	0.158	0.298
ACX60_10200	-0.29	8.64777	0.0532	0.135
ACX60_10205	0.254	5.61709	0.145	0.28
ACX60_10210	0.297	3.32378	0.262	0.426
ACX60_10215	-0.345	5.15426	0.0599	0.147
ACX60_10220	-0.639	6.88596	5.43e-05	0.00053
ACX60_10225	0.52	8.78794	0.000548	0.00358
ACX60_10230	0.391	8.43215	0.00984	0.0375
ACX60_10235	-0.638	13.8186	1.44e-05	0.00017
ACX60_10240	-0.339	8.79464	0.0235	0.0734
ACX60_10245	0.0155	4.52744	0.975	1
ACX60_10250	-0.303	5.94654	0.0733	0.169
ACX60_10255	-0.556	8.86199	0.000207	0.0016
ACX60_10260	-0.473	7.22934	0.00246	0.0125
ACX60_10265	-0.305	6.69599	0.0583	0.144
ACX60_10270	-0.145	4.21434	0.522	0.679
ACX60_10275	-0.605	3.23231	0.0276	0.0823
ACX60_10280	-0.104	2.42955	0.929	0.982
ACX60_10285	0.0245	4.23655	0.911	0.972
ACX60_10290	-0.0209	6.07891	0.908	0.97
ACX60_10295	-0.147	7.00088	0.351	0.519
ACX60_10300	-0.134	4.31942	0.5	0.662
ACX60_10305	0.0426	5.86323	0.802	0.898
ACX60_10310	-0.224	6.58583	0.168	0.311
ACX60_10315	0.0265	5.49501	0.883	0.956
ACX60_10320	-0.317	7.95407	0.0374	0.104
ACX60_10325	-0.558	5.1941	0.00242	0.0124
ACX60_10330	-0.535	5.86388	0.00181	0.00976
ACX60_10335	-0.415	7.76166	0.00679	0.0281
ACX60_10340	-0.339	7.56652	0.0282	0.0838
ACX60_10345	-0.389	7.23108	0.0128	0.046
ACX60_10350	-0.0106	6.92996	0.949	0.992
ACX60_10355	-0.0276	7.39468	0.863	0.94
ACX60_10360	0.167	8.89674	0.264	0.428
ACX60_10365	0.0857	8.71183	0.57	0.722
ACX60_10370	-0.445	10.7146	0.00257	0.0129
ACX60_10375	-0.849	5.14573	4.07e-06	5.99e-05
ACX60_10380	-0.561	9.16016	0.000171	0.00138
ACX60_10385	0.117	5.20267	0.527	0.684
ACX60_10390	0.171	5.82487	0.311	0.479
ACX60_10395	-0.0799	8.04718	0.597	0.747
ACX60_10400	-0.178	5.90825	0.302	0.47
ACX60_10405	0.18	6.05893	0.277	0.443
ACX60_10410	-0.77	8.64903	3.18e-07	6.18e-06
ACX60_10415	-0.792	6.75881	7.85e-07	1.42e-05
ACX60_10420	-0.467	6.88505	0.00312	0.0151
ACX60_10425	-0.35	6.28511	0.0337	0.0962
ACX60_10430	-0.101	4.47941	0.647	0.786
ACX60_10435	-0.0232	5.85597	0.929	0.982
ACX60_10440	0.0326	6.48	0.857	0.938
ACX60_10445	0.141	4.05692	0.511	0.671
ACX60_10450	-0.751	9.4337	4.84e-07	9.24e-06
ACX60_10455	-0.305	3.15408	0.28	0.445
ACX60_10460	-0.618	9.51325	3.26e-05	0.000338
ACX60_10465	0.422	1.9244	0.314	0.482
ACX60_10470	-0.419	6.95414	0.00804	0.0321
ACX60_10475	-0.337	5.2648	0.0642	0.154
ACX60_10480	0.192	3.0128	0.494	0.656
ACX60_10485	-0.282	4.57726	0.155	0.294
ACX60_10490	0.497	6.35213	0.00269	0.0133
ACX60_10495	0.44	4.29854	0.0468	0.122
ACX60_10500	-0.691	10.2539	3.12e-06	4.76e-05
ACX60_10505	-0.665	9.57915	7.85e-06	0.000103
ACX60_10515	-0.764	2.33384	0.0265	0.0801
ACX60_10520	0.238	7.77944	0.122	0.247
ACX60_10525	0.562	5.497	0.00174	0.0094
ACX60_10530	0.475	4.22395	0.0312	0.0905
ACX60_10535	0.107	3.89037	0.656	0.794
ACX60_10540	-0.269	4.52108	0.191	0.34
ACX60_10545	0.39	4.42556	0.0571	0.142
ACX60_10550	-0.449	4.62874	0.0254	0.0779
ACX60_10555	-0.695	9.57294	2.99e-06	4.57e-05
ACX60_10560	-0.362	3.19437	0.189	0.337
ACX60_10565	0.761	0.924967	0.217	0.373
ACX60_10570	-1.82	3.98046	3.28e-15	1.87e-13
ACX60_10575	-2	2.62261	1.14e-09	3.36e-08
ACX60_10580	-0.608	2.83285	0.0455	0.119
ACX60_10585	0.0629	3.1099	0.794	0.892
ACX60_10595	0.283	3.18221	0.311	0.479
ACX60_10600	0.853	1.58798	0.0639	0.154
ACX60_10605	0.066	2.86654	0.942	0.988
ACX60_10610	-0.449	2.29123	0.216	0.373
ACX60_10615	-1.67	4.38831	3.04e-15	1.76e-13
ACX60_10620	0.229	3.25589	0.43	0.595
ACX60_10625	0.527	3.44812	0.044	0.116
ACX60_10635	0.0562	2.89578	0.885	0.958
ACX60_10640	-0.67	3.09756	0.0157	0.0538
ACX60_10645	-0.67	5.22915	0.000248	0.00186
ACX60_10650	-0.339	9.28318	0.0225	0.0712
ACX60_10655	-0.0562	4.77044	0.781	0.884
ACX60_10660	1.04	0.956925	0.112	0.23
ACX60_10665	-0.164	4.08789	0.471	0.635
ACX60_10670	0.396	3.0693	0.162	0.303
ACX60_10675	-0.306	3.52517	0.221	0.377
ACX60_10680	0.309	5.62681	0.0855	0.191
ACX60_10685	-0.224	6.87209	0.158	0.297
ACX60_10690	0.618	1.369	0.247	0.408
ACX60_10695	0.619	2.0447	0.132	0.261
ACX60_10700	0.84	1.49659	0.0753	0.173
ACX60_10705	-0.0284	1.10611	1	1
ACX60_10710	0.491	2.53203	0.123	0.247
ACX60_10715	0.664	2.60343	0.0437	0.116
[truncated: 1,596 more rows]

## Sheet: t = 5 min
Locus Tag	log2FC	logCPM	PValue	FDR
ACX60_00005	-0.278121	8.40929	0.0246	0.0727
ACX60_00010	0.477449	9.50639	7.97e-05	0.000567
ACX60_00015	0.320809	7.18527	0.0143	0.0477
ACX60_00020	0.139776	10.1811	0.244	0.415
ACX60_00025	0.23885	7.38849	0.0666	0.155
ACX60_00030	0.0867522	5.32664	0.574	0.736
ACX60_00035	-0.206048	7.08248	0.119	0.242
ACX60_00040	-0.527445	2.90195	0.0811	0.181
ACX60_00045	-0.753656	6.22715	1.51e-07	1.81e-06
ACX60_00050	-0.181167	3.39698	0.526	0.693
ACX60_00055	0.197466	6.15563	0.175	0.326
ACX60_00060	-0.0126932	3.65209	1	1
ACX60_00065	-0.141331	6.67339	0.302	0.483
ACX60_00070	-0.189299	8.95165	0.12	0.245
ACX60_00100	0.185204	5.43922	0.242	0.412
ACX60_00105	-0.354249	6.27389	0.013	0.0442
ACX60_00110	-0.701279	7.10896	1.21e-07	1.47e-06
ACX60_00115	-1.12292	2.57369	0.000802	0.00416
ACX60_00120	-0.0890438	7.5368	0.487	0.664
ACX60_00125	-0.0333108	7.05528	0.802	0.894
ACX60_00130	0.700812	8.97734	1.04e-08	1.51e-07
ACX60_00135	-0.2779	6.36702	0.0476	0.121
ACX60_00140	0.0151708	3.39073	1	1
ACX60_00145	-0.0826665	3.7924	0.752	0.863
ACX60_00150	-0.799553	6.12616	3.49e-08	4.61e-07
ACX60_00155	1.21315	9.94195	2.01e-23	1.08e-21
ACX60_00160	0.08407	4.31736	0.681	0.82
ACX60_00165	0.11558	4.82856	0.525	0.692
ACX60_00170	0.0409849	6.22846	0.793	0.889
ACX60_00175	-0.567267	5.51561	0.000303	0.00181
ACX60_00180	-0.681585	8.58279	3.46e-08	4.59e-07
ACX60_00185	-0.452373	2.01739	0.246	0.418
ACX60_00190	0.466008	7.712	0.000252	0.00154
ACX60_00195	-0.219032	5.81572	0.142	0.279
ACX60_00200	0.239015	5.042	0.165	0.312
ACX60_00205	-0.0913383	4.0364	0.706	0.835
ACX60_00210	-0.335471	4.65074	0.0693	0.161
ACX60_00215	0.08694	3.41528	0.754	0.864
ACX60_00220	0.447308	4.75596	0.00995	0.0354
ACX60_00225	1.26989	6.76298	3.44e-20	1.44e-18
ACX60_00230	0.346737	5.49654	0.0263	0.0767
ACX60_00235	0.67049	4.02593	0.00131	0.00635
ACX60_00240	0.594074	4.81847	0.00079	0.00412
ACX60_00245	-0.139923	5.5083	0.365	0.55
ACX60_00250	-0.500432	7.65028	9.35e-05	0.000645
ACX60_00255	0.67097	8.30646	6.85e-08	8.74e-07
ACX60_00260	1.01933	3.48439	1.94e-05	0.000163
ACX60_00265	-0.164094	3.88491	0.479	0.657
ACX60_00270	1.22229	4.35649	2.98e-10	5.35e-09
ACX60_00275	-0.00144094	6.47737	1	1
ACX60_00280	0.116296	4.01297	0.601	0.761
ACX60_00285	-0.650032	3.29826	0.0132	0.0448
ACX60_00290	0.290057	9.24359	0.017	0.055
ACX60_00295	-0.302298	8.6843	0.0138	0.0464
ACX60_00300	-0.596871	9.32062	9.03e-07	9.58e-06
ACX60_00305	0.047956	5.24552	0.76	0.867
ACX60_00310	0.643252	5.41349	4.28e-05	0.000329
ACX60_00315	0.170057	3.12701	0.521	0.689
ACX60_00320	0.347017	3.02496	0.207	0.369
ACX60_00325	-0.935258	5.72019	1.33e-09	2.17e-08
ACX60_00330	0.441463	6.03862	0.00221	0.01
ACX60_00335	-0.37128	3.64876	0.126	0.253
ACX60_00340	-0.694	3.43099	0.00565	0.0219
ACX60_00345	-0.326773	5.17027	0.0486	0.123
ACX60_00350	-0.604145	6.03252	3.53e-05	0.000277
ACX60_00355	-0.234552	7.01037	0.0772	0.175
ACX60_00360	0.108945	10.9786	0.36	0.544
ACX60_00365	-0.962592	5.67494	4.82e-10	8.33e-09
ACX60_00370	-0.607817	4.88517	0.000438	0.0025
ACX60_00375	-0.302394	4.17437	0.134	0.266
ACX60_00380	-1.18858	12.0603	4.57e-23	2.39e-21
ACX60_00385	-1.13016	11.3821	5.75e-21	2.53e-19
ACX60_00390	-1.15212	9.96459	2.69e-21	1.21e-19
ACX60_00395	-1.02143	9.92164	3.81e-17	1.35e-15
ACX60_00400	-1.01861	9.30615	8.6e-17	2.93e-15
ACX60_00405	-0.610553	3.69285	0.00855	0.0311
ACX60_00410	-1.71748	3.94282	1.01e-13	2.75e-12
ACX60_00415	-1.9451	4.58543	6.43e-22	2.97e-20
ACX60_00420	-1.13401	2.48602	0.00079	0.00412
ACX60_00425	-2.17387	6.21516	1.33e-44	1.45e-42
ACX60_00430	-0.0563613	0.886279	1	1
ACX60_00440	-0.0653699	10.7774	0.584	0.745
ACX60_00445	-0.152953	9.74073	0.204	0.366
ACX60_00450	-0.580947	6.36662	3.5e-05	0.000275
ACX60_00455	-0.431762	7.39546	0.000854	0.00439
ACX60_00460	-0.142258	8.17754	0.255	0.428
ACX60_00465	-0.166995	8.40849	0.177	0.327
ACX60_00470	-0.224067	8.84335	0.0666	0.155
ACX60_00475	0.00657154	8.19689	0.958	0.998
ACX60_00480	0.161191	7.65327	0.209	0.372
ACX60_00485	-0.299764	7.32174	0.0211	0.0646
ACX60_00490	0.402444	7.54366	0.00169	0.00795
ACX60_00495	-0.35604	5.57676	0.0191	0.0598
ACX60_00500	0.0427153	5.54905	0.796	0.889
ACX60_00505	0.036162	3.1737	0.944	0.99
ACX60_00510	0.358908	6.72092	0.0078	0.0287
ACX60_00515	0.00756782	6.11492	0.975	1
ACX60_00520	-0.288698	7.27169	0.0265	0.0771
ACX60_00525	-0.238278	5.25169	0.154	0.297
ACX60_00530	-0.14172	6.37864	0.317	0.498
ACX60_00535	-0.0820572	6.74979	0.54	0.705
ACX60_00540	-0.0457872	4.71266	0.814	0.903
ACX60_00545	-0.554872	6.05802	0.000147	0.000967
ACX60_00550	0.206266	5.66869	0.177	0.327
ACX60_00555	0.19247	6.0725	0.184	0.338
ACX60_00560	0.0705189	6.40104	0.626	0.781
ACX60_00565	0.320724	5.68431	0.0339	0.0933
ACX60_00570	0.49436	4.87916	0.00356	0.0147
ACX60_00575	-0.0987499	7.51315	0.446	0.625
ACX60_00580	-0.13501	6.30612	0.336	0.52
ACX60_00585	-1.50139	7.95705	1.5e-31	1.2e-29
ACX60_00605	-0.506406	5.99645	0.000586	0.0032
ACX60_00610	-0.403742	5.40618	0.0119	0.0411
ACX60_00615	-0.468112	3.18942	0.081	0.181
ACX60_00630	-1.1505	2.91995	9.12e-05	0.000633
ACX60_00635	-1.62922	3.69779	1.79e-11	3.97e-10
ACX60_00640	-0.119725	4.96296	0.514	0.684
ACX60_00645	0.148104	4.77328	0.433	0.615
ACX60_00650	0.0956749	8.21413	0.447	0.625
ACX60_00655	0.569283	3.82416	0.0109	0.0381
ACX60_00660	0.239564	4.17546	0.253	0.426
ACX60_00665	-0.17584	2.3644	0.693	0.827
ACX60_00670	-0.439868	6.37022	0.00162	0.00766
ACX60_00675	0.695195	3.12696	0.00852	0.031
ACX60_00680	0.124536	1.27384	0.75	0.862
ACX60_00685	-0.712766	0.880384	0.337	0.521
ACX60_00690	0.882081	4.19397	1.16e-05	0.000103
ACX60_00695	0.503884	8.50813	4.23e-05	0.000326
ACX60_00700	-0.562604	6.19692	8.38e-05	0.000592
ACX60_00705	-0.286712	7.87584	0.0232	0.0699
ACX60_00710	-0.444635	7.36186	0.000612	0.00333
ACX60_00715	-0.554093	3.10057	0.05	0.125
ACX60_00720	-0.607818	5.59433	9.22e-05	0.000638
ACX60_00725	-0.450998	7.13186	0.000631	0.00341
ACX60_00730	0.586261	6.37321	2.62e-05	0.000214
ACX60_00735	0.0497631	7.30312	0.713	0.838
ACX60_00740	0.229116	7.65137	0.0751	0.171
ACX60_00745	0.212121	1.53399	0.67	0.812
ACX60_00750	-0.183082	3.0059	0.598	0.757
ACX60_00755	-0.615291	1.8383	0.135	0.269
ACX60_00760	0.221374	6.38244	0.113	0.234
ACX60_00765	-0.250041	7.63378	0.0499	0.125
ACX60_00770	-0.192533	8.66501	0.117	0.24
ACX60_00775	-0.0122551	8.34555	0.922	0.977
ACX60_00780	-0.0859277	8.05052	0.492	0.669
ACX60_00785	0.137272	9.33289	0.258	0.431
ACX60_00790	0.293619	10.6622	0.0139	0.0466
ACX60_00795	-0.293852	7.00446	0.0271	0.0782
ACX60_00800	0.115643	8.67642	0.347	0.531
ACX60_00805	0.214642	10.5095	0.0724	0.167
ACX60_00810	-0.072948	12.1671	0.538	0.704
ACX60_00815	-0.0589581	11.7971	0.619	0.774
ACX60_00820	-0.219112	3.02449	0.415	0.597
ACX60_00825	-0.334935	5.14297	0.0455	0.116
ACX60_00830	-0.322892	5.59434	0.0348	0.0948
ACX60_00835	-0.350927	3.71197	0.139	0.274
ACX60_00840	0.0483574	3.77292	0.831	0.915
ACX60_00845	0.349447	10.4044	0.00351	0.0146
ACX60_00850	-0.158625	9.2725	0.191	0.347
ACX60_00855	-0.0926647	8.02197	0.463	0.641
ACX60_00860	-0.321676	6.7653	0.0172	0.0554
ACX60_00865	0.129267	8.88144	0.288	0.468
ACX60_00870	-0.0620612	8.7615	0.612	0.77
ACX60_00875	-0.284279	5.75372	0.0588	0.142
ACX60_00880	-0.208744	7.05797	0.111	0.23
ACX60_00885	-0.120064	6.62682	0.382	0.567
ACX60_00890	-0.00697135	5.11699	1	1
ACX60_00895	-0.0709121	6.3978	0.616	0.774
ACX60_00900	0.455759	4.21227	0.0193	0.0604
ACX60_00905	-0.281086	6.71696	0.0414	0.108
ACX60_00910	0.382817	2.19717	0.29	0.471
ACX60_00915	-0.226088	2.03775	0.649	0.799
ACX60_00920	-0.0246427	3.13035	1	1
ACX60_00925	0.427787	2.11175	0.269	0.445
ACX60_00930	-0.0758102	6.47052	0.587	0.748
ACX60_00935	0.901921	6.45583	9.16e-11	1.8e-09
ACX60_00940	0.256512	6.64054	0.0601	0.144
ACX60_00945	1.56064	3.52575	3.14e-10	5.59e-09
ACX60_00950	1.58689	6.30579	8.88e-28	5.53e-26
ACX60_00955	-0.651328	2.63482	0.0494	0.124
ACX60_00960	0.0832728	8.97001	0.496	0.672
ACX60_00965	0.745041	12.3946	3.93e-10	6.96e-09
ACX60_00970	0.545859	4.32867	0.00481	0.0192
ACX60_00975	0.199781	8.53858	0.105	0.22
ACX60_00980	-0.0931095	3.89407	0.687	0.823
ACX60_00985	0.219332	5.90509	0.143	0.281
ACX60_00990	-0.287179	2.3526	0.486	0.664
ACX60_00995	-0.429635	2.92568	0.158	0.303
ACX60_01000	0.488498	5.52983	0.00179	0.00833
ACX60_01005	0.214361	7.61085	0.0959	0.205
ACX60_01010	-0.58273	7.12597	9.8e-06	8.86e-05
ACX60_01015	-0.550986	9.49212	5.38e-06	5.05e-05
ACX60_01020	-0.149906	2.04134	0.735	0.852
ACX60_01025	-0.109383	3.2141	0.682	0.82
ACX60_01030	0.0408156	3.63736	0.91	0.969
ACX60_01035	-0.221091	2.83487	0.515	0.684
ACX60_01040	0.27298	5.50454	0.0844	0.187
ACX60_01045	0.655949	2.47126	0.0589	0.142
ACX60_01050	0.702612	7.73369	3.23e-08	4.3e-07
ACX60_01055	-0.0373966	4.72713	0.893	0.96
ACX60_01060	0.0476566	5.90571	0.737	0.854
ACX60_01065	0.108238	4.01765	0.635	0.788
ACX60_01070	0.199216	9.02046	0.102	0.215
ACX60_01075	-0.114201	6.01443	0.436	0.617
ACX60_01080	0.259254	4.49945	0.165	0.313
ACX60_01085	-2.18513	6.16708	1.24e-44	1.4e-42
ACX60_01095	0.295944	3.85267	0.166	0.314
ACX60_01100	-0.333809	3.74291	0.143	0.281
ACX60_01105	-1.06266	3.15464	8.17e-05	0.000578
ACX60_01110	-0.57499	4.68622	0.00171	0.00804
ACX60_01115	-0.575911	3.94318	0.00737	0.0274
ACX60_01120	0.450369	3.54551	0.0593	0.142
ACX60_01125	0.258386	3.53122	0.313	0.495
ACX60_01130	-0.250515	1.95819	0.638	0.79
ACX60_01140	0.015285	3.10847	1	1
ACX60_01145	0.394542	2.09071	0.316	0.498
ACX60_01150	-0.790531	3.36425	0.00229	0.0103
ACX60_01155	-0.961555	4.09032	5.54e-06	5.18e-05
ACX60_01160	-0.450428	6.47258	0.00126	0.00612
ACX60_01165	-0.421366	6.42318	0.00254	0.0112
ACX60_01170	-0.596803	3.052	0.038	0.101
ACX60_01175	-0.656545	2.03167	0.104	0.218
ACX60_01180	-0.0341057	2.4246	1	1
ACX60_01185	-0.949579	3.22173	0.000506	0.00283
ACX60_01190	-0.396013	2.25714	0.297	0.478
ACX60_01195	-0.195728	2.10794	0.659	0.805
ACX60_01200	-0.61608	3.11288	0.0254	0.0747
ACX60_01205	-0.267713	1.91893	0.632	0.785
ACX60_01215	-0.17336	7.97352	0.167	0.315
ACX60_01220	0.585146	7.02907	8.82e-06	7.99e-05
ACX60_01225	-0.328455	6.35239	0.02	0.062
ACX60_01230	-0.781835	2.16019	0.0392	0.104
ACX60_01235	-0.283821	3.62916	0.253	0.426
ACX60_01240	-0.240037	6.93244	0.073	0.168
ACX60_01245	0.0104496	3.57127	1	1
ACX60_01250	-0.11813	1.98171	0.817	0.904
ACX60_01255	-0.0499498	6.9683	0.7	0.831
ACX60_01260	0.402655	6.53812	0.00341	0.0143
ACX60_01265	0.20186	5.26512	0.217	0.382
ACX60_01270	-0.24374	6.04804	0.0967	0.206
ACX60_01275	-0.355363	5.74862	0.019	0.0598
ACX60_01280	-0.0729814	3.41878	0.851	0.932
ACX60_01285	-0.431402	4.27026	0.0345	0.0943
ACX60_01290	0.827582	8.49316	2.47e-11	5.31e-10
ACX60_01295	0.105525	3.08389	0.717	0.839
ACX60_01300	-1.5229	5.36817	1.15e-19	4.54e-18
ACX60_01305	0.37175	7.10346	0.00485	0.0193
ACX60_01310	0.0890896	7.31708	0.499	0.673
ACX60_01315	1.04772	7.15971	2.69e-15	8.59e-14
ACX60_01330	1.24404	3.79555	3.19e-08	4.26e-07
ACX60_01335	3.24427	9.89521	3.8e-136	1.37e-133
ACX60_01340	0.0168949	8.22051	0.891	0.958
ACX60_01345	0.176362	8.66124	0.15	0.292
ACX60_01350	-0.0136177	10.3193	0.91	0.969
ACX60_01355	0.706207	7.19064	6.38e-08	8.22e-07
ACX60_01360	-0.520313	8.29855	2.94e-05	0.000235
ACX60_01365	-0.354673	2.74736	0.274	0.451
ACX60_01370	0.0279684	1.17723	1	1
ACX60_01375	-0.095717	4.79418	0.604	0.764
ACX60_01380	-0.0113954	5.85328	0.957	0.998
ACX60_01385	0.0922338	10.9479	0.439	0.62
ACX60_01390	1.1318	5.90464	2.45e-14	7.26e-13
ACX60_01395	-0.814526	4.98885	2.4e-06	2.41e-05
ACX60_01400	-0.159384	2.58185	0.651	0.801
ACX60_01405	1.61435	1.92871	5.81e-05	0.000431
ACX60_01410	2.6356	2.14137	1.84e-10	3.43e-09
ACX60_01415	1.08401	4.17667	9.66e-08	1.21e-06
ACX60_01420	0.165515	5.37732	0.308	0.49
ACX60_01425	-0.0230543	5.83656	0.898	0.962
ACX60_01430	-0.183446	4.89369	0.31	0.492
ACX60_01445	-0.348595	3.05279	0.237	0.407
ACX60_01450	0.194978	8.34065	0.117	0.24
ACX60_01465	0.0173189	9.28819	0.891	0.958
ACX60_01470	-0.283717	8.4272	0.0221	0.0675
ACX60_01475	-0.44088	4.04151	0.0374	0.1
ACX60_01480	0.0259223	7.26782	0.853	0.933
ACX60_01485	0.0900131	5.77324	0.542	0.708
ACX60_01490	-0.0737712	8.38643	0.551	0.715
ACX60_01495	0.24343	8.01935	0.0528	0.131
ACX60_01500	0.250256	8.46589	0.0431	0.112
ACX60_01505	0.449861	8.89152	0.000237	0.00147
ACX60_01510	0.448212	4.47839	0.0187	0.059
ACX60_01515	0.444353	6.29705	0.00183	0.00851
ACX60_01520	-0.109806	8.87436	0.369	0.554
ACX60_01525	-0.316124	5.01876	0.0605	0.144
ACX60_01530	-0.70043	3.37266	0.0067	0.0252
ACX60_01535	-0.444912	2.70808	0.124	0.25
ACX60_01540	-1.12021	2.74344	0.000423	0.00242
ACX60_01545	-0.128144	4.38695	0.55	0.714
ACX60_01550	-0.205921	5.94359	0.162	0.308
ACX60_01555	-0.0318092	7.6075	0.811	0.901
ACX60_01560	-0.208461	6.73637	0.124	0.25
ACX60_01565	0.973258	9.36105	1.44e-15	4.72e-14
ACX60_01570	0.805748	8.07462	1.47e-10	2.79e-09
ACX60_01575	0.384407	2.53545	0.269	0.445
ACX60_01580	-0.261131	7.23578	0.0465	0.118
ACX60_01585	-0.318214	7.0883	0.0161	0.0526
ACX60_01590	-0.251302	5.65309	0.103	0.216
ACX60_01595	-0.583622	2.62891	0.0743	0.17
ACX60_01600	-0.0485781	7.61248	0.707	0.835
ACX60_01605	0.28958	6.26386	0.0423	0.11
ACX60_01610	0.228938	3.60747	0.301	0.483
ACX60_01615	0.55169	7.11985	2.66e-05	0.000216
ACX60_01620	0.271595	8.84739	0.0265	0.0771
ACX60_01625	0.251521	8.67108	0.0403	0.106
ACX60_01630	-0.0425368	7.27515	0.746	0.859
ACX60_01635	0.0578678	7.50718	0.656	0.803
ACX60_01640	-0.82054	0.507041	0.367	0.552
ACX60_01645	1.56511	0.924786	0.0097	0.0347
ACX60_01650	0.148045	2.33463	0.615	0.773
ACX60_01655	0.655275	2.56791	0.047	0.119
ACX60_01660	0.245095	5.06302	0.144	0.282
ACX60_01665	0.063956	2.27738	0.919	0.974
ACX60_01670	0.194052	2.11078	0.659	0.805
ACX60_01675	-0.555225	9.46856	4.58e-06	4.35e-05
ACX60_01680	-0.592406	11.4102	6.69e-07	7.24e-06
ACX60_01685	-0.700629	11.4339	4.34e-09	6.6e-08
ACX60_01690	-0.246822	11.5574	0.0377	0.101
ACX60_01695	-0.326944	4.50397	0.0775	0.175
ACX60_01700	0.0169079	1.44915	1	1
ACX60_01705	-0.516413	5.98867	0.000454	0.00257
ACX60_01710	-0.168566	5.31731	0.292	0.472
ACX60_01715	0.0759956	3.45251	0.758	0.866
ACX60_01720	-0.297162	4.72026	0.105	0.22
ACX60_01725	-0.268303	4.77956	0.133	0.265
ACX60_01730	0.343675	10.0131	0.00424	0.0172
ACX60_01735	0.212253	8.68632	0.0846	0.187
ACX60_01740	0.383434	5.1018	0.0206	0.0635
ACX60_01745	0.84573	4.43209	8.61e-06	7.82e-05
ACX60_01750	0.15897	3.60511	0.491	0.667
ACX60_01755	0.276925	2.98125	0.323	0.505
ACX60_01760	-0.0050787	6.41913	0.969	1
ACX60_01765	-0.265421	5.11977	0.119	0.242
ACX60_01770	0.169909	7.11743	0.196	0.354
ACX60_01775	-0.0596622	6.8678	0.672	0.813
ACX60_01780	-0.00958795	6.10905	0.963	1
ACX60_01785	-0.408339	3.8584	0.0724	0.167
ACX60_01790	0.384295	4.7121	0.0335	0.0926
ACX60_01795	0.531779	5.41381	0.000793	0.00414
ACX60_01800	-0.24749	4.72103	0.189	0.344
ACX60_01805	-0.47279	8.23619	0.000151	0.000992
ACX60_01810	-0.178221	8.06228	0.157	0.302
ACX60_01815	-0.799198	12.4172	2e-11	4.4e-10
ACX60_01820	-1.14968	9.52022	5.4e-21	2.41e-19
ACX60_01825	-1.09197	8.54612	2e-18	7.43e-17
ACX60_01830	-1.11666	9.42392	7.27e-20	2.91e-18
ACX60_01835	-1.0879	9.53216	5.15e-19	1.94e-17
ACX60_01840	-1.06743	8.39438	1.51e-17	5.4e-16
ACX60_01845	0.792954	8.59355	1.35e-10	2.6e-09
ACX60_01850	-0.020167	0.562046	1	1
ACX60_01855	-0.193278	4.24346	0.348	0.532
ACX60_01860	0.676015	5.6197	1.2e-05	0.000106
ACX60_01865	0.340803	4.74523	0.0589	0.142
ACX60_01870	-0.0322473	3.38236	0.949	0.994
ACX60_01875	0.215572	1.63616	0.684	0.82
ACX60_01880	-0.663698	2.9847	0.0214	0.0656
ACX60_01885	-0.898688	2.008	0.033	0.0915
ACX60_01890	-1.45973	7.60056	4.83e-29	3.55e-27
ACX60_01895	-0.201172	10.0082	0.0936	0.201
ACX60_01900	-0.201399	9.12401	0.0976	0.208
ACX60_01905	0.245417	2.78936	0.458	0.637
ACX60_01910	0.267048	4.66204	0.136	0.27
ACX60_01915	0.0302938	3.44305	0.951	0.994
ACX60_01920	-0.352249	4.32257	0.0703	0.163
ACX60_01925	-0.265928	5.64214	0.0844	0.187
ACX60_01930	-0.374369	6.45696	0.00676	0.0253
ACX60_01935	-0.045219	7.35333	0.731	0.851
ACX60_01940	-0.460715	8.54326	0.000192	0.00123
ACX60_01945	0.85535	6.19162	2.47e-09	3.91e-08
ACX60_01950	0.940961	7.36742	4.28e-13	1.11e-11
ACX60_01955	0.480707	7.10182	0.000273	0.00165
ACX60_01960	-0.429683	8.75482	0.000462	0.00261
ACX60_01965	-0.584442	8.12062	3.04e-06	2.93e-05
ACX60_01970	-0.813686	10.8705	1.14e-11	2.53e-10
ACX60_01980	-0.127861	9.06392	0.294	0.474
ACX60_01985	-0.0101774	9.04546	0.934	0.983
ACX60_01990	0.0354862	8.96111	0.775	0.878
ACX60_01995	0.557265	10.2198	3.46e-06	3.31e-05
ACX60_02000	0.606843	9.1949	6.26e-07	6.82e-06
ACX60_02005	0.0187114	6.45546	0.909	0.969
ACX60_02010	0.0267975	6.93786	0.842	0.924
ACX60_02015	0.00941543	6.03346	0.961	0.999
ACX60_02020	-0.0447596	4.85773	0.826	0.911
ACX60_02025	-0.263557	6.36384	0.0605	0.144
ACX60_02030	0.293392	5.24219	0.0695	0.161
ACX60_02035	-0.215442	4.77751	0.239	0.41
ACX60_02040	0.0853241	9.63104	0.48	0.658
ACX60_02045	0.379424	6.84832	0.00486	0.0193
ACX60_02050	0.0264993	5.81994	0.868	0.943
ACX60_02055	-0.0918741	5.11071	0.583	0.745
ACX60_02060	0.0493033	6.74565	0.721	0.843
ACX60_02065	0.0594766	4.98258	0.703	0.833
ACX60_02070	0.0172585	5.54169	0.914	0.971
ACX60_02075	-0.388483	7.19283	0.0031	0.0133
ACX60_02080	-0.188177	6.12445	0.192	0.349
ACX60_02085	-0.305417	2.50299	0.4	0.584
ACX60_02090	-0.348552	12.3702	0.00329	0.0139
ACX60_02095	-0.318222	13.4873	0.00717	0.0267
ACX60_02100	-0.290202	12.9687	0.0142	0.0476
ACX60_02105	-0.317662	11.6386	0.00749	0.0277
ACX60_02110	-0.226674	13.9967	0.0552	0.135
ACX60_02115	-0.183672	12.4418	0.121	0.246
ACX60_02120	-0.0955559	12.4477	0.42	0.602
ACX60_02125	-0.132374	13.4659	0.263	0.437
ACX60_02130	-0.0514256	12.2686	0.664	0.808
ACX60_02135	-0.087806	11.3572	0.46	0.638
ACX60_02140	-0.0537627	12.6056	0.65	0.8
ACX60_02145	-0.0836467	12.5222	0.48	0.658
ACX60_02150	-0.172765	11.9945	0.145	0.284
ACX60_02155	-0.0591773	13.0435	0.617	0.774
ACX60_02160	-0.078251	12.4171	0.509	0.681
ACX60_02165	-0.113166	12.1548	0.34	0.522
ACX60_02170	-0.0538478	13.1893	0.649	0.799
ACX60_02175	-0.00785836	12.33	0.947	0.991
ACX60_02180	0.0335042	12.8595	0.777	0.879
ACX60_02185	-0.0181391	10.0009	0.88	0.951
ACX60_02190	0.00581268	12.5752	0.961	0.999
ACX60_02195	-0.0508922	14.0175	0.667	0.809
ACX60_02200	-0.045011	10.497	0.706	0.835
ACX60_02205	-0.0024049	12.4398	0.984	1
ACX60_02210	0.00512683	12.3991	0.966	1
ACX60_02215	-0.0989477	13.4794	0.403	0.587
ACX60_02220	-0.0306384	13.8686	0.795	0.889
ACX60_02225	-0.0782949	12.2211	0.509	0.681
ACX60_02230	0.00922867	5.42456	0.982	1
ACX60_02235	-0.371442	3.27983	0.161	0.306
ACX60_02240	0.205158	5.83129	0.168	0.316
ACX60_02245	0.160566	1.66042	0.788	0.887
ACX60_02250	-0.406836	4.83378	0.0237	0.0709
ACX60_02255	-0.24193	2.89756	0.429	0.611
ACX60_02260	-0.388954	5.63879	0.0119	0.0411
ACX60_02265	-0.455623	5.51421	0.0037	0.0153
ACX60_02270	-0.420934	4.79005	0.0187	0.059
ACX60_02275	-0.478046	8.22511	0.000127	0.000853
ACX60_02280	0.297544	8.74264	0.0152	0.0503
ACX60_02300	-0.722999	4.22443	0.000313	0.00186
ACX60_02305	-0.787244	8.32254	2.89e-10	5.2e-09
ACX60_02315	0.261697	2.3146	0.548	0.713
ACX60_02320	0.228215	5.23276	0.158	0.303
ACX60_02325	0.395488	6.99977	0.0028	0.0122
ACX60_02330	0.083022	3.01672	0.764	0.871
ACX60_02335	0.154558	3.0205	0.601	0.761
ACX60_02340	0.19832	6.62796	0.145	0.284
ACX60_02345	0.663991	5.62838	1.45e-05	0.000125
ACX60_02350	-0.0733553	8.3268	0.554	0.717
ACX60_02355	0.531534	7.01981	5.98e-05	0.000441
ACX60_02360	0.236459	5.81019	0.113	0.234
ACX60_02365	-0.183368	4.42551	0.33	0.513
ACX60_02370	0.741449	7.14668	1.68e-08	2.34e-07
ACX60_02375	0.753464	8.93494	7.76e-10	1.28e-08
ACX60_02380	0.15014	8.59435	0.226	0.392
ACX60_02385	-0.0845104	8.00657	0.502	0.675
ACX60_02390	-0.0911669	6.2173	0.537	0.704
ACX60_02395	0.547993	11.0727	4.38e-06	4.17e-05
ACX60_02400	0.872251	4.93644	3.15e-07	3.54e-06
ACX60_02405	-0.243846	5.76214	0.107	0.224
ACX60_02410	0.287508	4.51783	0.118	0.241
ACX60_02415	-0.199977	7.89565	0.112	0.232
ACX60_02420	-0.216053	7.43967	0.0928	0.2
ACX60_02425	-0.222517	4.37842	0.264	0.439
ACX60_02455	-0.21844	3.02593	0.456	0.636
ACX60_02460	-0.286203	4.16657	0.169	0.316
ACX60_02465	-0.248338	4.47048	0.221	0.387
ACX60_02470	-0.144486	3.44188	0.619	0.774
ACX60_02475	0.130843	3.73234	0.627	0.782
ACX60_02480	-0.191525	2.86962	0.523	0.69
ACX60_02485	-0.31494	3.86804	0.139	0.274
ACX60_02490	-0.238404	3.60303	0.327	0.51
ACX60_02495	0.0844125	2.93243	0.817	0.904
ACX60_02500	-0.0903629	4.55612	0.661	0.806
ACX60_02505	0.239859	7.33053	0.0642	0.151
ACX60_02510	0.383454	6.33265	0.00596	0.0229
ACX60_02515	0.364951	4.84735	0.0379	0.101
ACX60_02520	-0.16837	11.1683	0.157	0.301
ACX60_02525	-0.21304	11.6542	0.0727	0.167
ACX60_02530	-0.237984	6.15301	0.0987	0.209
ACX60_02535	-0.222448	7.05637	0.0909	0.197
ACX60_02540	-0.136138	6.74858	0.315	0.497
ACX60_02545	-0.0160634	4.99389	0.977	1
ACX60_02550	0.166188	5.02642	0.33	0.513
ACX60_02555	0.0100029	4.70881	1	1
ACX60_02560	-0.233744	6.39819	0.096	0.205
ACX60_02565	0.0424319	7.04022	0.754	0.864
ACX60_02570	-0.043846	6.22032	0.758	0.866
ACX60_02575	0.0768632	3.81648	0.754	0.864
ACX60_02580	0.243115	6.90272	0.0708	0.164
ACX60_02585	0.126652	5.9699	0.386	0.571
ACX60_02590	0.112807	4.32689	0.595	0.755
ACX60_02620	0.528909	6.11246	0.000196	0.00125
ACX60_02625	-0.526908	5.20521	0.00136	0.00658
ACX60_02630	-0.164242	6.61055	0.232	0.399
ACX60_02635	0.0208492	4.05194	0.963	1
ACX60_02640	0.335854	5.74843	0.0266	0.0771
ACX60_02645	0.335332	5.70502	0.0296	0.0834
ACX60_02650	-0.516302	4.18085	0.0133	0.045
ACX60_02660	0.896815	4.5244	1.46e-06	1.51e-05
ACX60_02665	0.554798	4.04922	0.00782	0.0288
ACX60_02670	-0.0599026	4.38442	0.811	0.901
ACX60_02680	0.510786	7.72792	5.64e-05	0.000419
ACX60_02685	0.079696	6.1829	0.579	0.74
ACX60_02690	0.365528	4.59325	0.0448	0.115
ACX60_02695	0.902913	3.57883	6.45e-05	0.000469
ACX60_02700	-0.106161	4.60046	0.617	0.774
ACX60_02705	-0.109149	3.28582	0.739	0.854
ACX60_02710	-0.32712	3.27196	0.228	0.394
ACX60_02715	0.128538	4.90897	0.464	0.643
ACX60_02720	0.45744	4.70752	0.0113	0.0393
ACX60_02725	0.592383	4.05731	0.00387	0.0159
ACX60_02735	0.156785	2.0918	0.739	0.854
ACX60_02740	-0.19481	3.11918	0.518	0.686
ACX60_02745	1.25731	1.97013	0.00228	0.0103
ACX60_02750	-0.198606	6.161	0.171	0.319
ACX60_02755	0.943295	5.68527	5.42e-10	9.23e-09
ACX60_02760	1.05261	4.45261	2.91e-08	3.91e-07
ACX60_02765	1.86373	3.79064	1.57e-15	5.1e-14
ACX60_02770	0.933247	6.54013	2.01e-11	4.4e-10
ACX60_02775	0.830716	5.48484	1.14e-07	1.39e-06
ACX60_02780	-0.101869	4.0856	0.646	0.798
ACX60_02785	0.274684	2.75406	0.403	0.587
ACX60_02790	0.287922	3.61899	0.208	0.371
ACX60_02795	0.0395242	5.42478	0.817	0.904
ACX60_02800	0.470438	6.56934	0.000643	0.00347
ACX60_02805	0.0582261	11.2608	0.625	0.78
ACX60_02810	0.0115593	7.64326	0.936	0.984
ACX60_02815	-0.267876	10.6664	0.0248	0.0732
ACX60_02820	-0.0733624	5.68073	0.673	0.814
ACX60_02825	-0.25866	7.50408	0.0454	0.116
ACX60_02830	0.341957	2.97043	0.221	0.388
ACX60_02835	0.00148063	4.82388	0.975	1
ACX60_02840	0.0327354	5.8951	0.831	0.915
ACX60_02845	0.181364	7.71904	0.154	0.297
ACX60_02850	0.49155	7.32368	0.000145	0.000957
ACX60_02855	-0.344912	6.94999	0.00938	0.0337
ACX60_02860	-0.214294	6.32086	0.125	0.251
ACX60_02865	-0.0177464	5.75466	0.923	0.978
ACX60_02870	-0.366075	5.71542	0.0154	0.0506
ACX60_02875	-0.00310205	5.04958	1	1
ACX60_02880	-0.146785	5.915	0.334	0.517
ACX60_02885	-0.595405	3.21845	0.0269	0.0778
ACX60_02890	0.557897	7.5502	1.37e-05	0.000119
ACX60_02895	-0.0218659	9.15563	0.859	0.937
ACX60_02900	-0.0250301	10.6769	0.834	0.918
ACX60_02905	-0.107528	7.96368	0.393	0.577
ACX60_02910	-0.538467	8.36518	1.44e-05	0.000125
ACX60_02915	-1.12455	4.58563	3e-09	4.71e-08
ACX60_02920	-0.333616	4.5576	0.0787	0.177
ACX60_02925	-0.303534	6.83134	0.0236	0.0707
ACX60_02935	1.04693	5.31758	8.17e-11	1.62e-09
ACX60_02940	-0.199982	3.10149	0.515	0.684
ACX60_02950	-0.268738	3.59069	0.295	0.476
ACX60_02955	0.0995069	1.58349	0.89	0.958
ACX60_02960	-0.864585	4.47537	7.43e-06	6.8e-05
ACX60_02965	-1.61578	4.38301	3.47e-15	1.1e-13
ACX60_02970	-0.313818	2.17092	0.514	0.684
ACX60_02975	-0.342076	5.43543	0.0336	0.093
ACX60_02980	0.0341286	8.15634	0.782	0.883
ACX60_02985	0.0221011	9.70112	0.854	0.934
ACX60_02990	-0.0605164	4.50914	0.794	0.889
ACX60_02995	-0.287096	6.39303	0.0409	0.107
ACX60_03000	0.0475067	6.10542	0.754	0.864
ACX60_03005	-0.00698451	5.99433	0.987	1
ACX60_03010	-0.0489545	6.30653	0.728	0.848
ACX60_03015	-0.553014	6.32172	8.61e-05	0.000605
ACX60_03020	-0.34829	5.73851	0.0205	0.0632
ACX60_03025	-0.234459	6.01898	0.112	0.232
ACX60_03030	-0.0983337	6.85851	0.466	0.644
ACX60_03035	-0.254853	4.56077	0.176	0.327
ACX60_03040	0.156543	11.2281	0.188	0.343
ACX60_03045	0.455074	4.67028	0.0118	0.0408
ACX60_03050	0.192302	13.0412	0.104	0.218
ACX60_03055	0.249765	6.8129	0.0627	0.148
ACX60_03060	0.258722	5.35189	0.113	0.234
ACX60_03065	0.913088	2.90086	0.00124	0.00606
ACX60_03070	0.461555	2.99164	0.0822	0.183
ACX60_03075	0.751778	7.5084	5.19e-09	7.77e-08
ACX60_03080	0.59624	8.75537	1.21e-06	1.27e-05
ACX60_03085	-0.0338247	3.21114	0.945	0.991
ACX60_03090	0.076349	5.96237	0.609	0.768
ACX60_03095	0.255375	6.17007	0.0744	0.17
ACX60_03100	0.475153	6.26824	0.000776	0.00407
ACX60_03105	0.371697	9.04716	0.00227	0.0102
ACX60_03110	0.310076	6.14436	0.0304	0.0854
ACX60_03115	0.411066	5.76768	0.00594	0.0228
ACX60_03120	0.129049	5.31599	0.447	0.626
ACX60_03125	-0.568052	8.04784	6.06e-06	5.61e-05
ACX60_03130	-0.313167	6.26819	0.0267	0.0773
ACX60_03135	0.460436	8.17941	0.000226	0.00141
ACX60_03140	0.191499	5.32664	0.243	0.413
ACX60_03145	-0.31371	4.73669	0.0942	0.202
ACX60_03150	-0.560597	3.35043	0.0317	0.0888
ACX60_03155	0.081334	3.78156	0.71	0.837
ACX60_03160	-0.0928227	9.9636	0.439	0.62
ACX60_03165	0.0384284	9.74293	0.751	0.862
ACX60_03170	-0.0837284	8.24495	0.501	0.675
ACX60_03175	-0.0911888	8.04936	0.467	0.645
ACX60_03180	-0.0763261	4.00783	0.738	0.854
ACX60_03185	-0.669725	4.75952	0.000218	0.00137
ACX60_03190	0.181995	6.06775	0.205	0.367
ACX60_03195	-0.229166	9.93657	0.0564	0.137
ACX60_03200	0.525511	8.4088	2.18e-05	0.000181
ACX60_03205	-0.463	7.14972	0.00044	0.00251
ACX60_03210	-0.230496	4.02701	0.257	0.431
ACX60_03215	-0.223198	5.48951	0.159	0.305
ACX60_03220	-0.118535	4.5479	0.533	0.701
ACX60_03225	-0.13206	6.30473	0.35	0.534
ACX60_03230	-0.512338	4.05972	0.0147	0.0487
ACX60_03235	-0.113832	5.78464	0.461	0.639
ACX60_03240	0.203195	3.18154	0.488	0.664
ACX60_03245	0.574527	8.90436	2.65e-06	2.59e-05
ACX60_03250	-0.441174	3.55967	0.0754	0.172
ACX60_03255	-0.269409	10.2514	0.0245	0.0726
ACX60_03260	0.187538	11.1765	0.115	0.237
ACX60_03265	-0.214668	9.39673	0.0758	0.173
ACX60_03270	-0.122876	7.62038	0.335	0.519
ACX60_03275	-1.28839	2.68466	6.13e-05	0.00045
ACX60_03280	-0.62363	3.32438	0.0152	0.0503
ACX60_03285	0.122692	7.05807	0.352	0.536
ACX60_03290	-1.11235	5.03599	1.7e-10	3.18e-09
ACX60_03295	-0.057546	13.492	0.627	0.781
ACX60_03305	-0.35076	5.05464	0.0341	0.0937
ACX60_03310	-0.426112	8.00269	0.000683	0.00365
ACX60_03315	-0.417283	7.00671	0.00161	0.00763
ACX60_03320	-0.422136	7.12816	0.00126	0.00612
ACX60_03325	0.014528	11.0568	0.904	0.966
ACX60_03330	-0.268949	7.73079	0.0346	0.0943
ACX60_03335	0.100579	4.19898	0.633	0.785
ACX60_03340	0.255827	4.84364	0.138	0.273
ACX60_03345	0.103915	6.19489	0.466	0.644
ACX60_03350	0.0249797	4.71307	0.92	0.975
ACX60_03355	-0.0245308	7.36156	0.853	0.933
ACX60_03360	0.531431	7.67552	3.05e-05	0.000243
ACX60_03365	-0.0654536	4.22991	0.732	0.851
ACX60_03370	-0.610831	5.58083	8.83e-05	0.000615
ACX60_03375	-0.492772	7.0269	0.000209	0.00132
ACX60_03380	-0.0609346	6.61922	0.653	0.802
ACX60_03385	-0.414239	2.34846	0.316	0.498
ACX60_03390	0.445416	1.07553	0.484	0.662
ACX60_03395	-0.369012	4.53043	0.0535	0.132
ACX60_03400	-0.0911399	3.27721	0.789	0.887
ACX60_03405	0.169134	9.41646	0.162	0.309
ACX60_03410	-0.135271	7.37335	0.299	0.481
ACX60_03415	-0.351976	6.22689	0.0132	0.0448
ACX60_03420	-1.03123	0.921738	0.13	0.261
ACX60_03425	-0.543157	4.31665	0.00703	0.0263
ACX60_03430	-0.0654136	4.68341	0.758	0.866
ACX60_03435	-0.0445011	4.37465	0.873	0.947
ACX60_03440	-0.368992	5.28988	0.0244	0.0725
ACX60_03445	-0.020082	5.06285	0.933	0.983
ACX60_03450	-0.620088	2.54265	0.0649	0.152
ACX60_03455	0.230303	7.58313	0.0721	0.166
ACX60_03460	0.520592	5.10107	0.00108	0.00539
ACX60_03465	0.426449	4.10684	0.0364	0.0978
ACX60_03470	-0.359948	4.8238	0.0436	0.113
ACX60_03475	-0.171669	5.38494	0.287	0.466
ACX60_03510	0.108939	5.52097	0.497	0.672
ACX60_03515	-0.130228	5.51346	0.415	0.597
ACX60_03520	-0.101627	7.59519	0.431	0.613
ACX60_03525	0.230046	7.40058	0.0763	0.174
ACX60_03530	0.0806879	6.17773	0.578	0.739
ACX60_03535	0.57805	5.53149	0.000202	0.00128
ACX60_03540	-0.968641	7.15083	3.49e-13	9.26e-12
ACX60_03545	-0.620516	9.44334	3.12e-07	3.52e-06
ACX60_03550	0.22986	5.64305	0.13	0.26
ACX60_03555	0.334771	6.83066	0.0123	0.0421
ACX60_03560	-0.0702564	6.45371	0.628	0.782
ACX60_03565	-1.12454	6.22277	9.88e-15	3.02e-13
ACX60_03570	-0.878261	3.60977	0.000249	0.00153
ACX60_03575	-0.55227	4.67374	0.00284	0.0123
ACX60_03580	0.536095	4.69457	0.00238	0.0107
ACX60_03585	0.76888	6.10844	9.85e-08	1.22e-06
ACX60_03590	0.136249	9.87593	0.258	0.431
ACX60_03595	0.0363803	9.81825	0.764	0.871
ACX60_03600	0.0372434	6.8444	0.794	0.889
ACX60_03605	0.128602	9.58788	0.288	0.468
ACX60_03610	0.0849164	8.48112	0.495	0.672
ACX60_03615	0.127442	6.56739	0.359	0.544
ACX60_03620	0.201274	6.37625	0.153	0.295
ACX60_03625	-0.141222	7.63623	0.271	0.447
ACX60_03635	0.147218	6.72844	0.277	0.454
ACX60_03640	0.420105	4.23024	0.0357	0.0964
ACX60_03645	-0.0309366	6.94241	0.825	0.91
ACX60_03650	-0.781636	10.1209	9.04e-11	1.78e-09
ACX60_03655	-0.385794	3.2676	0.158	0.303
ACX60_03660	0.0456748	3.78629	0.874	0.947
ACX60_03665	0.247521	4.01917	0.237	0.406
ACX60_03670	-0.692732	4.49923	0.000268	0.00163
ACX60_03675	-0.101879	7.62443	0.427	0.61
ACX60_03680	0.0379343	4.28183	0.9	0.963
ACX60_03685	0.689887	7.15537	1.63e-07	1.92e-06
ACX60_03690	0.280637	5.65293	0.0609	0.145
ACX60_03700	0.449856	8.39062	0.000279	0.00168
ACX60_03705	0.00119405	7.32158	0.992	1
ACX60_03710	-0.128356	6.11609	0.39	0.575
ACX60_03715	-0.0248072	3.45709	0.951	0.994
ACX60_03720	0.222096	7.23703	0.0894	0.195
ACX60_03725	0.129636	6.31127	0.367	0.552
ACX60_03730	0.228429	6.73989	0.0908	0.197
ACX60_03735	-0.611821	4.43914	0.00157	0.00749
ACX60_03740	-0.315299	3.46926	0.219	0.384
ACX60_03745	-0.512334	11.0319	1.76e-05	0.00015
ACX60_03750	0.0761271	4.16793	0.724	0.846
ACX60_03755	0.359259	5.18239	0.0264	0.0769
ACX60_03760	0.136314	5.30977	0.389	0.574
ACX60_03765	0.72012	1.92808	0.0737	0.169
ACX60_03770	-0.247001	1.8572	0.62	0.774
ACX60_03775	-0.490207	2.93554	0.101	0.212
ACX60_03780	-0.749272	2.19143	0.0526	0.13
ACX60_03785	-0.281976	3.08168	0.309	0.491
ACX60_03790	-0.649045	1.07255	0.293	0.474
ACX60_03795	-0.126814	10.006	0.29	0.471
ACX60_03800	0.188935	3.35244	0.521	0.689
ACX60_03805	-0.388519	6.04461	0.0077	0.0285
ACX60_03810	-0.235837	4.86004	0.178	0.329
ACX60_03815	-0.184879	4.71913	0.345	0.529
ACX60_03820	-0.181461	4.2936	0.382	0.567
ACX60_03825	0.630349	10.1746	1.56e-07	1.86e-06
ACX60_03830	0.348611	11.1778	0.00341	0.0143
ACX60_03835	0.321876	9.7769	0.00748	0.0277
ACX60_03840	-0.629955	6.9148	2.55e-06	2.53e-05
ACX60_03845	-0.283108	7.57265	0.0276	0.0794
ACX60_03850	-0.103173	7.66662	0.42	0.602
ACX60_03855	-0.111766	3.63687	0.733	0.852
ACX60_03860	-0.0962509	11.3645	0.418	0.6
ACX60_03865	-0.132137	10.4221	0.268	0.444
ACX60_03870	0.440991	7.27088	0.000709	0.00378
ACX60_03875	0.26535	6.43007	0.0553	0.135
ACX60_03880	-0.0380612	9.15366	0.755	0.864
ACX60_03885	-0.186982	8.01362	0.136	0.27
ACX60_03890	0.0201617	5.89644	0.901	0.963
ACX60_03895	0.21038	2.84991	0.471	0.647
ACX60_03900	0.0326463	4.27585	0.933	0.983
ACX60_03905	0.244785	8.27163	0.0498	0.125
ACX60_03915	0.11137	4.86092	0.532	0.7
ACX60_03920	0.0501615	5.99333	0.75	0.862
ACX60_03925	0.382174	7.43558	0.00315	0.0134
ACX60_03930	0.208523	10.7163	0.0806	0.181
ACX60_03935	0.269729	6.19856	0.059	0.142
ACX60_03940	0.20632	8.83241	0.0916	0.198
ACX60_03945	-1.18264	5.71929	3.64e-14	1.06e-12
ACX60_03950	-0.503388	7.32316	0.000107	0.000727
ACX60_03955	0.221149	4.56996	0.218	0.383
ACX60_03960	0.772512	11.6311	9.68e-11	1.89e-09
ACX60_03965	-0.484847	8.9044	7.36e-05	0.00053
ACX60_03970	-0.431477	8.92733	0.000411	0.00236
ACX60_03975	-0.329894	11.6031	0.00549	0.0214
ACX60_03980	-0.31783	10.3285	0.00789	0.029
ACX60_03985	0.20964	12.2649	0.077	0.175
ACX60_03990	0.283618	11.5998	0.017	0.055
ACX60_03995	0.209877	11.9156	0.077	0.175
ACX60_04000	0.0848543	12.2629	0.474	0.652
ACX60_04005	0.0980968	11.9337	0.408	0.592
ACX60_04010	-0.264954	8.33407	0.0328	0.0911
ACX60_04015	0.087071	7.56436	0.499	0.672
ACX60_04020	0.0204986	8.04732	0.874	0.947
ACX60_04025	0.275578	7.75866	0.0295	0.0834
ACX60_04030	-0.677831	9.21078	2.71e-08	3.67e-07
ACX60_04035	-0.713515	4.76496	7.61e-05	0.000545
ACX60_04040	-0.606649	4.75422	0.000751	0.00395
ACX60_04045	-0.75745	3.92861	0.000635	0.00343
ACX60_04050	-0.528447	3.17887	0.0427	0.111
ACX60_04055	-0.361616	4.6235	0.0513	0.128
ACX60_04060	0.0192699	4.34917	0.936	0.984
ACX60_04065	0.485661	4.0112	0.0225	0.0682
ACX60_04070	-0.04858	4.44721	0.817	0.904
ACX60_04075	0.874696	8.56564	1.69e-12	4.09e-11
ACX60_04080	0.481199	11.6535	5.24e-05	0.000393
ACX60_04085	0.405711	10.3607	0.00071	0.00378
ACX60_04090	-0.498625	4.12498	0.016	0.0524
ACX60_04095	-0.127342	7.50621	0.32	0.502
ACX60_04100	-0.0140378	6.42954	0.928	0.98
ACX60_04105	0.00924335	8.54106	0.943	0.989
ACX60_04110	0.282433	11.3283	0.0176	0.0562
ACX60_04115	0.00748961	4.96086	1	1
ACX60_04120	-0.228711	3.99108	0.312	0.494
ACX60_04125	-0.88043	3.83042	0.000117	0.000794
ACX60_04135	-0.452933	4.05845	0.0278	0.0798
ACX60_04150	0.558697	8.55818	6.07e-06	5.61e-05
ACX60_04155	-0.0905693	6.04643	0.537	0.704
ACX60_04160	0.0464447	6.46112	0.732	0.851
ACX60_04165	0.534776	7.69249	2.55e-05	0.000208
ACX60_04170	-0.453917	6.9096	0.000679	0.00364
ACX60_04175	-0.692726	3.9325	0.00139	0.0067
ACX60_04180	-0.0786535	11.3822	0.508	0.68
ACX60_04185	-0.809963	3.69848	0.000617	0.00335
ACX60_04190	-0.721045	4.35082	0.000231	0.00143
ACX60_04195	-0.256403	9.25564	0.0345	0.0943
ACX60_04200	-0.184022	12.2015	0.12	0.245
ACX60_04205	-0.896192	3.33904	0.000585	0.0032
ACX60_04210	-0.363505	7.63963	0.00451	0.0181
ACX60_04215	-0.0207993	2.92058	1	1
ACX60_04220	0.038978	6.12716	0.792	0.889
ACX60_04225	-0.0826786	4.8074	0.699	0.831
ACX60_04230	0.482279	10.1576	5.86e-05	0.000433
ACX60_04235	-0.976891	5.38145	1.63e-09	2.64e-08
ACX60_04240	0.115905	8.32154	0.354	0.539
ACX60_04245	0.1875	8.04709	0.134	0.266
ACX60_04250	0.244208	5.60976	0.118	0.241
ACX60_04255	0.129277	3.6464	0.653	0.802
ACX60_04265	-0.516816	2.95234	0.0867	0.191
ACX60_04270	0.316578	4.38993	0.105	0.219
ACX60_04275	0.0957533	3.47089	0.714	0.839
ACX60_04280	-0.487384	2.17996	0.198	0.356
ACX60_04285	-1.08323	3.16804	6.41e-05	0.000467
ACX60_04290	-0.639806	4.77226	0.000321	0.00189
ACX60_04295	-1.28066	4.70495	7.18e-12	1.64e-10
ACX60_04300	-1.2409	5.48273	1.4e-14	4.21e-13
ACX60_04305	-1.30433	4.68711	3.74e-12	8.82e-11
ACX60_04310	-1.36933	2.48871	7.73e-05	0.000551
ACX60_04315	-1.50217	3.49259	5.4e-09	8.06e-08
ACX60_04320	-0.254415	0.660609	0.835	0.918
ACX60_04325	-0.414548	1.14514	0.499	0.672
ACX60_04330	0.647857	1.50905	0.15	0.291
ACX60_04335	1.08267	7.24592	1.65e-16	5.52e-15
ACX60_04340	0.526915	3.97244	0.0117	0.0408
ACX60_04345	-0.653664	4.00436	0.00274	0.012
ACX60_04350	0.429343	3.93307	0.0375	0.1
ACX60_04355	-0.323703	6.21757	0.024	0.0716
ACX60_04360	-0.402321	3.2766	0.124	0.251
ACX60_04365	-0.0541051	2.43543	1	1
ACX60_04370	-0.044088	5.67479	0.794	0.889
ACX60_04375	0.234569	5.67848	0.122	0.248
ACX60_04380	0.516742	9.83024	1.78e-05	0.000151
ACX60_04385	-0.270105	6.4659	0.0507	0.126
ACX60_04390	-0.0717548	7.51814	0.586	0.746
ACX60_04395	-0.0911896	4.35801	0.716	0.839
ACX60_04400	-0.0432796	7.71158	0.731	0.851
ACX60_04405	0.200407	7.53474	0.12	0.244
ACX60_04410	0.143563	4.82639	0.446	0.625
ACX60_04415	-0.244803	4.82658	0.17	0.318
ACX60_04420	0.630904	11.2343	1.24e-07	1.5e-06
ACX60_04425	0.684321	11.1069	1.02e-08	1.48e-07
ACX60_04430	0.0391102	10.477	0.745	0.858
ACX60_04435	0.603617	3.26795	0.0191	0.0598
ACX60_04445	1.03422	1.28065	0.061	0.145
ACX60_04450	-0.128799	2.34018	0.766	0.872
ACX60_04455	-0.372013	4.17224	0.0762	0.173
ACX60_04460	-0.23398	4.70518	0.197	0.356
ACX60_04465	-0.153745	5.86475	0.32	0.502
ACX60_04470	-0.605807	5.86971	5.05e-05	0.00038
ACX60_04475	0.459562	7.98947	0.000255	0.00156
ACX60_04480	-0.0372349	7.35712	0.782	0.883
ACX60_04485	-0.316367	4.65145	0.0875	0.192
ACX60_04490	-0.300764	4.72887	0.0942	0.202
ACX60_04495	0.332082	7.98269	0.00821	0.03
ACX60_04500	0.482888	7.39582	0.000183	0.00117
ACX60_04505	-0.489792	5.02299	0.00417	0.0169
ACX60_04510	-0.54389	7.32633	2.84e-05	0.000229
ACX60_04515	-0.117453	8.08058	0.349	0.533
ACX60_04520	-0.0379769	7.53751	0.771	0.876
ACX60_04525	0.123752	8.15261	0.326	0.509
ACX60_04530	0.104117	9.52687	0.39	0.575
ACX60_04535	-0.547985	7.50555	2.09e-05	0.000174
ACX60_04540	-0.277177	6.29267	0.0502	0.126
ACX60_04545	-0.738949	6.24782	2.36e-07	2.73e-06
ACX60_04550	-0.987896	6.36966	4.08e-12	9.53e-11
ACX60_04555	4.07966	8.12444	1.84e-165	1.66e-162
ACX60_04560	4.01687	7.97942	3.74e-159	2.25e-156
ACX60_04565	6.79961	13.045	0	0
ACX60_04570	-0.451699	7.07426	0.000619	0.00336
ACX60_04575	-0.00587885	8.40476	0.963	1
ACX60_04580	0.205936	3.49067	0.396	0.58
ACX60_04585	0.431086	8.86862	0.000431	0.00246
ACX60_04590	0.00104487	8.26455	0.997	1
ACX60_04595	-0.493175	7.86551	9.61e-05	0.000661
ACX60_04600	-0.593739	6.0166	5e-05	0.000377
ACX60_04605	-0.608941	7.34775	2.83e-06	2.73e-05
ACX60_04610	-0.346669	6.37212	0.0133	0.045
ACX60_04615	-0.0355536	2.62981	1	1
ACX60_04620	0.0204791	7.03741	0.889	0.958
ACX60_04625	-0.0384401	6.14662	0.806	0.898
ACX60_04630	-0.0932666	6.73608	0.498	0.672
ACX60_04635	0.338849	10.9532	0.00448	0.018
ACX60_04640	-0.442972	4.06523	0.0317	0.0888
ACX60_04645	-0.172285	3.33775	0.518	0.686
ACX60_04650	-0.123599	4.24157	0.578	0.739
ACX60_04655	0.123742	3.52902	0.591	0.751
ACX60_04660	0.03801	2.32374	1	1
ACX60_04665	0.964605	1.39832	0.051	0.127
ACX60_04670	0.304551	2.43969	0.388	0.574
ACX60_04675	1.24413	3.63208	9.24e-08	1.16e-06
ACX60_04685	0.552014	4.4779	0.00304	0.0131
ACX60_04690	1.09715	3.78955	6.88e-07	7.39e-06
ACX60_04695	0.95613	3.78562	2.22e-05	0.000185
ACX60_04700	1.1443	4.10951	3.87e-08	5.08e-07
ACX60_04705	0.658472	3.48289	0.00627	0.0238
ACX60_04720	-0.0783295	1.77273	1	1
ACX60_04725	0.191322	2.88062	0.475	0.652
ACX60_04730	-0.14409	4.10676	0.523	0.69
ACX60_04735	0.355275	3.525	0.137	0.272
ACX60_04740	1.04548	4.2358	1.85e-07	2.17e-06
ACX60_04745	1.0397	4.67369	1.47e-08	2.07e-07
ACX60_04750	-0.418435	5.97861	0.00473	0.0189
ACX60_04755	-0.519067	5.6721	0.000748	0.00395
ACX60_04760	-0.431771	7.15103	0.00105	0.00524
ACX60_04765	-0.509982	6.64404	0.000205	0.0013
ACX60_04770	0.00830234	0.660899	1	1
ACX60_04785	-0.032314	3.85176	0.959	0.998
ACX60_04790	0.400215	2.34036	0.274	0.45
ACX60_04795	0.0234781	4.63526	0.916	0.973
ACX60_04800	0.618973	4.83522	0.000374	0.00216
ACX60_04805	0.563754	6.18517	7.46e-05	0.000535
ACX60_04810	0.454041	6.26549	0.00108	0.00537
ACX60_04815	0.202	4.46385	0.284	0.464
ACX60_04825	0.529858	3.19621	0.0459	0.117
ACX60_04830	0.183187	5.93678	0.206	0.368
ACX60_04835	-0.356008	5.50395	0.0234	0.0703
ACX60_04840	-0.12791	4.00192	0.566	0.728
ACX60_04845	0.270331	6.37839	0.0528	0.131
ACX60_04850	-0.526852	4.25169	0.00814	0.0298
ACX60_04855	0.162813	9.11114	0.181	0.333
ACX60_04860	-0.0219417	8.37842	0.859	0.937
ACX60_04865	0.0427727	8.1113	0.741	0.856
ACX60_04870	0.15115	9.47391	0.212	0.375
ACX60_04875	0.0551336	8.89519	0.649	0.8
ACX60_04880	0.371295	6.27607	0.00819	0.03
ACX60_04885	0.405335	4.82215	0.0182	0.0578
ACX60_04890	1.09644	2.36089	0.00158	0.00751
ACX60_04895	0.530515	2.64088	0.0953	0.204
ACX60_04900	0.407903	2.50218	0.229	0.395
ACX60_04905	0.16397	3.57534	0.521	0.689
ACX60_04910	-0.00518111	4.23461	1	1
ACX60_04915	-0.668797	6.17199	3.2e-06	3.08e-05
ACX60_04920	-0.435667	5.74272	0.00399	0.0163
ACX60_04925	-0.649128	4.3069	0.000984	0.00499
ACX60_04930	0.10139	7.28911	0.436	0.617
ACX60_04935	0.881557	8.72622	8.83e-13	2.2e-11
ACX60_04940	0.458994	4.42363	0.0156	0.0511
ACX60_04945	0.22834	4.16145	0.25	0.422
ACX60_04950	-0.275977	9.21505	0.0229	0.0693
ACX60_04955	-0.122731	7.62526	0.334	0.517
ACX60_04960	-0.0372978	5.93874	0.795	0.889
ACX60_04965	-0.0484212	6.73552	0.719	0.84
ACX60_04970	0.358868	8.72975	0.00349	0.0145
ACX60_04975	0.328729	5.45822	0.0437	0.113
ACX60_04980	0.323425	6.12608	0.0265	0.0771
ACX60_04985	0.33648	7.33168	0.00983	0.0351
ACX60_04990	0.401982	7.04103	0.00243	0.0109
ACX60_04995	0.414787	6.0848	0.00373	0.0153
ACX60_05005	-0.169936	3.26422	0.546	0.711
ACX60_05010	-0.0809032	3.95613	0.769	0.874
ACX60_05015	-0.685842	2.3849	0.0578	0.14
ACX60_05020	-0.881804	6.9053	6.86e-11	1.38e-09
ACX60_05025	-1.73337	5.19799	4.65e-23	2.39e-21
ACX60_05030	0.822766	10.4499	7.77e-12	1.76e-10
ACX60_05035	-0.706337	4.95947	5.58e-05	0.000416
ACX60_05040	-0.347162	5.02036	0.0435	0.112
ACX60_05045	0.269807	5.20213	0.0894	0.195
ACX60_05050	-0.312612	6.89498	0.0194	0.0606
ACX60_05055	0.155736	5.24534	0.332	0.516
ACX60_05060	-0.358971	4.08811	0.0802	0.18
ACX60_05065	0.115948	11.0002	0.331	0.514
ACX60_05070	-0.731158	4.15913	0.000456	0.00258
ACX60_05075	-0.270451	3.69379	0.224	0.39
ACX60_05080	-0.302478	9.22826	0.0126	0.0432
ACX60_05085	0.0363679	8.70258	0.772	0.877
ACX60_05090	0.409323	4.60287	0.0222	0.0676
ACX60_05095	0.359313	6.64671	0.00808	0.0297
ACX60_05100	-0.296901	5.67321	0.0502	0.126
ACX60_05105	0.288175	5.89082	0.0503	0.126
ACX60_05110	-0.649456	2.27465	0.0775	0.175
ACX60_05115	-0.427571	4.84905	0.0149	0.0495
ACX60_05120	0.0350472	3.11838	0.886	0.955
ACX60_05125	-0.580714	3.50045	0.018	0.0574
ACX60_05130	0.277971	4.91292	0.0938	0.201
ACX60_05135	-0.14989	3.64286	0.572	0.735
ACX60_05140	-0.253124	2.90241	0.386	0.571
ACX60_05145	-0.802097	2.5777	0.0174	0.0557
ACX60_05150	0.167295	4.91292	0.315	0.497
ACX60_05155	-0.202813	10.2883	0.0902	0.196
ACX60_05160	-0.591049	4.70188	0.00113	0.00562
ACX60_05165	-0.117615	7.07456	0.38	0.565
ACX60_05170	0.297465	8.3389	0.0165	0.0535
ACX60_05175	0.621318	11.7911	1.81e-07	2.12e-06
ACX60_05180	-0.0556971	7.07118	0.68	0.819
ACX60_05185	-0.205671	6.88034	0.13	0.261
ACX60_05190	-0.507298	2.65007	0.132	0.263
ACX60_05195	-1.29271	2.59477	0.000139	0.000924
ACX60_05200	-0.486623	0.882468	0.452	0.631
ACX60_05205	-0.203473	5.31515	0.21	0.373
ACX60_05210	0.157604	7.52121	0.222	0.388
ACX60_05215	-0.0384755	6.27028	0.798	0.891
ACX60_05220	-0.443613	8.9807	0.000281	0.00169
ACX60_05225	0.399279	5.85991	0.00779	0.0287
ACX60_05230	0.348894	4.8631	0.0389	0.103
ACX60_05235	0.464424	6.35988	0.000865	0.00442
ACX60_05240	0.160333	3.39509	0.57	0.732
ACX60_05245	0.217926	5.17205	0.185	0.339
ACX60_05250	0.151986	8.20607	0.223	0.39
ACX60_05255	0.0785615	4.49554	0.679	0.818
ACX60_05260	-0.233043	6.34049	0.0978	0.208
ACX60_05265	0.334804	9.25524	0.00586	0.0226
ACX60_05270	0.245704	5.49825	0.12	0.245
ACX60_05275	-0.647976	5.80533	1.82e-05	0.000155
ACX60_05280	-0.0571765	6.57009	0.669	0.81
ACX60_05285	0.238929	6.85557	0.0781	0.176
ACX60_05290	0.312714	3.14495	0.229	0.395
ACX60_05295	-0.206197	3.84697	0.409	0.592
ACX60_05300	-0.165351	6.20368	0.253	0.426
ACX60_05305	0.332408	10.3804	0.00549	0.0214
ACX60_05310	0.44214	10.389	0.000223	0.00139
ACX60_05315	-0.180232	4.11681	0.414	0.597
ACX60_05320	-0.273385	1.24248	0.75	0.862
ACX60_05325	-0.838267	2.14135	0.0286	0.0815
ACX60_05330	-0.0244893	1.7965	1	1
ACX60_05335	0.399536	6.80903	0.00306	0.0131
ACX60_05340	0.543204	6.4372	0.000103	0.000704
ACX60_05345	0.571309	6.6167	3.39e-05	0.000268
ACX60_05350	0.639512	6.84894	2.12e-06	2.14e-05
ACX60_05355	-0.374969	7.92158	0.00297	0.0128
ACX60_05360	-0.977988	6.59419	2.34e-12	5.6e-11
ACX60_05365	-0.357265	2.5306	0.309	0.491
ACX60_05370	0.363622	9.59517	0.0026	0.0115
ACX60_05375	-0.194134	5.69969	0.197	0.355
ACX60_05380	-0.217722	7.2861	0.0931	0.201
ACX60_05385	-0.252088	6.17236	0.0795	0.178
ACX60_05390	-0.0286624	5.48215	0.858	0.937
ACX60_05395	0.269057	8.81625	0.028	0.0801
ACX60_05400	0.145255	7.1265	0.265	0.44
ACX60_05405	-0.620113	2.95952	0.0361	0.0971
ACX60_05410	-0.144111	6.67569	0.29	0.47
ACX60_05415	0.0479636	7.62755	0.711	0.837
ACX60_05420	-0.959907	7.76446	6.31e-14	1.78e-12
ACX60_05425	0.465901	8.63572	0.000147	0.000967
ACX60_05430	-0.690912	7.85059	5.19e-08	6.74e-07
ACX60_05435	0.389765	6.98199	0.00334	0.014
ACX60_05440	0.221492	5.58324	0.15	0.291
ACX60_05445	-1.26383	7.9319	4.46e-23	2.36e-21
ACX60_05450	-0.602432	4.73201	0.000747	0.00395
ACX60_05455	-0.809112	5.59463	2.03e-07	2.37e-06
ACX60_05460	-0.0714091	5.78984	0.638	0.79
ACX60_05465	-0.24025	9.90292	0.0457	0.117
ACX60_05470	0.202326	8.45294	0.1	0.212
ACX60_05475	0.110621	5.90595	0.438	0.619
ACX60_05490	-0.0497434	4.20266	0.862	0.938
ACX60_05495	-0.052143	4.00707	0.886	0.955
ACX60_05500	-0.211075	1.83983	0.62	0.774
ACX60_05505	-0.512621	2.9743	0.0566	0.137
ACX60_05510	0.351523	2.11016	0.377	0.562
ACX60_05515	1.90244	3.82367	6.61e-17	2.27e-15
ACX60_05520	0.370784	4.20412	0.0623	0.148
ACX60_05525	-0.543853	2.53281	0.0969	0.207
ACX60_05530	0.164213	2.78276	0.743	0.856
ACX60_05535	0.220116	1.7762	0.613	0.772
ACX60_05540	0.766665	0.961402	0.195	0.353
ACX60_05545	0.380519	1.66115	0.42	0.602
ACX60_05550	-0.377683	3.7102	0.0988	0.209
ACX60_05555	-0.463028	3.8204	0.041	0.108
ACX60_05560	-0.918184	1.95653	0.0231	0.0696
ACX60_05565	-0.717403	4.47591	0.000219	0.00137
ACX60_05570	-2.06121	1.03631	0.00184	0.00851
ACX60_05575	0.462874	3.69094	0.0353	0.0957
ACX60_05580	0.560459	2.87609	0.0569	0.138
ACX60_05585	-0.23955	3.95072	0.259	0.432
ACX60_05590	0.214726	3.17437	0.443	0.624
ACX60_05595	0.63967	2.63959	0.0432	0.112
ACX60_05600	0.133348	3.03028	0.711	0.837
ACX60_05610	0.548894	0.56073	0.511	0.681
ACX60_05615	0.457123	1.00218	0.594	0.754
ACX60_05620	0.236124	3.31333	0.396	0.58
ACX60_05625	0.0163948	4.54054	0.941	0.988
ACX60_05630	0.314602	2.40665	0.329	0.512
ACX60_05635	0.0656267	3.25069	0.84	0.923
ACX60_05640	0.309793	2.12948	0.443	0.623
ACX60_05645	-0.0951837	1.72886	0.897	0.962
ACX60_05650	0.137895	1.4549	0.885	0.954
ACX60_05660	0.817983	3.41907	0.00146	0.00702
ACX60_05665	0.523815	3.73213	0.02	0.062
ACX60_05670	0.652858	2.49902	0.0398	0.105
ACX60_05675	0.209202	2.3975	0.558	0.721
ACX60_05680	-0.424985	2.392	0.28	0.459
ACX60_05685	0.130473	9.58839	0.28	0.459
ACX60_05690	0.049385	7.0877	0.716	0.839
ACX60_05695	-0.281687	4.08969	0.183	0.336
ACX60_05700	-0.888158	6.63489	1.7e-10	3.18e-09
ACX60_05705	0.158455	2.12828	0.742	0.856
ACX60_05710	0.187589	6.00938	0.195	0.353
ACX60_05715	-0.241498	6.77617	0.0722	0.166
ACX60_05720	-0.359231	3.05929	0.211	0.374
ACX60_05725	-0.126796	3.90062	0.615	0.773
ACX60_05730	0.124576	3.20134	0.628	0.782
ACX60_05735	-0.0542071	6.96841	0.687	0.822
ACX60_05740	-0.0844309	6.64286	0.544	0.709
ACX60_05745	-0.356631	7.22609	0.00625	0.0238
ACX60_05750	0.173328	3.90341	0.393	0.577
ACX60_05755	-0.0426915	6.72381	0.768	0.874
ACX60_05760	0.372735	6.27786	0.00826	0.0302
ACX60_05765	0.303573	7.5857	0.0171	0.0553
ACX60_05770	-0.711063	5.83155	2.57e-06	2.53e-05
ACX60_05775	0.498835	10.4342	3.09e-05	0.000245
ACX60_05780	-0.491728	4.10974	0.0217	0.0664
ACX60_05785	-0.128939	5.60799	0.415	0.597
ACX60_05790	-0.586573	5.30836	0.000338	0.00197
ACX60_05795	-0.321394	2.40802	0.383	0.567
ACX60_05800	-0.224551	3.56345	0.379	0.564
ACX60_05820	0.274497	10.4893	0.0217	0.0663
ACX60_05825	0.51911	6.1034	0.000305	0.00181
ACX60_05830	0.269274	7.8965	0.0328	0.0912
ACX60_05835	0.263383	6.87569	0.0491	0.124
ACX60_05840	0.236725	10.9445	0.0469	0.119
ACX60_05845	-0.655727	6.44361	2.75e-06	2.67e-05
ACX60_05850	-0.809445	6.12987	2.34e-08	3.21e-07
ACX60_05855	-0.920996	7.79207	5.39e-13	1.37e-11
ACX60_05860	-0.741541	10.2029	7.2e-10	1.19e-08
ACX60_05865	0.100988	2.56351	0.786	0.885
ACX60_05870	0.84306	4.40737	1e-05	8.99e-05
ACX60_05875	-0.382757	5.01809	0.0279	0.08
ACX60_05880	0.229349	8.60992	0.0632	0.149
ACX60_05885	0.279669	8.81535	0.0223	0.0677
ACX60_05895	-0.936372	3.38755	0.000185	0.00119
ACX60_05900	-0.579373	1.81708	0.167	0.315
ACX60_05905	0.428333	4.99578	0.0113	0.0392
ACX60_05910	0.454246	7.9765	0.000306	0.00182
ACX60_05915	-0.205116	12.756	0.0832	0.185
ACX60_05920	0.095902	11.8718	0.419	0.601
ACX60_05925	-0.389193	4.33286	0.0411	0.108
ACX60_05930	-0.27104	4.40459	0.155	0.299
ACX60_05935	0.570441	1.79782	0.167	0.315
ACX60_05945	-0.0181256	2.873	0.937	0.984
ACX60_05950	0.101297	9.1262	0.404	0.588
ACX60_05955	0.0616471	7.4381	0.639	0.791
ACX60_05960	-0.0772284	6.45358	0.574	0.736
ACX60_05965	-0.28027	7.46791	0.0295	0.0834
ACX60_05970	-0.0404683	7.04753	0.761	0.869
ACX60_05975	0.103079	6.02073	0.499	0.673
ACX60_05980	-0.103317	6.77607	0.439	0.619
ACX60_05990	-0.799474	2.57661	0.0174	0.0557
ACX60_05995	0.326477	5.10561	0.0479	0.121
ACX60_06000	-0.183894	4.18138	0.427	0.61
ACX60_06005	0.400724	10.2961	0.000826	0.00426
ACX60_06010	0.563523	3.49612	0.0187	0.059
ACX60_06015	0.801803	4.34175	2.48e-05	0.000203
ACX60_06020	0.397991	2.96391	0.169	0.316
ACX60_06025	0.311253	5.50968	0.0421	0.11
ACX60_06030	0.913293	3.57521	8.71e-05	0.000609
ACX60_06035	0.605469	1.42641	0.238	0.408
ACX60_06040	0.679097	1.90813	0.122	0.247
ACX60_06045	0.76702	2.98814	0.00498	0.0197
ACX60_06050	0.303546	2.32447	0.423	0.606
ACX60_06055	-0.18629	3.32796	0.515	0.684
ACX60_06060	-0.407595	6.43622	0.00353	0.0146
ACX60_06065	-0.141252	4.21662	0.464	0.642
ACX60_06070	0.491315	3.57837	0.0315	0.0883
ACX60_06075	-0.101532	8.57135	0.409	0.593
ACX60_06080	-0.244963	4.30113	0.214	0.378
ACX60_06085	-0.304978	4.0103	0.153	0.295
ACX60_06090	0.116756	3.03981	0.658	0.804
ACX60_06095	0.619101	5.48928	7.36e-05	0.00053
ACX60_06100	0.259471	4.84764	0.148	0.289
ACX60_06105	0.258969	5.35773	0.108	0.225
ACX60_06110	-0.378643	4.63898	0.0447	0.115
ACX60_06115	0.126498	4.8109	0.501	0.674
ACX60_06120	0.254951	5.89743	0.0856	0.189
ACX60_06125	0.132169	8.38395	0.287	0.466
ACX60_06130	-0.182304	7.04479	0.166	0.314
ACX60_06135	-0.0965664	5.90637	0.514	0.684
ACX60_06140	-0.0394451	6.06389	0.822	0.908
ACX60_06145	0.618629	8.66516	5.17e-07	5.72e-06
ACX60_06150	-0.577668	5.41427	0.000328	0.00192
ACX60_06155	-0.396229	3.67582	0.0933	0.201
ACX60_06160	0.166874	7.80863	0.187	0.342
ACX60_06165	0.280764	9.14987	0.0209	0.0643
ACX60_06170	0.0704817	4.16929	0.757	0.866
ACX60_06175	0.449919	6.75054	0.000822	0.00426
ACX60_06180	0.153069	4.29944	0.483	0.661
ACX60_06185	-0.245949	3.12704	0.354	0.539
ACX60_06190	-0.586878	1.55728	0.261	0.435
ACX60_06195	-0.246978	3.54556	0.316	0.498
ACX60_06200	-0.708476	4.15609	0.000555	0.00306
ACX60_06205	-0.375678	5.33145	0.0189	0.0596
ACX60_06210	0.241317	5.69769	0.117	0.24
ACX60_06215	-0.155291	5.93984	0.299	0.481
ACX60_06220	-0.312526	4.64021	0.0856	0.189
ACX60_06225	0.334275	7.68613	0.00877	0.0317
ACX60_06230	0.147089	4.38083	0.5	0.674
ACX60_06235	-0.00565118	5.2547	0.96	0.998
ACX60_06240	0.0864645	8.24021	0.492	0.668
ACX60_06245	-0.327015	3.73836	0.143	0.281
ACX60_06250	-0.272573	9.92185	0.0234	0.0703
ACX60_06255	0.0927184	7.7193	0.472	0.649
ACX60_06260	0.293648	3.57901	0.201	0.361
ACX60_06265	-0.151383	7.00186	0.255	0.428
ACX60_06270	-0.169145	7.62189	0.187	0.342
ACX60_06275	-0.150843	6.46872	0.282	0.461
ACX60_06280	-0.246689	6.99847	0.0639	0.151
ACX60_06285	-0.435999	4.80048	0.015	0.0498
ACX60_06290	-0.428432	7.48782	0.000865	0.00442
ACX60_06295	-0.383486	5.7302	0.0115	0.0401
ACX60_06300	0.491923	8.80558	6.11e-05	0.000449
ACX60_06305	0.125399	5.83293	0.408	0.592
ACX60_06310	-0.316025	4.55551	0.0987	0.209
ACX60_06315	-0.331021	6.84205	0.014	0.0469
ACX60_06320	0.182156	5.84755	0.222	0.388
ACX60_06325	-0.0181392	10.8841	0.879	0.95
ACX60_06330	0.157528	9.65339	0.19	0.347
ACX60_06335	-0.00557154	6.94077	0.975	1
ACX60_06340	0.457654	4.58597	0.0105	0.037
ACX60_06345	0.59064	5.54925	0.000127	0.000851
ACX60_06350	0.0927099	6.039	0.535	0.703
ACX60_06355	0.152109	3.18881	0.579	0.74
ACX60_06380	-0.195712	3.54887	0.514	0.684
ACX60_06385	0.047715	1.94371	1	1
ACX60_06390	0.483729	3.87203	0.022	0.0673
ACX60_06395	-0.163781	2.75094	0.674	0.814
ACX60_06400	0.792855	2.18305	0.0245	0.0726
ACX60_06405	-0.20067	1.97927	0.726	0.848
ACX60_06410	0.195083	1.24308	0.75	0.862
ACX60_06415	-0.0753747	0.798199	1	1
ACX60_06420	0.653088	1.84324	0.109	0.227
ACX60_06425	-0.705823	0.451488	0.487	0.664
ACX60_06430	-0.286342	1.53503	0.575	0.736
ACX60_06435	-1.38518	1.26847	0.0139	0.0465
ACX60_06440	0.0104028	0.659187	1	1
ACX60_06445	-0.0370165	3.5086	1	1
ACX60_06450	0.900762	2.54023	0.00424	0.0172
ACX60_06455	0.0345005	9.83248	0.775	0.878
ACX60_06460	0.165678	4.53111	0.375	0.56
ACX60_06465	-0.450388	3.30564	0.0972	0.207
ACX60_06470	0.358508	2.47053	0.297	0.478
ACX60_06480	0.486587	1.98396	0.246	0.418
ACX60_06495	-0.306247	0.796472	0.696	0.828
ACX60_06500	0.750307	2.55207	0.0174	0.0557
ACX60_06505	-0.247238	2.33104	0.543	0.708
ACX60_06515	0.294287	6.66972	0.0297	0.0837
ACX60_06520	-0.155441	2.85011	0.629	0.782
ACX60_06525	-1.33746	1.36233	0.0119	0.0411
ACX60_06530	-0.379111	2.32875	0.417	0.599
ACX60_06535	0.426556	0.398425	0.634	0.787
ACX60_06540	-1.7055	3.93617	2.32e-13	6.25e-12
ACX60_06545	-0.392808	3.35173	0.135	0.269
ACX60_06550	-0.318904	3.84422	0.148	0.289
ACX60_06555	-0.47651	6.03871	0.0012	0.00589
ACX60_06560	-0.181963	4.65064	0.329	0.512
ACX60_06565	-1.69034	2.2658	1e-05	8.99e-05
ACX60_06570	0.449919	3.98095	0.0298	0.0837
ACX60_06575	-0.0373252	3.49325	0.904	0.965
ACX60_06580	0.141188	5.13551	0.387	0.572
ACX60_06585	0.316801	3.58136	0.163	0.309
ACX60_06590	0.226825	3.86418	0.309	0.491
ACX60_06595	-0.0697326	3.38513	0.849	0.93
ACX60_06600	0.697187	6.17815	1.05e-06	1.11e-05
ACX60_06605	-0.363241	5.59241	0.021	0.0645
ACX60_06610	1.01063	5.66698	3.39e-11	7.15e-10
ACX60_06615	0.0640557	7.37877	0.631	0.784
ACX60_06620	-0.0310707	8.19635	0.802	0.894
ACX60_06625	0.28706	8.78288	0.0191	0.0598
ACX60_06630	-0.231955	9.43395	0.0549	0.134
ACX60_06635	-0.128239	9.93468	0.285	0.465
ACX60_06640	-0.165146	8.74288	0.177	0.328
ACX60_06645	-0.40869	5.28698	0.0107	0.0376
ACX60_06650	0.0796342	7.57576	0.539	0.705
ACX60_06655	0.27355	4.9854	0.101	0.213
ACX60_06660	0.341673	9.00579	0.00516	0.0203
ACX60_06670	-0.483843	3.51452	0.0469	0.119
ACX60_06675	0.391799	2.74586	0.18	0.332
ACX60_06680	0.0279784	3.44505	0.951	0.994
ACX60_06685	0.0909323	5.21549	0.605	0.765
ACX60_06690	0.332922	6.7983	0.0139	0.0466
ACX60_06695	-0.0379048	7.16534	0.774	0.878
ACX60_06700	-0.350614	11.8942	0.00314	0.0134
ACX60_06705	-0.506826	10.471	2.31e-05	0.00019
ACX60_06710	-0.380034	11.8224	0.00138	0.00666
ACX60_06715	-0.00794178	9.24034	0.947	0.991
ACX60_06720	0.0985428	8.8624	0.424	0.606
ACX60_06725	-0.0531769	10.5195	0.655	0.803
ACX60_06730	0.0605763	12.5524	0.609	0.769
ACX60_06735	-0.0316421	12.0613	0.789	0.888
ACX60_06740	0.653303	7.41717	4.42e-07	4.9e-06
ACX60_06745	0.772882	11.2007	1.02e-10	1.98e-09
ACX60_06750	0.356441	6.46932	0.00977	0.0349
ACX60_06755	-0.373945	5.45758	0.0199	0.0618
ACX60_06760	0.0734847	5.18794	0.655	0.803
ACX60_06765	0.0416184	4.84326	0.825	0.91
ACX60_06770	0.30881	3.21476	0.218	0.383
ACX60_06775	0.543602	2.72228	0.0737	0.169
ACX60_06780	0.514609	4.50668	0.00488	0.0194
ACX60_06785	1.15321	4.70227	1.49e-10	2.82e-09
ACX60_06790	0.0433554	5.51832	0.775	0.878
ACX60_06795	0.300948	3.66016	0.197	0.356
ACX60_06800	0.0403638	2.10842	1	1
ACX60_06805	0.00106571	7.63932	1	1
ACX60_06810	-0.177833	6.01153	0.214	0.378
ACX60_06815	-0.354128	4.27586	0.0838	0.186
ACX60_06820	0.0593699	1.70664	1	1
ACX60_06825	0.202341	3.29806	0.469	0.646
ACX60_06830	0.273205	2.79915	0.369	0.554
ACX60_06835	0.468941	4.76295	0.00857	0.0311
ACX60_06840	0.324947	5.5794	0.0338	0.0932
ACX60_06845	-0.142502	7.57788	0.267	0.442
ACX60_06850	-0.139923	5.12628	0.399	0.584
ACX60_06855	-0.150732	4.63028	0.439	0.619
ACX60_06860	0.0982628	2.56461	0.928	0.98
ACX60_06865	0.343754	3.61803	0.154	0.297
ACX60_06870	1.23745	2.57357	0.000148	0.000969
ACX60_06875	-0.186464	4.8123	0.304	0.486
ACX60_06880	0.168894	3.96673	0.408	0.592
ACX60_06885	0.187458	2.81774	0.515	0.684
ACX60_06890	-0.127159	5.79119	0.407	0.591
ACX60_06895	0.728672	6.47915	1.5e-07	1.8e-06
ACX60_06900	0.35157	6.29465	0.0119	0.0411
ACX60_06905	-0.0752813	8.20642	0.55	0.714
ACX60_06910	-0.135292	9.20245	0.265	0.441
ACX60_06915	0.16454	5.96433	0.253	0.426
ACX60_06920	0.557539	11.9939	2.75e-06	2.67e-05
ACX60_06925	-2.13452	3.68689	1.63e-16	5.49e-15
ACX60_06930	-1.02211	3.72409	1.16e-05	0.000103
ACX60_06935	-0.212238	6.04195	0.147	0.287
ACX60_06940	-1.59025	4.22246	5.1e-14	1.47e-12
ACX60_06945	-0.286286	2.87039	0.338	0.521
ACX60_06950	-0.319858	5.51058	0.0417	0.109
ACX60_06955	-0.0186393	3.57275	1	1
ACX60_06960	0.425686	2.46794	0.187	0.342
ACX60_06965	0.0426719	5.01624	0.795	0.889
ACX60_06970	-0.174086	4.40267	0.365	0.55
ACX60_06975	-0.419077	4.87225	0.0173	0.0557
ACX60_06980	-0.603475	4.50848	0.0012	0.00591
ACX60_06985	-0.0247462	5.11413	0.913	0.971
ACX60_06990	-0.147122	7.27017	0.258	0.431
ACX60_06995	-0.0777743	6.86403	0.568	0.73
ACX60_07000	0.0687331	8.97118	0.575	0.737
ACX60_07005	-0.241854	3.5745	0.349	0.534
ACX60_07010	0.894125	6.26145	4.2e-10	7.33e-09
ACX60_07020	0.0273981	5.9634	0.865	0.941
ACX60_07025	0.454809	9.41686	0.000172	0.00111
ACX60_07030	0.159388	9.1588	0.191	0.347
ACX60_07035	0.253367	5.79045	0.0897	0.196
ACX60_07040	0.864284	2.00686	0.0281	0.0802
ACX60_07045	0.989612	2.02585	0.00869	0.0315
ACX60_07050	0.268799	1.6619	0.69	0.825
ACX60_07055	-0.618542	4.9877	0.000354	0.00205
ACX60_07060	0.187576	5.33614	0.224	0.39
ACX60_07065	-0.082558	5.20882	0.64	0.791
ACX60_07070	-0.141667	4.34448	0.516	0.684
ACX60_07075	-0.273746	6.85332	0.0423	0.11
ACX60_07080	0.0200154	5.61994	0.901	0.963
ACX60_07085	0.112014	5.58651	0.46	0.638
ACX60_07090	-0.536124	4.30031	0.0066	0.0249
ACX60_07095	0.485141	0.841444	0.566	0.728
ACX60_07100	-0.725987	8.82673	3.52e-09	5.45e-08
ACX60_07105	-1.36513	1.79123	0.00287	0.0124
ACX60_07110	-0.274501	2.01727	0.566	0.728
ACX60_07115	-0.149162	3.03256	0.655	0.803
ACX60_07120	-0.277898	2.52106	0.405	0.589
ACX60_07125	0.268777	1.61226	0.684	0.82
ACX60_07130	-0.449466	2.01747	0.301	0.483
ACX60_07135	0.109807	2.11414	0.913	0.971
ACX60_07140	-0.242513	4.63903	0.206	0.368
ACX60_07145	-0.0220312	3.83441	0.959	0.998
ACX60_07150	-1.68033	0.792586	0.0254	0.0746
ACX60_07160	-0.349566	4.7061	0.0531	0.131
ACX60_07165	-0.150376	6.58156	0.277	0.454
ACX60_07170	0.979529	3.79431	1.12e-05	9.96e-05
ACX60_07175	0.268207	1.21363	0.628	0.782
ACX60_07185	0.48094	2.49443	0.111	0.23
ACX60_07190	0.901451	2.11478	0.0159	0.0521
ACX60_07195	-0.267703	3.16061	0.361	0.546
ACX60_07200	0.161662	1.65965	0.788	0.887
ACX60_07215	0.128044	3.65912	0.614	0.773
ACX60_07220	-0.318023	7.02234	0.0173	0.0556
ACX60_07235	-0.253089	2.8783	0.425	0.607
ACX60_07240	0.0782414	3.91655	0.766	0.872
ACX60_07245	0.266935	3.21685	0.338	0.521
ACX60_07250	0.171501	3.34305	0.562	0.725
ACX60_07255	0.142616	3.29235	0.598	0.757
ACX60_07260	-0.303783	3.82326	0.175	0.325
ACX60_07265	0.395046	8.09411	0.00155	0.00739
ACX60_07270	-0.180967	3.57011	0.483	0.661
ACX60_07275	-0.0198139	1.58416	1	1
ACX60_07280	-0.0303572	7.65426	0.815	0.903
ACX60_07285	0.113301	7.40599	0.382	0.567
ACX60_07290	0.0788756	6.54006	0.578	0.739
ACX60_07295	-0.0410249	5.60281	0.818	0.904
ACX60_07300	0.425764	3.19413	0.114	0.235
ACX60_07305	-0.127434	5.32264	0.434	0.616
ACX60_07310	-0.111677	7.46081	0.389	0.574
ACX60_07315	0.30308	3.29376	0.235	0.404
ACX60_07320	-0.310293	3.22445	0.274	0.45
ACX60_07325	-0.441093	4.69289	0.0152	0.0503
ACX60_07330	0.674567	7.81293	9.84e-08	1.22e-06
ACX60_07335	-0.38707	6.16751	0.00627	0.0238
ACX60_07340	-0.255889	6.45091	0.0651	0.152
ACX60_07345	-0.152903	6.33849	0.279	0.459
ACX60_07350	-0.102098	5.94818	0.491	0.668
ACX60_07355	0.276896	7.10208	0.0359	0.0969
ACX60_07360	-0.0529219	3.93095	0.843	0.925
ACX60_07365	-0.913085	3.11528	0.00101	0.0051
ACX60_07370	-1.49837	3.98197	2.42e-11	5.24e-10
ACX60_07375	-0.206263	4.85034	0.233	0.4
ACX60_07380	0.547323	1.63932	0.282	0.461
ACX60_07385	0.355641	1.11116	0.499	0.672
ACX60_07390	0.36258	0.964837	0.718	0.839
ACX60_07405	0.0146886	2.9024	1	1
ACX60_07410	-1.37601	2.54973	5.08e-05	0.000382
ACX60_07420	0.531299	1.1095	0.309	0.491
ACX60_07425	-0.222098	6.58005	0.107	0.224
ACX60_07430	-0.6114	6.23208	1.97e-05	0.000165
ACX60_07435	-0.271076	5.8654	0.0651	0.152
ACX60_07440	-1.49566	0.876387	0.0324	0.0903
ACX60_07445	-0.311157	1.33829	0.647	0.798
ACX60_07450	-1.17991	0.507744	0.174	0.324
ACX60_07455	-0.699285	3.23521	0.009	0.0325
ACX60_07460	-0.0441395	1.94386	0.906	0.967
ACX60_07465	0.0663048	2.43538	0.847	0.929
ACX60_07470	1.15342	1.4307	0.0277	0.0796
ACX60_07475	0.764936	2.04284	0.0536	0.132
ACX60_07490	0.958951	1.73361	0.0192	0.0601
ACX60_07495	0.324781	1.72998	0.515	0.684
ACX60_07500	0.414161	4.66408	0.0185	0.0585
ACX60_07510	-1.77044	0.336996	0.0374	0.1
ACX60_07515	-0.630825	2.81819	0.0338	0.0932
ACX60_07525	0.272492	0.920716	0.707	0.835
ACX60_07535	-0.954725	1.24204	0.0733	0.168
ACX60_07540	-0.625009	2.25992	0.0775	0.175
ACX60_07545	-0.83791	2.19386	0.0245	0.0726
ACX60_07550	-1.05013	4.08762	6.83e-07	7.36e-06
ACX60_07555	-1.0336	1.17683	0.0647	0.152
ACX60_07560	-1.81757	0.87788	0.0109	0.0381
ACX60_07565	-1.64104	2.73893	3.67e-07	4.1e-06
ACX60_07570	-0.699064	3.47705	0.00534	0.0209
ACX60_07575	-2.55047	2.10013	1.56e-08	2.17e-07
ACX60_07580	-0.454214	0.752033	0.549	0.714
ACX60_07585	-1.61449	0.752304	0.0254	0.0746
ACX60_07590	0.0461139	1.3104	1	1
ACX60_07595	-0.0203271	1.79463	1	1
ACX60_07600	-0.132255	1.58078	1	1
ACX60_07605	1.21653	1.68939	0.00558	0.0216
ACX60_07610	-0.681619	3.86319	0.00166	0.00784
ACX60_07615	-1.45121	1.17247	0.0162	0.0526
ACX60_07620	-1.02368	2.83347	0.00071	0.00378
ACX60_07625	-1.86256	2.1385	5.31e-06	5e-05
ACX60_07630	-3.71494	1.23876	7.98e-07	8.54e-06
ACX60_07635	0.362313	3.53713	0.14	0.276
ACX60_07640	0.821381	5.25309	5.34e-07	5.88e-06
ACX60_07645	-0.21709	3.54438	0.407	0.591
ACX60_07650	-0.43083	5.18642	0.00954	0.0342
ACX60_07655	-0.282711	5.0895	0.0954	0.204
ACX60_07670	-0.899356	0.705719	0.219	0.384
ACX60_07675	-0.357062	4.29444	0.073	0.168
ACX60_07685	-0.923819	0.558079	0.271	0.447
ACX60_07695	0.279516	3.1443	0.289	0.469
ACX60_07700	-0.852524	2.56924	0.0103	0.0366
ACX60_07705	-0.433779	3.05234	0.122	0.247
ACX60_07710	-0.45493	3.49633	0.0605	0.144
ACX60_07715	-1.01878	3.53413	3.05e-05	0.000243
ACX60_07720	-0.322961	4.95758	0.0639	0.151
ACX60_07725	0.023056	10.6929	0.848	0.929
ACX60_07730	-0.0634414	9.19389	0.601	0.761
ACX60_07735	-0.708603	6.87164	1.49e-07	1.8e-06
ACX60_07740	-0.107331	3.81761	0.714	0.839
ACX60_07745	-0.231331	2.46341	0.568	0.73
ACX60_07750	0.575706	0.455584	0.487	0.664
ACX60_07760	1.6894	3.46759	2.37e-11	5.15e-10
ACX60_07765	1.80324	3.12564	4.74e-11	9.77e-10
ACX60_07770	0.90614	4.18302	5.43e-06	5.09e-05
ACX60_07775	0.333042	3.10264	0.252	0.425
ACX60_07780	0.420248	3.16366	0.0927	0.2
ACX60_07785	-0.206926	3.65979	0.432	0.613
ACX60_07790	0.493326	2.18148	0.166	0.314
ACX60_07795	0.141845	4.03193	0.511	0.681
ACX60_07800	-0.104104	5.63053	0.496	0.672
ACX60_07805	-0.108597	5.58329	0.498	0.672
ACX60_07810	0.127345	5.24524	0.43	0.612
ACX60_07815	-0.537313	5.08019	0.00166	0.00783
ACX60_07820	-0.321089	4.07681	0.116	0.239
ACX60_07825	0.110411	4.55815	0.585	0.746
ACX60_07830	0.372814	3.62908	0.141	0.279
ACX60_07835	-0.179808	4.67282	0.318	0.5
ACX60_07840	0.24353	5.79408	0.106	0.222
ACX60_07845	0.0282957	5.98921	0.853	0.933
ACX60_07850	0.817863	6.2452	7.51e-09	1.11e-07
ACX60_07855	0.402587	2.25285	0.304	0.486
ACX60_07860	-0.65876	5.27893	5.62e-05	0.000418
ACX60_07865	-0.195681	5.694	0.195	0.353
ACX60_07870	-0.524205	5.75859	0.000606	0.0033
ACX60_07875	0.297188	4.8979	0.092	0.199
ACX60_07880	0.258353	5.18543	0.128	0.256
ACX60_07885	-0.10651	5.04277	0.55	0.714
ACX60_07890	0.760871	8.73018	6.64e-10	1.12e-08
ACX60_07895	-0.602138	4.71563	0.000858	0.0044
ACX60_07900	-0.230577	6.47533	0.0958	0.205
ACX60_07905	-0.619966	4.97309	0.000318	0.00188
ACX60_07910	-0.296349	8.45652	0.0163	0.0529
ACX60_07915	0.0605437	8.49143	0.631	0.784
ACX60_07920	0.0990104	9.07442	0.418	0.6
ACX60_07925	-0.54047	8.22288	1.46e-05	0.000126
ACX60_07930	-0.474406	7.88698	0.00017	0.00111
ACX60_07935	-0.418776	8.14056	0.000798	0.00415
ACX60_07940	-0.170574	8.08596	0.173	0.322
ACX60_07945	0.145267	10.1356	0.226	0.392
ACX60_07950	-0.154617	7.97717	0.219	0.384
ACX60_07955	-0.677058	8.16407	6.49e-08	8.3e-07
ACX60_07960	-0.278172	8.17828	0.0256	0.0752
ACX60_07965	-0.171532	8.85769	0.16	0.305
ACX60_07970	0.67429	8.4464	5.29e-08	6.84e-07
ACX60_07975	-0.0811088	4.39343	0.664	0.808
ACX60_07980	0.0399955	9.81398	0.741	0.856
ACX60_07985	-0.584917	6.05022	6.06e-05	0.000446
ACX60_07990	-0.107801	3.68768	0.698	0.83
ACX60_07995	-0.612559	1.33615	0.284	0.463
ACX60_08000	-2.18907	0.878658	0.00304	0.0131
ACX60_08005	-0.135554	2.76367	0.677	0.817
ACX60_08010	-0.145786	2.74346	0.674	0.814
ACX60_08015	-0.656441	2.03291	0.134	0.268
ACX60_08020	0.202016	2.81202	0.515	0.684
ACX60_08025	-0.346672	2.49174	0.346	0.53
ACX60_08030	0.41148	2.86143	0.15	0.291
ACX60_08035	0.202597	3.03641	0.415	0.597
ACX60_08040	-0.169544	4.4654	0.359	0.543
ACX60_08045	0.27285	1.65993	0.591	0.751
ACX60_08050	-0.210597	6.62779	0.126	0.254
ACX60_08055	0.294849	2.52698	0.41	0.594
ACX60_08060	-0.550826	5.68722	0.000335	0.00195
ACX60_08065	-0.706441	4.51573	0.000193	0.00123
ACX60_08070	0.569209	4.059	0.00519	0.0204
ACX60_08075	0.451905	7.93785	0.000335	0.00195
ACX60_08080	0.514133	6.71398	0.000146	0.000966
ACX60_08085	0.514399	8.64753	2.92e-05	0.000235
ACX60_08090	0.386165	2.87352	0.176	0.327
ACX60_08095	-0.287801	2.89715	0.342	0.526
ACX60_08100	0.480458	6.46478	0.00049	0.00275
ACX60_08105	-0.612054	5.7727	5.48e-05	0.00041
ACX60_08110	-0.590183	8.04854	2.64e-06	2.58e-05
ACX60_08115	-0.322117	6.55662	0.0196	0.0611
ACX60_08120	0.217479	6.48769	0.112	0.233
ACX60_08125	0.0909752	4.10261	0.682	0.82
ACX60_08130	0.338262	8.19908	0.0067	0.0252
ACX60_08135	0.403262	6.91392	0.00242	0.0108
ACX60_08140	-0.530054	6.02734	0.000323	0.0019
ACX60_08145	-0.427356	5.04253	0.0119	0.0411
ACX60_08150	-0.0454894	6.0422	0.782	0.883
ACX60_08155	-0.0101886	3.90794	1	1
ACX60_08160	-0.249877	4.09324	0.251	0.424
ACX60_08165	0.0943979	8.08566	0.453	0.632
ACX60_08170	0.153116	6.09775	0.291	0.471
ACX60_08175	0.632151	4.94255	0.000285	0.00171
ACX60_08180	-0.544326	3.29851	0.0395	0.104
ACX60_08185	-0.294102	5.07994	0.0789	0.177
ACX60_08190	0.318925	1.77648	0.523	0.69
ACX60_08195	-0.292827	7.54795	0.0224	0.068
ACX60_08200	-0.283497	7.97662	0.0242	0.072
ACX60_08210	-0.418842	4.2203	0.0342	0.0939
ACX60_08215	0.0599122	5.54512	0.713	0.838
ACX60_08220	-0.0826376	7.40231	0.521	0.689
ACX60_08225	-0.545474	5.94713	0.000216	0.00136
ACX60_08230	0.209357	9.24641	0.0847	0.187
ACX60_08235	0.0107047	7.3628	0.942	0.988
ACX60_08240	-0.0148284	5.73796	0.938	0.985
ACX60_08245	0.203085	5.35244	0.211	0.374
ACX60_08250	0.2133	8.01747	0.0902	0.196
ACX60_08255	-0.167111	6.87245	0.211	0.374
ACX60_08260	-0.493245	5.09663	0.00321	0.0136
ACX60_08265	-0.328531	4.81303	0.0622	0.148
ACX60_08270	0.385686	7.01993	0.00368	0.0152
ACX60_08275	0.0850699	7.7026	0.508	0.68
ACX60_08280	0.230445	6.62981	0.0896	0.195
ACX60_08285	0.43368	9.49792	0.000333	0.00195
ACX60_08290	0.477177	4.43278	0.0116	0.0404
ACX60_08295	-0.284356	6.71911	0.0376	0.1
ACX60_08300	0.377668	5.15689	0.0247	0.0732
ACX60_08305	-0.0246799	3.85887	0.959	0.998
ACX60_08310	0.408628	5.81184	0.00576	0.0223
ACX60_08315	0.123128	2.75582	0.738	0.854
ACX60_08320	0.0923505	3.81095	0.714	0.839
ACX60_08325	0.686786	4.74394	0.000133	0.000886
ACX60_08330	0.00683835	2.46571	1	1
ACX60_08335	0.107492	8.76586	0.381	0.566
ACX60_08340	-0.10933	10.2889	0.36	0.544
ACX60_08345	-0.0967867	9.1702	0.425	0.607
ACX60_08350	0.362108	10.7504	0.00242	0.0108
ACX60_08355	0.0797689	2.80111	0.87	0.944
ACX60_08360	-0.188901	5.4824	0.243	0.414
ACX60_08365	-0.0852228	5.75626	0.577	0.739
ACX60_08370	-0.244235	2.92264	0.437	0.618
ACX60_08375	-0.0982828	2.13951	0.913	0.971
ACX60_08380	-0.174637	3.40739	0.529	0.697
ACX60_08385	-0.179982	3.46087	0.461	0.64
ACX60_08390	0.333065	3.03092	0.207	0.369
ACX60_08395	0.163084	2.95697	0.647	0.798
ACX60_08400	0.741689	2.312	0.0334	0.0925
ACX60_08405	0.558586	3.66108	0.0136	0.0458
ACX60_08410	0.408589	3.80243	0.0587	0.142
ACX60_08415	0.110814	2.87631	0.752	0.863
ACX60_08420	0.0535822	3.72014	0.827	0.911
ACX60_08425	-0.280865	3.16713	0.292	0.473
ACX60_08430	0.190863	5.19778	0.25	0.422
ACX60_08435	0.0362055	8.28387	0.771	0.876
ACX60_08440	0.0430559	1.94657	1	1
ACX60_08445	-0.0209073	1.58493	1	1
ACX60_08450	0.114321	3.00077	0.706	0.835
ACX60_08455	-0.0462905	3.43745	0.901	0.963
ACX60_08460	-0.181519	3.49406	0.504	0.677
ACX60_08465	-0.0980527	4.11369	0.682	0.82
ACX60_08470	0.0214902	4.96001	0.905	0.967
ACX60_08475	0.442841	4.41415	0.0184	0.0585
ACX60_08480	-0.0975543	4.68687	0.608	0.768
ACX60_08485	0.479092	1.36854	0.365	0.55
ACX60_08490	0.330839	1.42855	0.556	0.719
ACX60_08495	-0.555039	5.74262	0.000241	0.00149
ACX60_08500	-0.0849011	0.336719	1	1
ACX60_08505	1.15891	1.4293	0.0172	0.0555
ACX60_08510	0.987222	0.755149	0.16	0.305
ACX60_08515	0.184178	1.11051	0.735	0.853
ACX60_08520	0.487553	2.7043	0.148	0.289
ACX60_08525	0.499044	1.24708	0.339	0.521
ACX60_08530	1.15012	1.84886	0.00669	0.0252
ACX60_08535	1.03257	2.23355	0.00318	0.0135
ACX60_08540	1.31311	2.31665	0.000181	0.00116
ACX60_08545	-0.144826	2.63235	0.791	0.888
ACX60_08550	0.495046	2.51413	0.14	0.277
ACX60_08555	-0.418678	0.610667	0.669	0.81
ACX60_08560	0.744416	3.16497	0.00311	0.0133
ACX60_08565	0.377484	2.16776	0.338	0.521
ACX60_08570	0.826564	3.54391	0.000372	0.00215
ACX60_08575	0.501523	4.38868	0.00873	0.0316
ACX60_08580	0.622375	2.48551	0.0619	0.147
ACX60_08585	0.738116	2.11531	0.0492	0.124
ACX60_08590	0.503485	4.20899	0.0137	0.046
ACX60_08595	0.391797	1.55988	0.4	0.584
ACX60_08600	0.755329	2.61612	0.0162	0.0528
ACX60_08605	0.126133	4.29625	0.534	0.702
ACX60_08610	-0.404138	4.0191	0.0509	0.127
ACX60_08615	0.0709377	5.34664	0.664	0.808
ACX60_08620	0.314693	1.82355	0.539	0.705
ACX60_08625	-0.0964465	1.30653	1	1
ACX60_08630	1.58083	2.49132	3.39e-06	3.24e-05
ACX60_08635	1.47816	3.69865	2.51e-10	4.57e-09
ACX60_08640	0.310174	2.29212	0.358	0.543
ACX60_08645	0.667013	5.18873	4.2e-05	0.000325
ACX60_08650	0.981097	3.12284	0.000266	0.00162
ACX60_08655	0.526902	3.78273	0.0171	0.0552
ACX60_08660	-0.530019	2.01305	0.246	0.418
ACX60_08665	0.109348	3.13854	0.724	0.845
ACX60_08670	0.0114332	3.80548	0.958	0.998
ACX60_08675	0.388273	2.51022	0.229	0.395
ACX60_08680	-0.198517	4.54788	0.304	0.486
ACX60_08685	-0.0835759	4.24909	0.703	0.833
ACX60_08690	-0.187179	4.28717	0.359	0.543
ACX60_08695	0.0886646	3.96515	0.734	0.852
ACX60_08700	-0.443395	3.13007	0.115	0.237
ACX60_08705	0.102652	1.95978	0.814	0.903
ACX60_08710	0.178481	1.8828	0.717	0.839
ACX60_08715	0.210794	3.80916	0.32	0.502
ACX60_08720	-0.16591	2.58466	0.651	0.801
ACX60_08725	0.298072	5.14543	0.0808	0.181
ACX60_08730	0.982739	2.37574	0.00453	0.0182
ACX60_08735	0.877451	2.3886	0.0106	0.0373
ACX60_08740	0.776171	1.14681	0.132	0.264
ACX60_08755	-1.42344	2.73237	9.96e-06	8.99e-05
ACX60_08765	-0.448268	3.26306	0.0925	0.2
ACX60_08770	-0.834099	3.76855	0.00029	0.00173
ACX60_08775	-0.276797	4.36344	0.159	0.304
ACX60_08780	-0.885234	3.40048	0.000417	0.00239
ACX60_08785	-0.531088	4.5718	0.00442	0.0178
ACX60_08795	-0.617977	5.51006	8.75e-05	0.000611
ACX60_08800	-1.17739	4.2074	1.45e-08	2.05e-07
ACX60_08805	0.0644718	3.1963	0.836	0.919
ACX60_08810	0.978743	1.48464	0.0427	0.111
ACX60_08815	0.39687	1.45668	0.467	0.645
ACX60_08820	-0.223929	4.75455	0.198	0.356
ACX60_08825	0.111158	2.80853	0.743	0.856
ACX60_08830	-0.0983219	2.21754	0.753	0.864
ACX60_08835	-0.0814922	3.23382	0.838	0.921
ACX60_08840	0.269953	1.144	0.735	0.853
ACX60_08845	1.16682	0.842499	0.0818	0.182
ACX60_08850	0.143713	4.33672	0.491	0.667
ACX60_08855	-0.304658	3.49665	0.248	0.42
ACX60_08860	-0.257333	3.9487	0.238	0.408
ACX60_08865	0.96218	3.98885	7.02e-06	6.44e-05
ACX60_08870	0.131578	3.91138	0.549	0.714
ACX60_08875	-0.414739	1.72616	0.43	0.612
ACX60_08880	0.354762	3.74184	0.117	0.241
ACX60_08885	-2.06121	1.03631	0.00184	0.00851
ACX60_08890	-0.301432	0.99693	0.718	0.839
ACX60_08895	0.527609	1.45662	0.308	0.491
ACX60_08900	0.2466	2.74417	0.449	0.628
ACX60_08905	0.704464	3.1243	0.0108	0.0379
ACX60_08910	0.39335	2.02244	0.362	0.546
ACX60_08915	0.346573	2.5792	0.325	0.507
ACX60_08920	0.225791	2.73082	0.499	0.673
ACX60_08925	0.603778	1.42694	0.238	0.408
ACX60_08930	-0.0869478	2.9098	0.875	0.947
ACX60_08935	-0.030191	1.27496	1	1
ACX60_08940	0.840376	2.95912	0.0028	0.0122
ACX60_08945	0.694539	4.35504	0.000326	0.00192
ACX60_08950	0.167269	4.11168	0.414	0.597
ACX60_08955	-0.456479	5.06323	0.00618	0.0236
ACX60_08960	-1.3873	2.75415	1.67e-05	0.000143
ACX60_08965	-0.665513	1.36556	0.226	0.392
ACX60_08970	-0.597373	3.63583	0.0121	0.0416
ACX60_08975	-0.346383	3.13945	0.201	0.361
ACX60_08980	0.241629	2.38324	0.492	0.668
ACX60_08985	-0.76898	3.4165	0.00235	0.0106
ACX60_08990	0.461102	1.84286	0.268	0.444
ACX60_08995	-0.78621	2.4026	0.0231	0.0696
ACX60_09000	-0.338245	3.29939	0.186	0.341
ACX60_09005	-1.13557	2.58039	0.000461	0.00261
ACX60_09010	-0.195546	2.63156	0.658	0.805
ACX60_09015	0.082544	2.16413	0.914	0.971
ACX60_09020	0.487035	2.01822	0.206	0.368
ACX60_09025	-0.684351	1.93759	0.0925	0.2
ACX60_09030	-0.079478	4.51867	0.682	0.82
ACX60_09035	-0.28866	2.15697	0.514	0.684
ACX60_09040	-0.308717	0.797998	0.696	0.828
ACX60_09045	-0.0698332	5.06523	0.694	0.828
ACX60_09050	0.0220145	7.20801	0.867	0.942
ACX60_09055	-0.162732	1.10888	0.864	0.94
ACX60_09060	-0.961494	2.67906	0.0022	0.00998
ACX60_09065	-0.543414	5.33358	0.000795	0.00414
ACX60_09070	-0.574818	5.6841	0.000172	0.00112
ACX60_09075	0.129246	2.21319	0.753	0.864
ACX60_09080	-0.622541	1.42395	0.238	0.408
ACX60_09085	0.68912	2.13288	0.0807	0.181
ACX60_09090	0.433378	2.076	0.262	0.436
ACX60_09095	-0.231475	1.50681	0.774	0.878
ACX60_09100	-0.464529	3.23151	0.0879	0.192
ACX60_09105	0.371952	0.883721	0.707	0.835
ACX60_09110	-1.95833	1.17286	0.00175	0.00817
ACX60_09115	0.168518	3.89369	0.451	0.629
ACX60_09120	-0.0206574	3.82104	0.959	0.998
ACX60_09125	1.76048	3.0252	7.16e-10	1.19e-08
ACX60_09130	2.04097	4.91689	1.65e-28	1.13e-26
ACX60_09135	-0.22506	3.19829	0.447	0.625
ACX60_09140	0.405472	1.8657	0.398	0.582
ACX60_09145	0.64503	1.00444	0.373	0.559
ACX60_09150	0.59059	1.70914	0.151	0.292
ACX60_09155	0.955271	2.76105	0.00148	0.00708
ACX60_09160	0.555398	1.33931	0.284	0.463
ACX60_09170	2.22197	1.00549	0.00027	0.00164
ACX60_09185	-0.0877975	1.55893	1	1
ACX60_09190	-0.338089	2.79562	0.283	0.463
ACX60_09195	-0.0258563	4.2189	0.898	0.962
ACX60_09200	-0.290487	3.21427	0.303	0.485
ACX60_09205	-1.10712	3.30039	2.96e-05	0.000237
ACX60_09210	-0.540981	3.04387	0.0541	0.133
ACX60_09220	-0.853885	2.2558	0.021	0.0646
ACX60_09230	0.640383	4.47446	0.000521	0.0029
ACX60_09235	-0.416665	2.83765	0.168	0.316
ACX60_09240	-0.21835	2.95753	0.538	0.704
ACX60_09245	-0.682404	2.75488	0.0273	0.0787
ACX60_09250	-0.288309	5.16315	0.078	0.176
ACX60_09255	-0.128411	6.14012	0.388	0.573
ACX60_09260	-1.04788	5.88669	4.09e-12	9.53e-11
ACX60_09265	-0.25659	4.54611	0.173	0.323
ACX60_09270	-0.111177	3.30417	0.692	0.826
ACX60_09275	-0.63566	8.7074	2.45e-07	2.82e-06
ACX60_09280	-0.217296	5.92364	0.137	0.272
ACX60_09285	0.0223589	3.58104	0.907	0.968
ACX60_09290	0.501926	0.754203	0.549	0.714
ACX60_09295	0.48316	2.61522	0.132	0.263
ACX60_09300	0.565018	1.98892	0.206	0.368
ACX60_09305	0.912361	1.82191	0.0244	0.0725
ACX60_09310	-0.219555	2.16158	0.589	0.75
ACX60_09320	0.908643	1.82403	0.0353	0.0957
ACX60_09325	0.391494	0.706826	0.683	0.82
ACX60_09330	0.126068	2.95367	0.701	0.833
ACX60_09335	0.448437	5.09391	0.00725	0.027
ACX60_09345	0.270472	4.88887	0.116	0.239
ACX60_09350	0.211267	1.5873	0.784	0.884
ACX60_09355	0.0061523	3.47087	1	1
ACX60_09360	0.0833606	2.23415	1	1
ACX60_09365	-0.515093	2.55251	0.14	0.277
ACX60_09370	-0.158068	1.70711	0.793	0.889
ACX60_09375	-0.31773	5.10635	0.0605	0.144
ACX60_09380	-0.14545	3.69599	0.545	0.709
ACX60_09385	0.0605144	4.21066	0.762	0.869
ACX60_09390	0.491454	1.66117	0.282	0.461
ACX60_09395	0.671563	2.79317	0.0268	0.0774
ACX60_09400	0.269272	2.39977	0.497	0.672
ACX60_09405	0.820486	1.39899	0.0995	0.211
ACX60_09410	0.0682234	0.92167	1	1
ACX60_09415	-0.84887	1.07199	0.16	0.305
ACX60_09420	-0.200805	3.14439	0.481	0.659
ACX60_09425	-0.446878	5.51432	0.00401	0.0163
ACX60_09430	-0.0812694	3.61973	0.775	0.878
ACX60_09435	0.165686	8.11623	0.187	0.341
ACX60_09440	0.116932	7.25253	0.374	0.56
ACX60_09445	-0.232894	6.07899	0.11	0.229
ACX60_09450	-0.311897	6.58084	0.023	0.0695
ACX60_09455	-0.244647	7.26553	0.0605	0.144
ACX60_09460	-0.0481826	6.30727	0.738	0.854
ACX60_09465	0.0269087	6.70206	0.861	0.938
ACX60_09475	0.952431	5.23793	3.41e-09	5.33e-08
ACX60_09480	-1.46048	3.27603	7.42e-08	9.42e-07
ACX60_09485	-0.284987	6.8295	0.035	0.095
ACX60_09490	0.0172894	7.98881	0.899	0.963
ACX60_09495	0.136359	8.50482	0.271	0.447
ACX60_09500	1.41154	1.40118	0.00394	0.0162
ACX60_09505	0.0635779	7.59758	0.625	0.78
ACX60_09510	0.679912	3.91889	0.00146	0.00703
ACX60_09515	-0.362384	1.36404	0.647	0.798
ACX60_09520	-1.28771	3.5302	2.49e-07	2.86e-06
ACX60_09525	-0.622253	2.9607	0.0361	0.0971
ACX60_09530	-0.424548	2.84335	0.168	0.316
ACX60_09535	-0.622103	3.38783	0.0149	0.0495
ACX60_09540	0.378334	6.45869	0.00614	0.0235
ACX60_09545	0.358544	7.84619	0.00453	0.0182
ACX60_09550	0.202284	3.40357	0.411	0.595
ACX60_09555	0.430815	7.13276	0.000986	0.00499
ACX60_09560	-0.184571	3.72979	0.447	0.625
ACX60_09565	-0.0342774	6.85257	0.798	0.891
ACX60_09570	1.02536	2.94091	0.000265	0.00162
ACX60_09575	0.166919	2.22871	0.677	0.817
ACX60_09580	-0.595026	2.56433	0.0814	0.181
ACX60_09585	0.0417224	1.24253	1	1
ACX60_09590	-0.392839	3.5798	0.101	0.213
ACX60_09595	-0.354956	5.33087	0.0263	0.0768
ACX60_09600	0.0472325	4.49742	0.851	0.932
ACX60_09605	-0.707168	0.452216	0.487	0.664
ACX60_09610	0.28546	3.05317	0.305	0.486
ACX60_09615	0.361241	0.965552	0.718	0.839
ACX60_09620	-0.657119	5.39585	3.95e-05	0.000309
ACX60_09625	0.482089	8.91599	8.01e-05	0.000569
ACX60_09630	-0.685559	2.96982	0.0203	0.0627
ACX60_09635	0.219174	4.42144	0.258	0.431
ACX60_09640	0.271148	3.29526	0.291	0.471
ACX60_09645	-0.0520629	5.0964	0.741	0.856
ACX60_09650	-0.448727	4.00963	0.0348	0.0948
ACX60_09655	-0.748982	2.088	0.0717	0.166
ACX60_09660	0.092443	5.90303	0.525	0.692
ACX60_09665	0.16491	4.29311	0.406	0.59
ACX60_09670	-1.74495	1.03304	0.00638	0.0241
ACX60_09675	-0.302448	4.05525	0.16	0.305
ACX60_09680	-0.463041	1.75255	0.302	0.484
ACX60_09685	0.211754	6.30802	0.129	0.259
ACX60_09690	0.83374	2.67073	0.00741	0.0275
ACX60_09695	-0.694026	1.99944	0.0788	0.177
ACX60_09700	-0.00482808	4.31087	0.967	1
ACX60_09705	0.173641	4.22341	0.389	0.574
ACX60_09710	0.0411976	2.1476	1	1
ACX60_09715	-0.206306	2.71986	0.552	0.716
ACX60_09720	-0.0821396	3.17986	0.781	0.883
ACX60_09725	-0.853749	4.06256	4.85e-05	0.000369
ACX60_09730	0.0338621	3.81669	0.875	0.947
ACX60_09735	-0.219432	7.0661	0.0972	0.207
ACX60_09740	-0.236976	2.81929	0.416	0.599
ACX60_09745	0.513542	3.09045	0.0602	0.144
ACX60_09750	-0.0349178	2.90474	1	1
ACX60_09755	-0.0762611	4.56928	0.69	0.825
ACX60_09760	0.0879414	9.50021	0.468	0.645
ACX60_09765	0.266465	9.28011	0.0277	0.0795
ACX60_09770	-0.362063	4.98644	0.0368	0.0987
ACX60_09775	-0.0999807	5.64165	0.538	0.704
ACX60_09780	-0.0990972	8.05305	0.428	0.611
ACX60_09785	0.0158043	9.49555	0.901	0.963
ACX60_09790	0.218904	7.94063	0.0842	0.187
ACX60_09795	0.14821	7.26436	0.265	0.44
ACX60_09800	0.108523	7.31664	0.412	0.595
ACX60_09805	0.252561	9.10714	0.0383	0.102
ACX60_09810	0.349776	5.96966	0.0182	0.0579
ACX60_09815	-0.273941	6.64924	0.0445	0.115
ACX60_09820	0.162949	7.06611	0.219	0.384
ACX60_09825	0.0725312	7.63174	0.574	0.736
ACX60_09830	-0.224543	3.89301	0.314	0.496
ACX60_09835	0.402776	5.95847	0.00619	0.0236
ACX60_09840	0.177348	4.29453	0.384	0.569
ACX60_09845	0.760635	4.72462	1.88e-05	0.000159
ACX60_09850	0.0145434	2.78759	1	1
ACX60_09855	0.0284778	10.5142	0.813	0.902
ACX60_09860	-0.11757	4.82001	0.523	0.69
ACX60_09865	-0.280644	4.73123	0.115	0.238
ACX60_09870	0.075083	3.58112	0.772	0.877
ACX60_09875	0.0709852	4.30091	0.741	0.856
ACX60_09880	-0.427055	5.99608	0.00362	0.015
ACX60_09885	-0.517	5.40402	0.00117	0.00576
ACX60_09890	-0.533038	5.16465	0.00141	0.0068
ACX60_09895	-0.610072	6.50357	1.19e-05	0.000105
ACX60_09900	-0.345364	5.56421	0.0283	0.0808
ACX60_09905	-0.0607481	4.98258	0.769	0.874
ACX60_09910	-0.113813	3.84646	0.608	0.767
ACX60_09915	0.769362	2.24741	0.0288	0.082
ACX60_09920	0.0534243	3.28904	0.895	0.961
ACX60_09925	-0.00381932	1.87981	1	1
ACX60_09930	0.1389	2.90606	0.696	0.828
ACX60_09935	0.150554	1.50558	0.774	0.878
ACX60_09940	0.391206	9.24568	0.00125	0.00612
ACX60_09945	0.377199	0.799509	0.696	0.828
ACX60_09965	0.0969423	1.96338	0.907	0.968
ACX60_09970	-0.296206	2.39405	0.435	0.616
ACX60_09975	0.518397	3.99615	0.0146	0.0485
ACX60_09985	1.09102	3.02746	0.000146	0.000965
ACX60_09990	1.14077	2.90129	5.35e-05	0.0004
ACX60_09995	0.0366186	4.45918	0.909	0.969
ACX60_10000	0.0243885	3.7746	0.915	0.972
ACX60_10010	-0.565135	0.922225	0.452	0.631
ACX60_10015	1.23282	0.456451	0.174	0.324
ACX60_10020	-0.307654	1.17754	0.618	0.774
ACX60_10030	0.411874	0.509586	0.653	0.802
ACX60_10040	0.652896	1.24729	0.201	0.361
ACX60_10050	1.64717	1.34254	0.000988	0.00499
ACX60_10055	0.374439	0.8822	0.566	0.728
ACX60_10065	-0.387752	0.142973	0.777	0.879
ACX60_10070	2.70013	0.214578	0.00204	0.00934
ACX60_10095	-0.606531	3.78742	0.00653	0.0247
ACX60_10100	-0.48544	2.87789	0.11	0.228
ACX60_10105	-0.43863	5.66971	0.00398	0.0163
ACX60_10110	0.675356	2.1984	0.0561	0.137
ACX60_10115	0.695384	1.53798	0.159	0.305
ACX60_10125	0.526106	1.45723	0.308	0.491
ACX60_10130	-0.524232	0.659773	0.531	0.699
ACX60_10145	-0.122016	6.4287	0.386	0.571
ACX60_10150	-0.64402	1.06963	0.373	0.559
ACX60_10170	0.161657	1.70837	0.793	0.889
ACX60_10175	-0.073533	2.64961	0.793	0.889
ACX60_10180	-0.0438109	2.3975	1	1
ACX60_10185	-0.625553	0.70863	0.414	0.597
ACX60_10190	-0.0902438	2.0547	0.91	0.969
ACX60_10195	-0.081492	4.21101	0.729	0.849
ACX60_10200	-0.194579	8.35458	0.117	0.24
ACX60_10205	-0.0602585	5.45775	0.75	0.862
ACX60_10210	-0.339158	3.11353	0.222	0.388
ACX60_10215	-0.457749	5.15799	0.0061	0.0233
ACX60_10220	0.321429	6.94989	0.016	0.0523
ACX60_10225	0.252574	8.94452	0.0384	0.102
ACX60_10230	0.271571	8.56112	0.0272	0.0784
ACX60_10235	0.222738	13.8019	0.0597	0.143
ACX60_10240	0.161254	8.80764	0.187	0.342
ACX60_10245	-0.433065	4.46398	0.0235	0.0706
ACX60_10250	-0.303538	6.04442	0.0367	0.0986
ACX60_10255	-0.313421	8.90504	0.0103	0.0365
ACX60_10260	-0.268259	7.32683	0.0388	0.103
ACX60_10265	-0.209438	6.72103	0.123	0.248
ACX60_10270	-0.670172	4.29678	0.000692	0.00369
ACX60_10275	-0.530565	3.59496	0.0267	0.0773
ACX60_10280	-0.27754	2.48615	0.508	0.68
ACX60_10285	-0.126908	4.1984	0.542	0.708
ACX60_10290	0.0283791	6.12489	0.852	0.933
ACX60_10295	0.0567269	6.96892	0.676	0.816
ACX60_10300	-0.241113	4.45574	0.205	0.366
ACX60_10305	0.111563	5.98794	0.46	0.638
ACX60_10310	0.12994	6.57282	0.355	0.539
ACX60_10315	-0.0275303	5.54859	0.863	0.94
ACX60_10320	-0.270182	7.83586	0.0322	0.09
ACX60_10325	-0.319175	5.02296	0.0536	0.132
ACX60_10330	-0.617764	6.00074	2.69e-05	0.000217
ACX60_10335	-0.122663	7.64098	0.337	0.521
ACX60_10340	-0.246023	7.46681	0.0556	0.136
ACX60_10345	-0.250377	7.11203	0.0568	0.138
ACX60_10350	0.315478	6.75229	0.0203	0.0627
ACX60_10355	0.215236	7.27582	0.0981	0.209
ACX60_10360	0.0833014	8.84849	0.497	0.672
ACX60_10365	0.320428	8.66823	0.0091	0.0327
ACX60_10370	0.239218	10.755	0.045	0.115
ACX60_10375	0.244974	5.47331	0.132	0.264
ACX60_10380	-0.204338	8.98109	0.0934	0.201
ACX60_10385	-0.0784166	5.14019	0.666	0.809
ACX60_10390	-0.0681378	5.91358	0.648	0.799
ACX60_10395	0.0846238	7.95799	0.504	0.677
ACX60_10400	-0.118146	5.9934	0.43	0.612
ACX60_10405	-0.244586	6.18513	0.0872	0.191
ACX60_10410	-0.0561046	8.5836	0.648	0.799
ACX60_10415	0.00828217	6.75341	0.968	1
ACX60_10420	0.262306	7.01329	0.0486	0.123
ACX60_10425	0.349767	6.43334	0.0121	0.0416
ACX60_10430	0.0798395	4.73614	0.665	0.808
ACX60_10435	-0.0848107	6.08431	0.588	0.748
ACX60_10440	0.440722	6.71934	0.00113	0.00562
ACX60_10445	-0.0850301	3.82924	0.717	0.839
ACX60_10450	-0.87508	9.94065	4.69e-13	1.21e-11
ACX60_10455	0.0695303	3.04286	0.883	0.953
ACX60_10460	-0.578052	10.1802	1.5e-06	1.55e-05
ACX60_10465	-0.610669	1.77389	0.159	0.304
ACX60_10470	-0.18496	6.85312	0.168	0.316
ACX60_10475	0.0517005	4.91807	0.738	0.854
ACX60_10480	-0.233735	3.24196	0.415	0.598
ACX60_10485	-0.0935229	4.29852	0.619	0.774
ACX60_10490	0.101014	6.45327	0.459	0.638
ACX60_10495	0.251409	4.44948	0.192	0.349
ACX60_10500	0.230409	10.2037	0.0547	0.134
ACX60_10505	0.054314	9.56728	0.655	0.803
ACX60_10515	-0.917709	2.57166	0.00753	0.0279
ACX60_10520	-0.0439334	7.18878	0.742	0.856
ACX60_10525	0.156197	5.4463	0.326	0.509
ACX60_10530	0.357378	4.45876	0.0547	0.134
ACX60_10535	0.0571847	3.98192	0.81	0.9
ACX60_10540	-0.575242	4.47281	0.00246	0.0109
ACX60_10545	0.156175	4.42189	0.39	0.575
ACX60_10550	-0.644419	4.55368	0.00054	0.00299
ACX60_10555	-0.0223865	9.06794	0.855	0.934
ACX60_10560	0.294267	3.23727	0.25	0.422
ACX60_10565	0.269266	0.923211	0.707	0.835
ACX60_10570	-2.6524	3.6923	2.16e-22	1.1e-20
ACX60_10575	-1.8307	2.44329	6.8e-07	7.35e-06
ACX60_10580	-0.370414	3.13226	0.175	0.326
ACX60_10585	0.216988	3.15703	0.44	0.62
ACX60_10595	-0.434926	3.14649	0.118	0.241
ACX60_10600	0.794677	2.18141	0.0245	0.0726
ACX60_10605	0.305277	2.57267	0.32	0.502
ACX60_10610	-1.19849	2.75575	0.000123	0.000833
ACX60_10615	-1.13697	4.33521	1.47e-08	2.07e-07
ACX60_10620	-0.271762	3.33867	0.297	0.478
ACX60_10625	0.243458	3.51215	0.338	0.521
ACX60_10635	-0.768023	3.57916	0.00148	0.00709
ACX60_10640	-1.28962	3.87057	1.49e-08	2.09e-07
ACX60_10645	-0.411096	4.99434	0.0151	0.05
ACX60_10650	0.28662	9.11833	0.0185	0.0586
ACX60_10655	0.166822	4.73329	0.351	0.535
ACX60_10660	0.67074	0.61239	0.392	0.576
ACX60_10665	0.404899	4.98085	0.0175	0.0559
ACX60_10670	-0.237007	4.23085	0.281	0.46
ACX60_10675	-0.337886	4.70934	0.0673	0.157
[truncated: 1,609 more rows]

## Sheet: t = 10 min
Locus Tag	log2FC	logCPM	PValue	FDR
ACX60_00005	-0.379072	7.55887	0.0389	0.0808
ACX60_00010	0.390482	9.38419	0.029	0.0632
ACX60_00015	0.579475	7.21953	0.00188	0.00628
ACX60_00020	0.214228	10.2236	0.228	0.337
ACX60_00025	0.620262	7.84312	0.000698	0.00264
ACX60_00030	0.0890821	5.60338	0.663	0.762
ACX60_00035	-0.668511	6.66615	0.000443	0.00178
ACX60_00040	-1.3084	3.51972	1.76e-06	1.21e-05
ACX60_00045	-0.737276	7.93117	5.87e-05	0.000295
ACX60_00050	-0.681868	4.86508	0.00207	0.00682
ACX60_00055	0.142798	6.55316	0.458	0.579
ACX60_00060	-0.188037	3.88222	0.486	0.606
ACX60_00065	-0.217846	6.84293	0.248	0.359
ACX60_00070	-0.559735	8.76778	0.00187	0.00626
ACX60_00100	-0.0995004	5.80087	0.638	0.741
ACX60_00105	-0.766137	6.00574	0.000106	0.000506
ACX60_00110	-0.0976151	8.54538	0.594	0.703
ACX60_00115	-0.322893	3.64091	0.254	0.365
ACX60_00120	0.0262728	7.43117	0.894	0.94
ACX60_00125	0.147644	7.00134	0.438	0.561
ACX60_00130	0.766028	9.51041	1.94e-05	0.00011
ACX60_00135	-0.522411	6.43932	0.00645	0.0183
ACX60_00140	-0.361081	3.48023	0.197	0.301
ACX60_00145	-0.0990361	4.1063	0.728	0.816
ACX60_00150	-1.18584	5.59338	7.42e-09	8.09e-08
ACX60_00155	1.05854	11.0272	3.36e-09	3.88e-08
ACX60_00160	-0.218184	4.34563	0.359	0.48
ACX60_00165	-0.126498	5.18988	0.561	0.675
ACX60_00170	-0.0787357	6.65453	0.685	0.781
ACX60_00175	-1.24125	5.51311	2.39e-09	2.89e-08
ACX60_00180	-1.17089	9.1584	1.01e-10	1.45e-09
ACX60_00185	-0.647925	0.994172	0.29	0.406
ACX60_00190	0.240469	8.17551	0.185	0.284
ACX60_00195	-0.72418	6.28407	0.000197	0.000885
ACX60_00200	-0.250905	5.11052	0.239	0.349
ACX60_00205	-0.196611	4.11423	0.441	0.563
ACX60_00210	-0.535973	4.69546	0.0165	0.0396
ACX60_00215	-0.458985	3.79125	0.0736	0.135
ACX60_00220	0.411966	5.40341	0.0477	0.0949
ACX60_00225	2.28454	8.07902	1.01e-32	9.93e-31
ACX60_00230	0.712269	5.75024	0.000383	0.00157
ACX60_00235	0.475826	3.8752	0.0651	0.123
ACX60_00240	0.568512	5.19348	0.00746	0.0207
ACX60_00245	-0.0534603	5.22616	0.792	0.866
ACX60_00250	-0.406118	8.42425	0.0248	0.0559
ACX60_00255	0.00767828	8.52162	0.966	0.99
ACX60_00260	0.733282	4.06375	0.00257	0.00822
ACX60_00265	-0.389623	3.64524	0.137	0.223
ACX60_00270	2.07316	6.3306	1.74e-24	1.05e-22
ACX60_00275	0.150927	6.79982	0.427	0.549
ACX60_00280	0.420755	4.54791	0.0729	0.134
ACX60_00285	-0.911379	3.57402	0.000856	0.00316
ACX60_00290	0.258816	9.09191	0.149	0.239
ACX60_00295	-0.396525	8.73272	0.0276	0.0608
ACX60_00300	-0.693624	9.44888	0.000109	0.000517
ACX60_00305	-0.209274	5.70513	0.296	0.413
ACX60_00310	0.483842	5.99311	0.0135	0.0335
ACX60_00315	0.499086	3.81239	0.0561	0.109
ACX60_00320	0.114257	3.64481	0.73	0.818
ACX60_00325	-0.235006	7.53065	0.207	0.312
ACX60_00330	0.0438353	6.35691	0.825	0.891
ACX60_00335	-0.0429872	4.8869	0.901	0.945
ACX60_00340	-0.635167	4.59212	0.00568	0.0164
ACX60_00345	-0.338196	6.23565	0.086	0.154
ACX60_00350	-0.0681768	6.65494	0.733	0.82
ACX60_00355	-0.706635	7.1319	0.000156	0.000711
ACX60_00360	-0.179375	11.161	0.311	0.43
ACX60_00365	-0.744609	5.65353	0.000241	0.00106
ACX60_00370	-1.13021	5.43596	6.17e-08	5.67e-07
ACX60_00375	-0.627204	4.66659	0.00534	0.0156
ACX60_00380	-0.448234	13.7955	0.0113	0.0289
ACX60_00385	-0.159675	13.0226	0.366	0.488
ACX60_00390	0.319878	11.7191	0.0707	0.132
ACX60_00395	0.380054	11.363	0.032	0.0687
ACX60_00400	0.354443	10.5558	0.0459	0.0922
ACX60_00405	-0.39902	4.21035	0.107	0.183
ACX60_00410	-1.71747	4.02783	3.62e-11	5.41e-10
ACX60_00415	-1.34399	4.97352	1.13e-09	1.43e-08
ACX60_00420	-1.34415	2.97846	1.97e-05	0.000111
ACX60_00425	-2.79966	7.34766	6.41e-44	1.01e-41
ACX60_00430	0.289803	1.50646	0.676	0.774
ACX60_00440	0.0243819	10.6828	0.891	0.939
ACX60_00445	-0.284296	9.62479	0.111	0.189
ACX60_00450	-0.754622	6.48859	8.48e-05	0.00041
ACX60_00455	-0.807068	7.21871	1.46e-05	8.45e-05
ACX60_00460	-0.359122	7.76648	0.0493	0.0977
ACX60_00465	-0.36029	8.1743	0.0468	0.0936
ACX60_00470	-0.334423	8.72404	0.063	0.12
ACX60_00475	-0.169073	8.23912	0.351	0.471
ACX60_00480	-0.0377228	7.56676	0.84	0.902
ACX60_00485	-0.5884	7.39515	0.00146	0.00506
ACX60_00490	0.246259	7.62774	0.181	0.279
ACX60_00495	-0.656323	5.19621	0.00187	0.00625
ACX60_00500	-0.0500817	5.93126	0.813	0.882
ACX60_00505	0.385	3.79562	0.156	0.247
ACX60_00510	-0.123435	6.99216	0.515	0.633
ACX60_00515	-0.333444	6.38034	0.0852	0.153
ACX60_00520	-0.250072	7.17537	0.179	0.276
ACX60_00525	0.112956	6.67576	0.546	0.661
ACX60_00530	-0.423086	6.31689	0.0287	0.0627
ACX60_00535	-0.652098	6.48959	0.000696	0.00264
ACX60_00540	-0.480372	4.88327	0.0279	0.0613
ACX60_00545	-1.29532	6.50508	2.62e-11	4.03e-10
ACX60_00550	0.434297	6.08648	0.0267	0.0593
ACX60_00555	0.243808	6.52801	0.198	0.302
ACX60_00560	0.0890631	6.85015	0.639	0.741
ACX60_00565	0.700958	6.16078	0.000344	0.00143
ACX60_00570	0.262031	5.45928	0.197	0.301
ACX60_00575	-0.750798	7.65539	4.4e-05	0.000228
ACX60_00580	-0.125796	6.39301	0.505	0.625
ACX60_00585	-2.1044	7.31533	2.27e-27	1.69e-25
ACX60_00605	-0.547061	6.26273	0.00493	0.0146
ACX60_00610	-0.599273	5.59201	0.00324	0.0101
ACX60_00615	-0.895525	3.40119	0.00149	0.00513
ACX60_00630	-1.18251	3.60642	1.81e-05	0.000103
ACX60_00635	-1.63625	3.23628	4.89e-08	4.56e-07
ACX60_00640	-0.903808	5.34506	1.51e-05	8.7e-05
ACX60_00645	0.0956619	5.34421	0.65	0.752
ACX60_00650	-0.010557	8.34618	0.956	0.983
ACX60_00655	0.206755	4.28654	0.4	0.522
ACX60_00660	0.107334	4.76928	0.632	0.736
ACX60_00665	-0.1975	2.93095	0.571	0.683
ACX60_00670	-0.0976876	5.69134	0.603	0.713
ACX60_00675	0.492127	4.32693	0.0387	0.0804
ACX60_00680	0.310658	1.80489	0.544	0.66
ACX60_00685	0.163175	1.88842	0.907	0.949
ACX60_00690	1.53456	5.18395	2.85e-12	5.04e-11
ACX60_00695	0.212447	9.8041	0.232	0.34
ACX60_00700	-1.02722	6.09253	2.19e-07	1.81e-06
ACX60_00705	-0.527772	7.93288	0.00383	0.0117
ACX60_00710	-0.679334	7.33997	0.000247	0.00108
ACX60_00715	-0.24995	3.12185	0.4	0.522
ACX60_00720	-0.321338	5.97097	0.106	0.181
ACX60_00725	-0.304637	7.72024	0.0974	0.17
ACX60_00730	0.485237	6.44411	0.0119	0.0299
ACX60_00735	-0.183382	7.12056	0.325	0.443
ACX60_00740	0.261446	7.23296	0.162	0.255
ACX60_00745	-0.0559394	1.732	1	1
ACX60_00750	-0.42771	3.64171	0.101	0.175
ACX60_00755	-0.680027	1.89478	0.105	0.18
ACX60_00760	-0.18115	6.29885	0.354	0.475
ACX60_00765	-0.483933	7.46397	0.00869	0.0233
ACX60_00770	-0.41104	8.42315	0.0228	0.0519
ACX60_00775	-0.195296	8.26827	0.28	0.395
ACX60_00780	-0.328223	7.8835	0.0716	0.133
ACX60_00785	-0.344474	9.20095	0.0542	0.106
ACX60_00790	-0.119294	10.6369	0.502	0.622
ACX60_00795	-0.400312	6.77323	0.0335	0.0716
ACX60_00800	-0.22278	9.02783	0.214	0.32
ACX60_00805	-0.00459351	10.6974	0.98	1
ACX60_00810	0.0163931	12.1197	0.926	0.962
ACX60_00815	0.242273	11.7243	0.171	0.266
ACX60_00820	0.112694	3.59159	0.683	0.78
ACX60_00825	0.0904551	4.82336	0.699	0.792
ACX60_00830	-0.67428	5.70707	0.000733	0.00275
ACX60_00835	-0.203405	3.92687	0.468	0.589
ACX60_00840	-0.494087	4.1346	0.0428	0.087
ACX60_00845	0.796757	10.3444	8.21e-06	4.97e-05
ACX60_00850	-0.30908	9.38661	0.0838	0.151
ACX60_00855	-0.118145	8.12679	0.517	0.634
ACX60_00860	-0.730719	6.58021	0.000133	0.000616
ACX60_00865	-0.255174	9.32614	0.154	0.245
ACX60_00870	-0.21655	8.282	0.23	0.339
ACX60_00875	-0.186578	5.38101	0.375	0.496
ACX60_00880	0.0655704	6.65658	0.746	0.83
ACX60_00885	-0.475663	6.76653	0.0118	0.0298
ACX60_00890	-0.434067	5.02124	0.0426	0.0868
ACX60_00895	-0.212213	6.09718	0.276	0.391
ACX60_00900	0.0836438	4.74516	0.725	0.814
ACX60_00905	0.407187	8.77599	0.023	0.0521
ACX60_00910	0.439069	2.54148	0.2	0.304
ACX60_00915	-0.942687	1.98997	0.0249	0.0559
ACX60_00920	0.43552	3.41421	0.115	0.195
ACX60_00925	0.724421	2.86235	0.0259	0.0576
ACX60_00930	-0.27921	6.22125	0.145	0.234
ACX60_00935	0.934659	8.16496	2.9e-07	2.33e-06
ACX60_00940	0.88131	7.15837	2.5e-06	1.66e-05
ACX60_00945	3.82148	7.46883	3.71e-72	8.45e-70
ACX60_00950	3.95503	10.6008	1.86e-87	8.48e-85
ACX60_00955	-0.411126	3.62821	0.135	0.22
ACX60_00960	0.627128	9.48631	0.00046	0.00184
ACX60_00965	0.595602	11.8572	0.000792	0.00294
ACX60_00970	0.425596	4.44168	0.0715	0.132
ACX60_00975	0.121024	8.93882	0.5	0.621
ACX60_00980	-0.781315	4.32035	0.000862	0.00318
ACX60_00985	0.108199	6.42532	0.571	0.683
ACX60_00990	-0.604225	2.7373	0.0603	0.115
ACX60_00995	-0.396961	3.17075	0.205	0.31
ACX60_01000	-0.0331939	5.35508	0.881	0.932
ACX60_01005	0.325291	7.31014	0.0799	0.145
ACX60_01010	-0.687661	7.09256	0.000232	0.00102
ACX60_01015	-0.651528	9.52924	0.000273	0.00117
ACX60_01020	-0.38128	2.35203	0.302	0.421
ACX60_01025	-0.589364	2.96795	0.0699	0.13
ACX60_01030	0.750481	3.57303	0.00579	0.0167
ACX60_01035	0.228518	3.56151	0.407	0.529
ACX60_01040	0.335058	5.5748	0.103	0.178
ACX60_01045	0.840666	3.52702	0.0024	0.00773
ACX60_01050	0.826728	8.41803	5.2e-06	3.27e-05
ACX60_01055	-0.104225	5.29535	0.64	0.741
ACX60_01060	0.159255	6.65013	0.398	0.519
ACX60_01065	0.069512	4.38872	0.792	0.866
ACX60_01070	-0.472498	9.16171	0.00835	0.0226
ACX60_01075	-0.56647	6.21118	0.00358	0.011
ACX60_01080	0.106226	5.24097	0.614	0.722
ACX60_01085	-1.92085	5.58391	1.97e-19	7.9e-18
ACX60_01095	-0.600547	3.53194	0.0276	0.0609
ACX60_01100	-0.426247	4.11152	0.089	0.158
ACX60_01105	-1.55502	3.40135	9.45e-08	8.27e-07
ACX60_01110	-0.932282	4.82084	2.77e-05	0.000152
ACX60_01115	-0.874157	4.51323	0.000158	0.00072
ACX60_01120	0.105189	3.7491	0.671	0.77
ACX60_01125	-0.138118	3.9288	0.639	0.741
ACX60_01130	-0.668472	2.51086	0.0809	0.146
ACX60_01140	-0.195709	3.43005	0.507	0.626
ACX60_01145	-0.53456	2.13894	0.213	0.318
ACX60_01150	-1.09037	3.45714	8.86e-05	0.000426
ACX60_01155	-0.443843	4.26569	0.0707	0.132
ACX60_01160	-0.276545	6.85243	0.143	0.232
ACX60_01165	-0.035041	6.88444	0.86	0.915
ACX60_01170	-0.604708	3.16209	0.0565	0.109
ACX60_01175	-0.82441	2.16146	0.0401	0.0824
ACX60_01180	-0.198546	2.74328	0.588	0.698
ACX60_01185	-1.00233	3.2018	0.000728	0.00274
ACX60_01190	-1.26595	2.12948	0.00155	0.0053
ACX60_01195	-0.844816	2.42911	0.0236	0.0534
ACX60_01200	0.521328	3.04215	0.104	0.18
ACX60_01205	0.320553	2.01574	0.513	0.63
ACX60_01215	-0.446232	7.67837	0.0149	0.0364
ACX60_01220	0.179267	7.38488	0.326	0.444
ACX60_01225	-1.11923	6.31236	1.01e-08	1.07e-07
ACX60_01230	-1.65288	2.19942	3.51e-05	0.000186
ACX60_01235	-0.6836	4.08701	0.00578	0.0166
ACX60_01240	-0.235338	7.66577	0.2	0.304
ACX60_01245	0.0185986	4.41652	0.948	0.979
ACX60_01250	0.0991456	1.99789	0.912	0.952
ACX60_01255	-0.0411321	6.66169	0.83	0.895
ACX60_01260	0.165056	6.44782	0.395	0.517
ACX60_01265	-0.0334789	5.22151	0.887	0.935
ACX60_01270	-0.306778	6.30507	0.112	0.191
ACX60_01275	-0.298838	5.91383	0.132	0.217
ACX60_01280	0.352768	3.88162	0.188	0.289
ACX60_01285	-0.312935	4.15605	0.186	0.286
ACX60_01290	1.31904	8.77104	5.1e-13	1.01e-11
ACX60_01295	-0.165601	3.34895	0.563	0.677
ACX60_01300	-1.35359	5.87399	2.75e-11	4.19e-10
ACX60_01305	-0.141934	6.53486	0.458	0.579
ACX60_01310	-0.16266	6.73272	0.385	0.506
ACX60_01315	1.33818	7.92115	4.76e-13	9.47e-12
ACX60_01330	2.82302	5.76206	1.8e-36	1.93e-34
ACX60_01335	3.98818	12.412	4.75e-89	2.47e-86
ACX60_01340	-0.250719	8.60894	0.164	0.259
ACX60_01345	-0.163594	8.99848	0.362	0.483
ACX60_01350	-0.539238	9.88322	0.0025	0.00803
ACX60_01355	0.0736215	7.78575	0.682	0.779
ACX60_01360	-1.29026	8.33463	1.94e-12	3.55e-11
ACX60_01365	-0.17095	2.70822	0.579	0.69
ACX60_01370	-0.820872	1.48911	0.0964	0.169
ACX60_01375	-0.80592	4.89705	0.000268	0.00115
ACX60_01380	0.236893	5.89741	0.231	0.339
ACX60_01385	0.298299	10.7438	0.0929	0.164
ACX60_01390	1.74964	7.4586	3.84e-20	1.68e-18
ACX60_01395	-0.843951	4.80036	0.000139	0.000638
ACX60_01400	0.267008	2.37696	0.518	0.635
ACX60_01405	2.84799	3.39121	9.78e-18	3.21e-16
ACX60_01410	2.67775	3.91412	9.17e-20	3.79e-18
ACX60_01415	2.6776	5.67311	1.18e-32	1.13e-30
ACX60_01420	0.499401	6.26491	0.0102	0.0266
ACX60_01425	0.123607	5.57226	0.576	0.688
ACX60_01430	-0.397865	5.93605	0.0469	0.0937
ACX60_01445	-0.896252	4.2874	0.000193	0.00087
ACX60_01450	0.438046	8.1413	0.0161	0.0388
ACX60_01465	0.430178	9.11038	0.0165	0.0397
ACX60_01470	-0.885728	8.43734	1.07e-06	7.73e-06
ACX60_01475	-0.80732	4.37215	0.000586	0.00228
ACX60_01480	-0.290377	7.23417	0.118	0.198
ACX60_01485	-0.216545	5.54819	0.292	0.409
ACX60_01490	-0.0726913	8.3231	0.689	0.784
ACX60_01495	0.181882	7.80955	0.322	0.44
ACX60_01500	0.458126	8.36602	0.0114	0.0291
ACX60_01505	0.69123	8.63458	0.000131	0.00061
ACX60_01510	0.310924	4.27285	0.168	0.263
ACX60_01515	0.272701	6.22051	0.164	0.258
ACX60_01520	-0.308183	8.64044	0.0867	0.155
ACX60_01525	-0.58211	5.37625	0.00538	0.0157
ACX60_01530	-0.729055	3.34995	0.00899	0.024
ACX60_01535	-0.536663	2.98294	0.083	0.15
ACX60_01540	-0.184223	3.23632	0.503	0.622
ACX60_01545	0.0113063	4.753	0.979	1
ACX60_01550	-0.192783	5.9437	0.334	0.452
ACX60_01555	-0.15841	7.58291	0.389	0.51
ACX60_01560	-0.514268	6.65375	0.00681	0.0192
ACX60_01565	-0.603681	10.9244	0.000687	0.00261
ACX60_01570	-0.0851852	9.30154	0.636	0.739
ACX60_01575	-0.202195	2.93312	0.526	0.643
ACX60_01580	-0.389675	7.76888	0.0333	0.0714
ACX60_01585	-0.325934	7.56262	0.0771	0.141
ACX60_01590	-0.0979618	6.10215	0.628	0.733
ACX60_01595	-0.542447	2.90816	0.0971	0.17
ACX60_01600	-0.42844	7.32803	0.0204	0.0472
ACX60_01605	0.260393	5.9588	0.191	0.292
ACX60_01610	-0.480521	3.67079	0.0692	0.129
ACX60_01615	0.530567	7.25783	0.00424	0.0128
ACX60_01620	0.026738	8.66486	0.884	0.934
ACX60_01625	0.160817	8.45926	0.374	0.495
ACX60_01630	0.23876	6.86467	0.206	0.311
ACX60_01635	-0.0745695	7.44115	0.685	0.781
ACX60_01640	-0.401077	1.21207	0.526	0.643
ACX60_01645	2.0215	1.16889	0.00238	0.00768
ACX60_01650	0.995988	2.72778	0.00334	0.0104
ACX60_01655	0.786363	2.95576	0.0129	0.0322
ACX60_01660	0.769286	5.74178	0.000134	0.000621
ACX60_01665	0.851286	2.31726	0.0338	0.072
ACX60_01670	2.18148	3.18863	1.94e-11	3.11e-10
ACX60_01675	-0.739322	8.9949	3.96e-05	0.000207
ACX60_01680	-0.987525	10.7466	3.4e-08	3.23e-07
ACX60_01685	-1.04757	10.7729	4.94e-09	5.59e-08
ACX60_01690	-0.822651	10.7175	4e-06	2.56e-05
ACX60_01695	0.113448	4.4263	0.627	0.731
ACX60_01700	-0.0758989	2.76578	0.939	0.972
ACX60_01705	-1.20884	5.23365	1.26e-08	1.31e-07
ACX60_01710	-0.517411	4.81928	0.0183	0.0432
ACX60_01715	0.213461	4.04127	0.377	0.499
ACX60_01720	-0.119359	4.94908	0.598	0.708
ACX60_01725	-0.545124	4.8482	0.0141	0.0347
ACX60_01730	0.927515	10.024	2.31e-07	1.88e-06
ACX60_01735	0.106257	8.09966	0.562	0.677
ACX60_01740	0.0390579	5.25759	0.842	0.902
ACX60_01745	1.47465	5.23025	1.59e-11	2.59e-10
ACX60_01750	-0.0297464	3.57413	1	1
ACX60_01755	0.335518	3.23913	0.246	0.357
ACX60_01760	0.892202	6.40366	4.5e-06	2.84e-05
ACX60_01765	0.24254	5.9712	0.213	0.318
ACX60_01770	0.320946	7.54549	0.0804	0.146
ACX60_01775	0.426831	7.35702	0.021	0.0484
ACX60_01780	0.717588	7.0601	0.000125	0.000583
ACX60_01785	-0.0207766	3.76368	0.963	0.988
ACX60_01790	0.522543	5.07013	0.0143	0.0351
ACX60_01795	0.411689	5.73541	0.0422	0.0862
ACX60_01800	-0.112652	4.98815	0.622	0.728
ACX60_01805	-1.15334	8.12938	3.11e-10	4.26e-09
ACX60_01810	0.0874124	9.51151	0.622	0.728
ACX60_01815	-0.892185	12.4251	5.47e-07	4.16e-06
ACX60_01820	-0.466912	10.5434	0.00866	0.0233
ACX60_01825	-0.375559	9.66843	0.0355	0.075
ACX60_01830	-0.2479	10.5086	0.163	0.257
ACX60_01835	-0.140698	10.4792	0.429	0.551
ACX60_01840	-0.0695471	9.3128	0.7	0.793
ACX60_01845	0.881771	8.76338	1.08e-06	7.78e-06
ACX60_01850	-0.344502	1.03253	0.604	0.713
ACX60_01855	0.380996	4.85725	0.0891	0.158
ACX60_01860	0.979656	6.25429	5.59e-07	4.24e-06
ACX60_01865	0.809325	5.52683	7.05e-05	0.000347
ACX60_01870	0.423625	4.3532	0.0723	0.134
ACX60_01875	0.608777	2.37585	0.0926	0.163
ACX60_01880	-0.43918	3.07456	0.144	0.232
ACX60_01885	-0.664081	1.82639	0.121	0.201
ACX60_01890	-1.92584	7.79879	3.19e-24	1.85e-22
ACX60_01895	-0.547059	9.65865	0.00219	0.00717
ACX60_01900	-0.660413	8.79725	0.000246	0.00108
ACX60_01905	1.2415	3.67092	6.12e-06	3.76e-05
ACX60_01910	0.172725	4.86094	0.434	0.556
ACX60_01915	-0.210669	3.15538	0.527	0.644
ACX60_01920	-0.592364	4.15745	0.0141	0.0348
ACX60_01925	-0.884109	6.28084	5.93e-06	3.66e-05
ACX60_01930	-0.681064	6.11698	0.000547	0.00214
ACX60_01935	0.307735	7.93413	0.0904	0.16
ACX60_01940	-0.433784	8.87584	0.0157	0.038
ACX60_01945	0.618991	6.53626	0.00121	0.00428
ACX60_01950	1.28205	7.94926	3.71e-12	6.35e-11
ACX60_01955	1.03651	7.33365	2.85e-08	2.78e-07
ACX60_01960	-0.697988	8.53601	0.000114	0.000537
ACX60_01965	-0.294975	7.23562	0.111	0.189
ACX60_01970	-0.254819	9.16703	0.153	0.244
ACX60_01980	0.344951	9.02122	0.0546	0.106
ACX60_01985	0.64324	9.06176	0.000348	0.00144
ACX60_01990	0.748405	9.07118	3.23e-05	0.000173
ACX60_01995	1.36449	10.5167	4.2e-14	9.94e-13
ACX60_02000	1.33899	9.4174	1.67e-13	3.71e-12
ACX60_02005	-0.0874181	6.22536	0.663	0.762
ACX60_02010	-0.157483	7.20964	0.4	0.522
ACX60_02015	-0.464843	6.00284	0.0182	0.0429
ACX60_02020	-0.379022	5.003	0.0812	0.147
ACX60_02025	-0.340932	6.41865	0.0773	0.141
ACX60_02030	-0.0870245	5.51696	0.683	0.78
ACX60_02035	-0.503967	4.7315	0.0233	0.0528
ACX60_02040	-0.0437347	9.4127	0.807	0.878
ACX60_02045	0.200196	6.84942	0.291	0.407
ACX60_02050	-0.314856	6.12166	0.112	0.191
ACX60_02055	-0.551605	5.31006	0.00874	0.0234
ACX60_02060	-0.127037	6.40876	0.51	0.628
ACX60_02065	-0.444867	4.93806	0.0398	0.0821
ACX60_02070	-0.297336	5.79532	0.14	0.226
ACX60_02075	-0.0352865	7.86728	0.853	0.91
ACX60_02080	-0.326598	6.53672	0.0876	0.156
ACX60_02085	0.166914	3.29383	0.593	0.703
ACX60_02090	-0.721753	11.4513	4.93e-05	0.000251
ACX60_02095	-0.638322	12.7631	0.00032	0.00134
ACX60_02100	-0.634534	12.4144	0.000348	0.00144
ACX60_02105	-0.788637	10.8595	9.66e-06	5.83e-05
ACX60_02110	-0.597604	13.4013	0.000746	0.00279
ACX60_02115	-0.605151	11.8573	0.000649	0.00249
ACX60_02120	-0.574367	11.8498	0.0012	0.00428
ACX60_02125	-0.550314	12.9709	0.00189	0.00631
ACX60_02130	-0.452591	11.8644	0.0106	0.0275
ACX60_02135	-0.582108	10.9286	0.00105	0.00381
ACX60_02140	-0.478079	12.1842	0.00696	0.0195
ACX60_02145	-0.394712	12.1274	0.0258	0.0575
ACX60_02150	-0.643819	11.4496	0.00029	0.00123
ACX60_02155	-0.351013	12.6977	0.0472	0.0943
ACX60_02160	-0.390634	12.0115	0.0274	0.0605
ACX60_02165	-0.480769	11.6717	0.00669	0.0189
ACX60_02170	-0.377821	12.82	0.0327	0.0701
ACX60_02175	-0.42024	11.9708	0.0177	0.0419
ACX60_02180	-0.323467	12.6338	0.0674	0.126
ACX60_02185	-0.469661	9.58118	0.00851	0.023
ACX60_02190	-0.363431	12.3255	0.04	0.0824
ACX60_02195	-0.417004	13.6481	0.0184	0.0434
ACX60_02200	-0.43381	10.1101	0.0148	0.0361
ACX60_02205	-0.135016	12.1548	0.445	0.567
ACX60_02210	-0.187898	12.1383	0.288	0.404
ACX60_02215	-0.195413	13.167	0.269	0.383
ACX60_02220	-0.178331	13.5673	0.313	0.432
ACX60_02225	-0.187871	11.8245	0.288	0.405
ACX60_02230	-0.19234	5.88808	0.344	0.462
ACX60_02235	-0.397713	4.05607	0.121	0.203
ACX60_02240	0.455132	5.69193	0.0259	0.0577
ACX60_02245	-0.732984	1.03468	0.225	0.333
ACX60_02250	-0.262649	6.63716	0.177	0.275
ACX60_02255	0.218749	4.3614	0.329	0.447
ACX60_02260	0.795375	7.06391	2.02e-05	0.000114
ACX60_02265	-1.15693	6.05565	6.67e-09	7.41e-08
ACX60_02270	-0.812098	5.65883	6.61e-05	0.000329
ACX60_02275	-1.09418	9.32268	1.38e-09	1.74e-08
ACX60_02280	0.0606383	8.81045	0.737	0.822
ACX60_02300	-1.3062	3.86594	4.69e-07	3.61e-06
ACX60_02305	-1.43903	9.44117	2.55e-15	6.78e-14
ACX60_02315	0.0128989	2.38262	1	1
ACX60_02320	-0.0333374	5.17393	0.9	0.944
ACX60_02325	0.776646	7.73635	2.34e-05	0.00013
ACX60_02330	0.537804	3.71849	0.0393	0.0814
ACX60_02335	0.654328	3.95909	0.00992	0.026
ACX60_02340	0.25349	7.47875	0.168	0.264
ACX60_02345	0.513494	6.25308	0.00793	0.0216
ACX60_02350	-0.376842	7.40287	0.04	0.0824
ACX60_02355	0.619299	7.32883	0.000835	0.00309
ACX60_02360	0.51594	5.86927	0.00922	0.0245
ACX60_02365	-0.861573	4.61402	0.000141	0.000648
ACX60_02370	0.859348	7.46281	3.55e-06	2.29e-05
ACX60_02375	0.713403	9.2705	7.07e-05	0.000348
ACX60_02380	0.0399709	8.08759	0.831	0.895
ACX60_02385	-0.30808	7.877	0.0915	0.162
ACX60_02390	-0.1775	5.87821	0.37	0.491
ACX60_02395	0.948898	11.4942	1.06e-07	9.21e-07
ACX60_02400	0.299299	5.5817	0.135	0.22
ACX60_02405	-0.479672	6.38418	0.0128	0.032
ACX60_02410	0.128463	4.0233	0.627	0.731
ACX60_02415	-0.323424	7.58418	0.0778	0.142
ACX60_02420	-0.233848	7.24813	0.206	0.312
ACX60_02425	-0.0637386	4.15765	0.821	0.888
ACX60_02455	-0.187139	3.92073	0.52	0.637
ACX60_02460	-0.160139	4.98937	0.498	0.618
ACX60_02465	-0.333421	5.26099	0.119	0.199
ACX60_02470	-0.183425	3.70896	0.503	0.622
ACX60_02475	-0.563167	4.70104	0.0132	0.0329
ACX60_02480	-0.304111	4.08916	0.242	0.352
ACX60_02485	-0.0262413	4.82406	0.938	0.972
ACX60_02490	0.187294	4.12912	0.467	0.588
ACX60_02495	-0.1104	3.87427	0.693	0.788
ACX60_02500	0.214847	5.04791	0.319	0.437
ACX60_02505	0.248761	7.66291	0.175	0.271
ACX60_02510	0.489043	6.60311	0.0104	0.0269
ACX60_02515	0.354403	4.94675	0.107	0.183
ACX60_02520	-0.874467	10.5149	9.85e-07	7.15e-06
ACX60_02525	-0.87319	10.8447	9.96e-07	7.21e-06
ACX60_02530	-0.242793	6.21889	0.207	0.312
ACX60_02535	-0.258334	6.8293	0.169	0.265
ACX60_02540	-0.128503	6.50239	0.505	0.625
ACX60_02545	0.0317965	5.51048	0.891	0.939
ACX60_02550	0.301229	5.55436	0.138	0.224
ACX60_02555	-0.134858	4.86049	0.544	0.66
ACX60_02560	-0.128235	6.66171	0.505	0.625
ACX60_02565	-0.102917	7.17416	0.582	0.693
ACX60_02570	-0.62489	5.99621	0.00153	0.00525
ACX60_02575	0.546856	3.79837	0.0388	0.0806
ACX60_02580	0.314345	6.67404	0.1	0.174
ACX60_02585	-0.133003	5.50882	0.505	0.625
ACX60_02590	0.070906	3.94609	0.833	0.897
ACX60_02620	0.238831	6.60975	0.207	0.312
ACX60_02625	-0.884306	5.30468	2.5e-05	0.000138
ACX60_02630	-0.307031	6.55725	0.108	0.185
ACX60_02635	-0.244658	4.23407	0.329	0.447
ACX60_02640	0.464119	5.8984	0.0203	0.0469
ACX60_02645	0.248783	5.93662	0.213	0.318
ACX60_02650	-0.608239	4.35834	0.0111	0.0285
ACX60_02660	1.52365	5.29112	2.11e-12	3.81e-11
ACX60_02665	0.575654	4.47762	0.0122	0.0307
ACX60_02670	-0.573684	4.601	0.0103	0.0268
ACX60_02680	-0.330912	7.7397	0.071	0.132
ACX60_02685	-0.242179	6.63571	0.209	0.314
ACX60_02690	0.162001	4.95998	0.459	0.58
ACX60_02695	1.2015	3.99382	3.12e-06	2.05e-05
ACX60_02700	-0.222298	4.95244	0.326	0.444
ACX60_02705	-0.215551	3.31006	0.481	0.601
ACX60_02710	-0.149967	2.94706	0.622	0.728
ACX60_02715	1.15309	5.24104	8.61e-08	7.68e-07
ACX60_02720	1.29822	5.07783	3.45e-09	3.97e-08
ACX60_02725	1.29647	4.41603	8.8e-08	7.84e-07
ACX60_02730	1.98755	0.427046	0.0156	0.0376
ACX60_02735	1.8837	2.87111	7.48e-08	6.74e-07
ACX60_02740	0.00843148	3.6891	1	1
ACX60_02745	1.79849	2.61934	8.77e-07	6.4e-06
ACX60_02750	0.468121	7.26031	0.0113	0.029
ACX60_02755	1.29918	6.35116	4.07e-11	6.05e-10
ACX60_02760	1.72998	5.15745	4.81e-15	1.23e-13
ACX60_02765	2.56613	4.68522	3.6e-24	2.05e-22
ACX60_02770	2.04962	7.71059	1.11e-26	7.92e-25
ACX60_02775	1.79709	6.49537	1.71e-19	6.94e-18
ACX60_02780	0.342827	4.51295	0.138	0.224
ACX60_02785	0.801869	3.15583	0.00856	0.0231
ACX60_02790	0.835388	3.77847	0.00173	0.00583
ACX60_02795	0.673867	5.98589	0.000652	0.0025
ACX60_02800	0.688753	6.51639	0.000343	0.00143
ACX60_02805	0.00431406	11.1311	0.981	1
ACX60_02810	-0.154419	7.52862	0.4	0.522
ACX60_02815	-0.459232	10.3714	0.00981	0.0258
ACX60_02820	-0.482527	5.6905	0.0166	0.0397
ACX60_02825	-0.691746	8.14581	0.000145	0.000666
ACX60_02830	0.771399	3.61718	0.00439	0.0132
ACX60_02835	-0.00616927	5.54457	1	1
ACX60_02840	-0.524016	6.08162	0.00757	0.0209
ACX60_02845	-0.19039	7.80202	0.299	0.416
ACX60_02850	0.486921	7.78222	0.00765	0.021
ACX60_02855	-0.408415	6.50338	0.0316	0.068
ACX60_02860	-0.273363	6.01426	0.17	0.265
ACX60_02865	-0.215033	5.65735	0.288	0.405
ACX60_02870	-0.525609	5.29701	0.0117	0.0295
ACX60_02875	0.346513	5.40948	0.0934	0.164
ACX60_02880	-0.535886	6.35177	0.00536	0.0156
ACX60_02885	-0.938911	3.20773	0.00115	0.00412
ACX60_02890	0.548128	7.99974	0.00264	0.00842
ACX60_02895	-0.182413	9.1959	0.308	0.427
ACX60_02900	-0.225717	10.7568	0.203	0.308
ACX60_02905	-0.400408	7.61851	0.0289	0.063
ACX60_02910	-0.559976	7.91648	0.00211	0.00696
ACX60_02915	-0.773728	5.04775	0.000328	0.00137
ACX60_02920	-0.757855	4.85796	0.000548	0.00214
ACX60_02925	-0.452812	6.13014	0.02	0.0464
ACX60_02935	0.814873	5.83969	4.78e-05	0.000245
ACX60_02940	-0.0671093	3.90465	0.863	0.917
ACX60_02950	-0.739335	3.74037	0.00446	0.0133
ACX60_02955	0.0173432	2.05817	1	1
ACX60_02960	-1.28428	4.79411	1.26e-08	1.31e-07
ACX60_02965	-1.38216	4.19289	2.26e-08	2.24e-07
ACX60_02970	-1.26673	1.80851	0.00334	0.0104
ACX60_02975	-0.459238	6.41062	0.0176	0.0418
ACX60_02980	-0.062322	8.8508	0.731	0.818
ACX60_02985	-0.182383	10.2216	0.305	0.424
ACX60_02990	0.0773807	4.78235	0.751	0.834
ACX60_02995	-0.743764	6.25466	0.000136	0.000627
ACX60_03000	-0.350251	6.16191	0.0721	0.133
ACX60_03005	-0.206037	5.92624	0.303	0.422
ACX60_03010	-0.219953	6.16893	0.262	0.375
ACX60_03015	-0.679629	6.091	0.000551	0.00215
ACX60_03020	-1.00661	5.29959	1.9e-06	1.3e-05
ACX60_03025	-0.189078	5.66142	0.359	0.479
ACX60_03030	-0.381298	6.54098	0.0446	0.0902
ACX60_03035	0.0198216	4.38869	0.974	0.996
ACX60_03040	0.110109	11.3574	0.534	0.651
ACX60_03045	0.393846	4.66692	0.0731	0.135
ACX60_03050	0.135767	13.143	0.442	0.565
ACX60_03055	0.00696195	6.79292	0.981	1
ACX60_03060	0.0119788	5.08974	0.982	1
ACX60_03065	1.73032	2.89894	3.52e-07	2.81e-06
ACX60_03070	0.773314	3.65624	0.00461	0.0137
ACX60_03075	0.861399	7.99885	2.47e-06	1.65e-05
ACX60_03080	0.347638	9.36829	0.0515	0.101
ACX60_03085	-0.158879	2.93709	0.671	0.77
ACX60_03090	-0.164578	6.17548	0.405	0.527
ACX60_03095	0.237563	6.54748	0.214	0.32
ACX60_03100	0.335702	6.55029	0.079	0.143
ACX60_03105	-0.171359	8.81869	0.34	0.458
ACX60_03110	0.383838	5.95443	0.0525	0.103
ACX60_03115	0.457074	6.02005	0.02	0.0464
ACX60_03120	-0.41256	5.28872	0.0453	0.0912
ACX60_03125	-0.933541	7.40027	4.89e-07	3.73e-06
ACX60_03130	-0.571672	6.39394	0.00289	0.00914
ACX60_03135	0.663501	8.52608	0.000246	0.00107
ACX60_03140	-0.162369	5.64543	0.431	0.553
ACX60_03145	-0.366101	5.42815	0.0805	0.146
ACX60_03150	0.00926106	3.86983	0.965	0.99
ACX60_03155	0.767286	4.47399	0.00104	0.00375
ACX60_03160	-0.564934	9.95848	0.00154	0.00527
ACX60_03165	-0.195413	9.87155	0.272	0.387
ACX60_03170	-0.600428	8.16324	0.000943	0.00344
ACX60_03175	-0.161539	8.32052	0.372	0.494
ACX60_03180	-0.846631	4.12883	0.000604	0.00234
ACX60_03185	-0.809511	5.30993	0.000115	0.000543
ACX60_03190	0.0655981	6.29732	0.723	0.812
ACX60_03195	-0.803104	10.2251	6.98e-06	4.28e-05
ACX60_03200	0.533862	8.81828	0.00301	0.00947
ACX60_03205	-0.378278	7.82394	0.0391	0.0812
ACX60_03210	-0.215077	4.61007	0.335	0.453
ACX60_03215	-0.391931	5.2713	0.0626	0.119
ACX60_03220	-0.173134	4.44832	0.482	0.601
ACX60_03225	-0.11967	5.92536	0.536	0.652
ACX60_03230	0.0878961	3.56383	0.756	0.837
ACX60_03235	0.454372	6.86974	0.0153	0.0371
ACX60_03240	0.0722697	4.1118	0.728	0.816
ACX60_03245	0.774627	9.21792	1.65e-05	9.45e-05
ACX60_03250	-0.257276	4.53271	0.285	0.4
ACX60_03255	-0.563873	10.1815	0.00155	0.00531
ACX60_03260	0.214884	11.3041	0.225	0.333
ACX60_03265	-1.28517	8.58101	1.96e-12	3.58e-11
ACX60_03270	-0.976893	6.7481	2.85e-07	2.3e-06
ACX60_03275	-1.08753	2.73444	0.000887	0.00326
ACX60_03280	-1.06582	4.0546	2.03e-05	0.000114
ACX60_03285	0.10094	7.22364	0.587	0.698
ACX60_03290	-1.54562	5.26649	1.11e-12	2.12e-11
ACX60_03295	-0.263822	13.4472	0.135	0.221
ACX60_03305	-0.0275869	4.48207	0.9	0.945
ACX60_03310	-0.51142	7.31449	0.00565	0.0163
ACX60_03315	-0.995923	6.03822	4.33e-07	3.38e-06
ACX60_03320	-1.47336	6.07374	1.99e-13	4.3e-12
ACX60_03325	-0.14069	10.1755	0.428	0.55
ACX60_03330	-0.646355	7.73289	0.000419	0.0017
ACX60_03335	0.186269	4.38136	0.424	0.546
ACX60_03340	0.610243	4.98467	0.00479	0.0142
ACX60_03345	0.454044	6.15648	0.0207	0.0476
ACX60_03350	-0.114956	4.80091	0.601	0.71
ACX60_03355	-0.0770523	7.46459	0.677	0.775
ACX60_03360	0.642991	8.17827	0.000403	0.00164
ACX60_03365	0.164553	4.7141	0.474	0.594
ACX60_03370	-0.805518	6.39273	3.36e-05	0.000179
ACX60_03375	-0.674148	7.02578	0.000316	0.00133
ACX60_03380	-0.744883	6.42976	0.000107	0.000507
ACX60_03385	0.645124	3.26357	0.0245	0.0552
ACX60_03390	-0.374076	1.78039	0.395	0.517
ACX60_03395	-0.643443	3.9265	0.0101	0.0264
ACX60_03400	-1.15634	3.52135	3.48e-05	0.000185
ACX60_03405	-0.178997	9.19241	0.317	0.435
ACX60_03410	-0.477853	7.63465	0.00922	0.0245
ACX60_03415	-0.524344	6.41709	0.00662	0.0187
ACX60_03420	-0.647973	0.989498	0.29	0.406
ACX60_03425	-0.581581	4.60265	0.0103	0.0268
ACX60_03430	-0.388672	5.26246	0.0638	0.121
ACX60_03435	-0.272572	4.90212	0.227	0.335
ACX60_03440	-0.127234	5.94511	0.523	0.64
ACX60_03445	0.275205	5.61326	0.177	0.274
ACX60_03450	0.784797	2.70938	0.0206	0.0474
ACX60_03455	-0.222932	7.24794	0.228	0.336
ACX60_03460	-0.2111	4.71818	0.378	0.5
ACX60_03465	0.802304	4.5991	0.000432	0.00174
ACX60_03470	-0.108109	4.86962	0.616	0.723
ACX60_03475	-0.145685	5.56535	0.488	0.607
ACX60_03510	-0.54667	4.39687	0.0177	0.042
ACX60_03515	-0.45544	6.20656	0.0182	0.0429
ACX60_03520	-0.28959	7.38217	0.116	0.195
ACX60_03525	0.493691	7.62134	0.00727	0.0202
ACX60_03530	-0.0248761	6.37184	0.905	0.948
ACX60_03535	1.39307	6.61252	7.36e-13	1.45e-11
ACX60_03540	-1.16317	6.42053	2.22e-09	2.69e-08
ACX60_03545	-0.514253	9.25056	0.00408	0.0124
ACX60_03550	-0.363412	5.76998	0.0727	0.134
ACX60_03555	0.178777	7.15763	0.334	0.452
ACX60_03560	-0.20404	6.85211	0.281	0.396
ACX60_03565	-0.379187	6.70784	0.0462	0.0927
ACX60_03570	-0.843358	3.78205	0.00133	0.00468
ACX60_03575	-0.912488	5.19552	1.93e-05	0.000109
ACX60_03580	0.764872	5.4341	0.000227	0.00101
ACX60_03585	1.36306	7.09121	7.79e-13	1.52e-11
ACX60_03590	0.196841	9.83587	0.269	0.383
ACX60_03595	0.0643934	9.63702	0.719	0.809
ACX60_03600	-0.0695158	6.61669	0.716	0.806
ACX60_03605	-0.177829	9.26677	0.32	0.437
ACX60_03610	-0.251437	8.18846	0.165	0.26
ACX60_03615	-0.247455	6.2992	0.2	0.304
ACX60_03620	-0.303169	5.99794	0.124	0.205
ACX60_03625	-0.322242	7.67966	0.0786	0.143
ACX60_03635	0.18044	7.15014	0.332	0.45
ACX60_03640	0.306516	4.11013	0.23	0.339
ACX60_03645	0.265702	7.00322	0.156	0.248
ACX60_03650	-0.558722	11.2812	0.00166	0.00563
ACX60_03655	0.0618727	3.95256	0.866	0.92
ACX60_03660	-0.609403	4.20802	0.0109	0.0282
ACX60_03665	0.283334	4.81018	0.183	0.283
ACX60_03670	-0.957435	4.52107	3.35e-05	0.000179
ACX60_03675	-0.400905	7.28449	0.0301	0.0652
ACX60_03680	0.362426	4.95903	0.0943	0.166
ACX60_03685	1.06625	7.94155	6.53e-09	7.27e-08
ACX60_03690	1.36295	6.8061	1.35e-12	2.53e-11
ACX60_03700	1.02375	9.15722	1.44e-08	1.48e-07
ACX60_03705	0.393599	8.39967	0.0292	0.0635
ACX60_03710	-0.621372	5.91279	0.00178	0.00599
ACX60_03715	-0.0279051	3.04231	0.946	0.978
ACX60_03720	0.734335	7.90011	5.98e-05	0.000299
ACX60_03725	0.64725	6.86104	0.000616	0.00237
ACX60_03730	-0.242616	6.34226	0.205	0.311
ACX60_03735	-0.860519	5.04393	6.87e-05	0.000339
ACX60_03740	-0.0480438	3.69553	0.885	0.935
ACX60_03745	0.307781	11.925	0.082	0.148
ACX60_03750	0.00119455	4.40658	1	1
ACX60_03755	0.562006	5.65514	0.00551	0.016
ACX60_03760	-0.0594177	5.71779	0.775	0.853
ACX60_03765	-0.323732	2.00762	0.513	0.63
ACX60_03770	-2.39983	4.37591	1.33e-20	6.14e-19
ACX60_03775	-0.104458	2.9955	0.783	0.859
ACX60_03780	-0.110412	2.64391	0.808	0.879
ACX60_03785	-0.448764	3.0396	0.158	0.25
ACX60_03790	-0.561762	1.42368	0.315	0.434
ACX60_03795	-0.319259	9.53313	0.0736	0.135
ACX60_03800	0.167073	4.23818	0.471	0.591
ACX60_03805	-0.064021	6.04578	0.76	0.841
ACX60_03810	-0.482136	4.95408	0.0257	0.0575
ACX60_03815	-0.942981	5.14004	1.1e-05	6.49e-05
ACX60_03820	-0.745614	4.78502	0.000758	0.00283
ACX60_03825	0.887786	10.4017	6.9e-07	5.11e-06
ACX60_03830	0.644892	11.2672	0.000286	0.00122
ACX60_03835	0.512788	9.89216	0.00404	0.0123
ACX60_03840	-0.490918	6.75749	0.00942	0.0249
ACX60_03845	-0.496464	7.80591	0.00663	0.0188
ACX60_03850	-0.585954	7.52075	0.00145	0.00504
ACX60_03855	-0.763371	3.14836	0.01	0.0262
ACX60_03860	-0.511138	10.7656	0.00401	0.0122
ACX60_03865	-0.626845	9.93555	0.000444	0.00178
ACX60_03870	0.513767	7.42555	0.00546	0.0159
ACX60_03875	0.0137258	6.95887	0.941	0.974
ACX60_03880	-0.372762	8.92195	0.0378	0.079
ACX60_03885	-0.606189	7.79301	0.000916	0.00335
ACX60_03890	-0.246989	5.51252	0.225	0.333
ACX60_03895	0.18374	2.70158	0.579	0.69
ACX60_03900	-0.227231	4.14217	0.362	0.483
ACX60_03905	0.479984	7.78301	0.00896	0.024
ACX60_03915	0.0833949	5.30865	0.699	0.792
ACX60_03920	0.0852886	6.17614	0.677	0.775
ACX60_03925	0.342141	7.69681	0.062	0.118
ACX60_03930	0.208242	10.9202	0.24	0.35
ACX60_03935	-0.37107	6.19691	0.055	0.107
ACX60_03940	-0.357662	8.67769	0.0468	0.0936
ACX60_03945	-1.81611	5.67492	5.69e-18	1.94e-16
ACX60_03950	-0.584273	6.53735	0.00218	0.00712
ACX60_03955	0.260479	4.61467	0.256	0.368
ACX60_03960	1.2852	12.2531	8.29e-13	1.61e-11
ACX60_03965	-0.129997	8.9287	0.468	0.589
ACX60_03970	0.122668	9.03338	0.495	0.616
ACX60_03975	0.0558284	11.7117	0.753	0.835
ACX60_03980	0.0528337	10.4495	0.767	0.846
ACX60_03985	0.847323	12.4453	1.93e-06	1.31e-05
ACX60_03990	0.886606	11.7513	6.56e-07	4.91e-06
ACX60_03995	0.827508	11.9309	3.35e-06	2.18e-05
ACX60_04000	0.515889	12.2344	0.00361	0.0111
ACX60_04005	0.531217	11.9715	0.00274	0.00868
ACX60_04010	-0.569214	7.97376	0.00177	0.00597
ACX60_04015	-0.013078	7.5448	0.948	0.979
ACX60_04020	0.115772	8.26829	0.523	0.641
ACX60_04025	0.956185	8.11767	1.72e-07	1.44e-06
ACX60_04030	-0.424347	9.96203	0.0173	0.0412
ACX60_04035	-0.785361	5.27726	0.000193	0.00087
ACX60_04040	-0.326856	5.40516	0.116	0.196
ACX60_04045	-0.339638	5.15848	0.121	0.203
ACX60_04050	-0.0471671	3.47361	0.914	0.952
ACX60_04055	-0.256659	5.05175	0.24	0.35
ACX60_04060	-0.472139	3.93209	0.0617	0.118
ACX60_04065	-0.249455	4.1849	0.318	0.436
ACX60_04070	-0.366327	4.28307	0.122	0.203
ACX60_04075	1.63713	8.85439	5.93e-19	2.23e-17
ACX60_04080	1.13054	11.4776	2.81e-10	3.89e-09
ACX60_04085	1.0482	9.96961	5.6e-09	6.31e-08
ACX60_04090	-0.830296	4.5248	0.000253	0.0011
ACX60_04095	-0.410638	6.80043	0.0288	0.0628
ACX60_04100	-0.369516	5.84952	0.0611	0.117
ACX60_04105	-0.0616304	8.53882	0.733	0.82
ACX60_04110	0.184253	11.6103	0.298	0.416
ACX60_04115	0.324118	4.75788	0.147	0.237
ACX60_04120	-0.530245	2.85302	0.0902	0.16
ACX60_04125	-1.16294	2.56313	0.000438	0.00177
ACX60_04135	0.218464	3.71509	0.505	0.625
ACX60_04150	1.0138	8.22344	3.08e-08	2.99e-07
ACX60_04155	-0.114519	5.50359	0.583	0.694
ACX60_04160	0.298519	6.98659	0.11	0.189
ACX60_04165	0.583946	8.61853	0.00121	0.00428
ACX60_04170	-0.558928	7.50536	0.00244	0.00786
ACX60_04175	-1.07791	4.68464	2.16e-06	1.46e-05
ACX60_04180	-0.107476	10.8529	0.544	0.66
ACX60_04185	-0.784928	4.10865	0.00157	0.00535
ACX60_04190	-0.952082	4.63692	3.95e-05	0.000207
ACX60_04195	-0.906824	9.50435	4.48e-07	3.46e-06
ACX60_04200	-0.642946	12.4193	0.000291	0.00123
ACX60_04205	-0.673663	3.28488	0.0196	0.0457
ACX60_04210	-0.0857759	8.13946	0.638	0.741
ACX60_04215	-0.280935	3.2991	0.316	0.434
ACX60_04220	-0.1712	6.19822	0.38	0.502
ACX60_04225	-0.434131	4.91192	0.0468	0.0936
ACX60_04230	0.0923924	10.2632	0.603	0.712
ACX60_04235	-1.57389	5.53405	6.49e-14	1.51e-12
ACX60_04240	-0.443415	7.55002	0.0156	0.0378
ACX60_04245	-0.00917852	8.43631	0.963	0.988
ACX60_04250	0.628669	5.39376	0.00252	0.00807
ACX60_04255	-0.537463	3.5238	0.045	0.0908
ACX60_04265	-0.483198	3.5092	0.112	0.19
ACX60_04270	0.539852	4.80266	0.0154	0.0374
ACX60_04275	0.680473	3.3898	0.0193	0.0451
ACX60_04280	-0.909258	2.0754	0.0243	0.0549
ACX60_04285	-1.09419	2.79634	0.00107	0.00385
ACX60_04290	-0.922898	4.68729	4.67e-05	0.000239
ACX60_04295	-1.19805	4.44945	3.45e-07	2.76e-06
ACX60_04300	-0.956054	5.02133	1.08e-05	6.38e-05
ACX60_04305	-0.91513	4.13567	0.000158	0.00072
ACX60_04310	-1.46399	3.0358	3.72e-06	2.4e-05
ACX60_04315	-1.80105	3.86918	1.92e-11	3.09e-10
ACX60_04320	-1.0423	0.740102	0.107	0.183
ACX60_04325	-0.75459	1.45032	0.196	0.299
ACX60_04330	-0.474323	1.69096	0.375	0.496
ACX60_04335	0.856839	7.81133	3.02e-06	1.99e-05
ACX60_04340	0.582552	4.30519	0.0132	0.0328
ACX60_04345	-0.753934	3.67869	0.00547	0.0159
ACX60_04350	-0.281364	4.22077	0.26	0.372
ACX60_04355	-0.302365	7.43986	0.105	0.181
ACX60_04360	-0.439231	4.35057	0.0723	0.134
ACX60_04365	-0.538825	2.97687	0.083	0.15
ACX60_04370	0.0458987	5.52988	0.853	0.91
ACX60_04375	0.373035	5.59566	0.0657	0.124
ACX60_04380	-0.452537	9.92447	0.0111	0.0286
ACX60_04385	-0.232351	6.48027	0.222	0.329
ACX60_04390	0.35551	8.80175	0.0475	0.0947
ACX60_04395	-0.138765	3.92126	0.579	0.69
ACX60_04400	-0.358381	7.42539	0.0519	0.102
ACX60_04405	0.384811	7.44949	0.0373	0.0782
ACX60_04410	0.189653	4.87905	0.396	0.518
ACX60_04415	-0.346939	5.42969	0.0939	0.165
ACX60_04420	0.26716	11.5883	0.131	0.215
ACX60_04425	0.465006	11.5353	0.00872	0.0234
ACX60_04430	-0.0406168	10.3828	0.819	0.888
ACX60_04435	1.73077	4.24576	5.46e-12	9.25e-11
ACX60_04440	1.54019	0.865219	0.0194	0.0453
ACX60_04445	2.52439	2.02141	1.61e-07	1.35e-06
ACX60_04450	0.664065	2.58878	0.0516	0.101
ACX60_04455	-0.33651	4.50374	0.154	0.245
ACX60_04460	-0.399823	4.94562	0.0675	0.126
ACX60_04465	-0.265906	6.34345	0.168	0.264
ACX60_04470	-0.713924	6.19244	0.00026	0.00112
ACX60_04475	0.304556	7.48464	0.0991	0.173
ACX60_04480	-1.05678	8.18855	7.52e-09	8.15e-08
ACX60_04485	-0.227494	4.73582	0.315	0.434
ACX60_04490	0.0115978	4.82344	0.959	0.985
ACX60_04495	0.548692	7.85998	0.00272	0.00865
ACX60_04500	0.671669	7.36239	0.000295	0.00125
ACX60_04505	-0.385124	4.84308	0.078	0.142
ACX60_04510	-0.905268	6.76768	1.93e-06	1.31e-05
ACX60_04515	-0.379144	7.89386	0.0377	0.0789
ACX60_04520	-0.251311	7.31046	0.174	0.271
ACX60_04525	0.205585	7.56504	0.268	0.382
ACX60_04530	0.183893	9.12848	0.306	0.425
ACX60_04535	-0.525467	7.77681	0.00411	0.0125
ACX60_04540	-0.381566	6.55311	0.0452	0.0911
ACX60_04545	-1.14479	7.34523	9.2e-10	1.17e-08
ACX60_04550	-0.433926	7.44971	0.0193	0.045
ACX60_04555	4.35508	8.31309	1.69e-91	1.23e-88
ACX60_04560	4.06418	8.21962	2.13e-82	8.61e-80
ACX60_04565	7.28811	13.5182	1.42e-215	5.16e-212
ACX60_04570	-0.531536	6.56033	0.00519	0.0152
ACX60_04575	-0.379629	7.69899	0.0378	0.079
ACX60_04580	-0.132354	4.21037	0.634	0.737
ACX60_04585	0.726724	9.06573	5.36e-05	0.000271
ACX60_04590	0.000592863	8.23214	1	1
ACX60_04595	-1.38494	7.6354	9.77e-14	2.22e-12
ACX60_04600	-1.45284	5.7615	1.29e-12	2.42e-11
ACX60_04605	-1.32559	7.04859	3.01e-12	5.27e-11
ACX60_04610	-1.07244	5.94154	7.93e-08	7.11e-07
ACX60_04615	0.64572	3.3835	0.022	0.0503
ACX60_04620	0.113981	7.19542	0.543	0.66
ACX60_04625	0.0149817	6.28247	0.95	0.98
ACX60_04630	-0.178171	7.20502	0.341	0.459
ACX60_04635	0.500554	10.5779	0.00489	0.0145
ACX60_04640	-0.571799	4.33862	0.0153	0.0372
ACX60_04645	0.674544	3.35459	0.0175	0.0416
ACX60_04650	-0.623686	4.58381	0.00661	0.0187
ACX60_04655	-0.658295	3.79906	0.0102	0.0264
ACX60_04660	0.855052	2.92095	0.00938	0.0248
ACX60_04665	1.55631	2.26401	0.000118	0.000552
ACX60_04670	1.38638	3.06381	1.46e-05	8.44e-05
ACX60_04675	2.56819	4.7999	3.39e-25	2.13e-23
ACX60_04685	1.49949	5.36335	2.8e-12	5e-11
ACX60_04690	3.145	5.34163	1.09e-38	1.42e-36
ACX60_04695	3.0747	5.36648	5.76e-38	7.24e-36
ACX60_04700	2.659	5.37939	8.39e-31	7.1e-29
ACX60_04705	1.45881	4.00254	3.13e-08	3.03e-07
ACX60_04720	-1.4025	1.82348	0.00142	0.00494
ACX60_04725	-0.427877	3.51132	0.112	0.19
ACX60_04730	-0.048582	4.24309	0.83	0.894
ACX60_04735	0.870297	4.2124	0.000316	0.00133
ACX60_04740	1.90438	5.10453	5.81e-17	1.75e-15
ACX60_04745	2.01675	5.51439	2.69e-20	1.21e-18
ACX60_04750	-0.0999196	6.25574	0.6	0.71
ACX60_04755	-0.806756	5.85294	5.08e-05	0.000258
ACX60_04760	-0.506836	7.66921	0.00568	0.0164
ACX60_04765	-1.09965	7.61707	2.86e-09	3.38e-08
ACX60_04770	0.01735	1.17861	1	1
ACX60_04785	0.64799	4.2296	0.0076	0.0209
ACX60_04790	0.457204	2.87623	0.167	0.262
ACX60_04795	0.754413	4.93857	0.000508	0.002
ACX60_04800	0.975782	5.48973	2.5e-06	1.66e-05
ACX60_04805	0.67142	6.88139	0.000365	0.0015
ACX60_04810	0.409219	7.06402	0.0276	0.0609
ACX60_04815	0.164155	5.00401	0.443	0.565
ACX60_04825	-0.197543	3.60058	0.511	0.629
ACX60_04830	0.373665	6.29866	0.0532	0.104
ACX60_04835	-0.509185	4.95447	0.0189	0.0442
ACX60_04840	-0.197544	3.83866	0.448	0.57
ACX60_04845	0.0266577	6.3891	0.906	0.949
ACX60_04850	-0.184565	3.97005	0.453	0.574
ACX60_04855	-0.0805955	8.83025	0.654	0.755
ACX60_04860	-0.158023	7.81062	0.384	0.505
ACX60_04865	0.0622681	7.4599	0.746	0.83
ACX60_04870	-0.0512441	9.26011	0.774	0.852
ACX60_04875	-0.162991	9.11163	0.364	0.485
ACX60_04880	0.944847	6.84879	6.58e-07	4.91e-06
ACX60_04885	1.30199	5.6051	3.59e-10	4.85e-09
ACX60_04890	1.94202	3.55577	1.04e-10	1.48e-09
ACX60_04895	1.56502	3.61423	5.89e-08	5.43e-07
ACX60_04900	0.987592	3.1385	0.00109	0.00393
ACX60_04905	1.00991	3.62696	0.000252	0.00109
ACX60_04910	-0.253989	4.10536	0.314	0.433
ACX60_04915	-1.09126	5.80131	6.23e-08	5.72e-07
ACX60_04920	-0.644855	5.39064	0.00186	0.00622
ACX60_04925	-0.839965	3.94324	0.00101	0.00366
ACX60_04930	-0.151304	7.23197	0.416	0.538
ACX60_04935	0.559677	9.28816	0.00178	0.00597
ACX60_04940	0.103953	4.50021	0.687	0.783
ACX60_04945	-0.474011	4.09566	0.0562	0.109
ACX60_04950	-0.416315	8.70366	0.0206	0.0475
ACX60_04955	0.00497022	7.34399	0.986	1
ACX60_04960	-0.0989354	5.52558	0.624	0.729
ACX60_04965	0.118957	6.37432	0.552	0.666
ACX60_04970	1.72684	9.04744	6.86e-21	3.24e-19
ACX60_04975	1.29551	5.66168	3.61e-10	4.87e-09
ACX60_04980	1.41015	6.31048	1.22e-12	2.32e-11
ACX60_04985	1.05326	7.2718	1.85e-08	1.86e-07
ACX60_04990	1.02391	7.0405	6.54e-08	5.97e-07
ACX60_04995	0.249411	6.68415	0.188	0.289
ACX60_05005	-0.175396	3.5407	0.599	0.71
ACX60_05010	-0.186547	4.54172	0.413	0.534
ACX60_05015	-0.984652	3.44858	0.000482	0.00191
ACX60_05020	-0.95712	6.84809	4.74e-07	3.63e-06
ACX60_05025	-2.01815	5.14294	3.64e-19	1.39e-17
ACX60_05030	0.966668	10.2618	6.93e-08	6.28e-07
ACX60_05035	-0.285182	4.40208	0.211	0.316
ACX60_05040	-0.430397	5.25342	0.0407	0.0835
ACX60_05045	-0.392535	5.6706	0.0541	0.106
ACX60_05050	-0.963883	7.50941	1.91e-07	1.59e-06
ACX60_05055	-0.123436	5.75663	0.547	0.662
ACX60_05060	-0.314479	3.98103	0.23	0.339
ACX60_05065	0.286895	10.6238	0.106	0.182
ACX60_05070	-0.936525	4.6331	4.08e-05	0.000213
ACX60_05075	-0.18767	4.27428	0.458	0.579
ACX60_05080	-0.205495	8.93057	0.252	0.363
ACX60_05085	0.0283729	8.49179	0.878	0.93
ACX60_05090	0.123287	4.70881	0.6	0.71
ACX60_05095	-0.0275988	6.73252	0.893	0.939
ACX60_05100	-0.386635	5.16723	0.0668	0.125
ACX60_05105	0.212731	6.77774	0.258	0.37
ACX60_05110	-0.531483	2.76382	0.122	0.203
ACX60_05115	-0.138225	5.24873	0.534	0.651
ACX60_05120	0.561903	3.47131	0.0377	0.0789
ACX60_05125	-0.283847	4.30436	0.252	0.363
ACX60_05130	0.954478	6.10446	1.11e-06	7.93e-06
ACX60_05135	0.0369496	4.38073	0.842	0.902
ACX60_05140	-0.191891	3.55031	0.531	0.649
ACX60_05145	-0.631265	3.40657	0.0241	0.0544
ACX60_05150	0.000830146	5.12097	1	1
ACX60_05155	-0.81242	10.2814	5.45e-06	3.4e-05
ACX60_05160	-0.932698	4.97194	2.14e-05	0.00012
ACX60_05165	-1.06558	6.59912	2.77e-08	2.71e-07
ACX60_05170	0.0439494	8.26515	0.81	0.88
ACX60_05175	0.718329	12.0877	5.29e-05	0.000267
ACX60_05180	-0.488462	6.7255	0.00992	0.026
ACX60_05185	0.537674	8.53264	0.00283	0.00897
ACX60_05190	-2.03503	3.81124	1.75e-13	3.85e-12
ACX60_05195	-1.66831	3.59468	1.61e-09	2e-08
ACX60_05200	-0.152965	1.3106	0.88	0.931
ACX60_05205	0.315532	5.60911	0.122	0.203
ACX60_05210	0.852461	7.57517	4.12e-06	2.63e-05
ACX60_05215	0.146085	6.35841	0.452	0.573
ACX60_05220	-1.21518	8.56118	2.69e-11	4.11e-10
ACX60_05225	0.691005	5.62057	0.000735	0.00276
ACX60_05230	0.595979	5.36303	0.0041	0.0124
ACX60_05235	0.570036	6.73192	0.00266	0.00845
ACX60_05240	-0.432648	4.00143	0.0843	0.151
ACX60_05245	0.786284	5.29225	0.000208	0.000929
ACX60_05250	0.0943416	8.19815	0.605	0.714
ACX60_05255	0.0651245	4.45851	0.799	0.871
ACX60_05260	-0.208946	5.11003	0.306	0.426
ACX60_05265	0.733433	8.7201	4.99e-05	0.000254
ACX60_05270	0.188739	6.02451	0.339	0.458
ACX60_05275	-1.2768	5.50414	8.48e-10	1.09e-08
ACX60_05280	-0.293248	6.05229	0.131	0.215
ACX60_05285	-0.107201	6.27856	0.57	0.683
ACX60_05290	0.0147097	3.47944	1	1
ACX60_05295	-0.0653846	4.12512	0.819	0.888
ACX60_05300	-0.436364	6.47821	0.023	0.0523
ACX60_05305	0.727766	10.2566	4.59e-05	0.000236
ACX60_05310	0.700018	10.3142	8.75e-05	0.000422
ACX60_05315	0.223107	4.79776	0.306	0.425
ACX60_05320	-0.889467	2.0107	0.0349	0.0741
ACX60_05325	0.873309	2.46173	0.0193	0.0451
ACX60_05330	0.831272	2.86337	0.00955	0.0252
ACX60_05335	-0.12506	5.74183	0.534	0.651
ACX60_05340	0.283845	5.60623	0.17	0.266
ACX60_05345	0.381022	5.82321	0.0583	0.112
ACX60_05350	0.695426	6.64535	0.000254	0.0011
ACX60_05355	-1.05008	8.62614	7.44e-09	8.09e-08
ACX60_05360	-1.30188	7.52136	2.93e-12	5.16e-11
ACX60_05365	-0.801327	2.86415	0.0186	0.0437
ACX60_05370	0.552252	9.13893	0.0021	0.00694
ACX60_05375	-0.409273	5.257	0.0526	0.103
ACX60_05380	-0.422594	6.67289	0.0258	0.0575
ACX60_05385	-0.469412	5.62309	0.0204	0.047
ACX60_05390	-0.313834	5.04961	0.136	0.221
ACX60_05395	0.165308	8.80174	0.358	0.479
ACX60_05400	-0.132654	7.03322	0.482	0.601
ACX60_05405	-0.758095	2.71679	0.0263	0.0584
ACX60_05410	-0.262646	6.55183	0.17	0.266
ACX60_05415	-0.314772	7.6071	0.0871	0.155
ACX60_05420	-1.27594	7.73525	5.77e-12	9.68e-11
ACX60_05425	-0.0338388	9.27142	0.852	0.91
ACX60_05430	-0.895699	7.8616	1.05e-06	7.55e-06
ACX60_05435	0.13619	7.02063	0.469	0.589
ACX60_05440	1.21869	6.64081	2.84e-10	3.92e-09
ACX60_05445	-0.0842496	6.77729	0.654	0.755
ACX60_05450	-0.507693	4.58739	0.0239	0.054
ACX60_05455	-1.15248	5.63761	2.12e-08	2.11e-07
ACX60_05460	-0.187278	5.55845	0.361	0.482
ACX60_05465	-0.638663	9.66826	0.000354	0.00146
ACX60_05470	1.31876	10.2539	2.75e-13	5.79e-12
ACX60_05475	1.26119	7.6157	1.06e-11	1.74e-10
ACX60_05490	0.155681	4.13203	0.568	0.681
ACX60_05495	-0.183991	4.322	0.47	0.59
ACX60_05500	0.597462	2.28664	0.118	0.199
ACX60_05505	-0.235042	3.09059	0.472	0.592
ACX60_05510	1.1572	2.68112	0.00105	0.00379
ACX60_05515	3.49728	5.30431	1.36e-43	2.07e-41
ACX60_05520	0.617592	4.80158	0.00518	0.0152
ACX60_05525	0.655315	2.86788	0.0378	0.079
ACX60_05530	1.47988	3.66785	1.37e-07	1.16e-06
[truncated: 2,598 more rows]

## Sheet: t = 20 min
Locus Tag	log2FC	logCPM	PValue	FDR
[truncated: 3,678 more rows]

[truncated: 2 more sheets: t = 30 min, t = 60 min]
