# Supplementary material for: Physiological roles of an Acinetobacter-specific σ factor
Source: mBio. 2025 May 19;16(6):e00968-25. doi: 10.1128/mbio.00968-25 (PMC12153292; doi:10.1128/mbio.00968-25)
Supplement: Table S7 — RelA RNA-seq and EdgeR data. [file mbio.00968-25-s0008.xlsx]

## Sheet: Sheet1
Sheet	Sheet summary	Col Name	Col Definition
RelA OE all RNA-seq data	All timepoints for the relA overexpression RNA-seq data compiled together	Locus tag	From A. baumannii ATCC 17978 (GCA_001077675.1)
		Gene Product/Annotation	Gene product information from gff file. Some annotations include additional info found on Biocyc, BLAST searches, etc.
		log2FC-T0	Log2(fold change) values for T = 0 min timepoint from EdgeR analysis
		log2FC-T10	Log2(fold change) values for T = 10 min timepoint from EdgeR analysis
t = 0 min	Raw EdgeR output for the t=0 min timepoint comparing SigAb OE to Empty Vector Control	Locus Tag	From A. baumannii ATCC 17978 (GCA_001077675.1)
		log2FC	Log2(fold change) values for T = 0 min timepoint from EdgeR analysis
		logCPM	Log2(counts per million) values for T = 0 min timepoint from EdgeR analysis
		PValue	P-value (measure of significance) for T = 0 min timepoint from EdgeR analysis
		FDR	FDR (false discovery rate, measure of significance) for T = 0 min timepoint from EdgeR analysis
t = 10 min	Raw EdgeR output for the t=10 min timepoint comparing SigAb OE to Empty Vector Control	Locus Tag	From A. baumannii ATCC 17978 (GCA_001077675.1)
		log2FC	Log2(fold change) values for T = 10 min timepoint from EdgeR analysis
		logCPM	Log2(counts per million) values for T = 10 min timepoint from EdgeR analysis
		PValue	P-value (measure of significance) for T = 10 min timepoint from EdgeR analysis
		FDR	FDR (false discovery rate, measure of significance) for T = 10 min timepoint from EdgeR analysis

## Sheet: RelA OE all RNAseq data
Locus Tag	Gene Product/Annotation	log2FC-T0	log2FC-T10
ACX60_00005	chromosomal replication initiator protein DnaA	-0.284	-0.256168
ACX60_00010	DNA polymerase III subunit beta	0.0174	-0.29952
ACX60_00015	DNA replication/repair protein RecF	-0.414	-0.314356
ACX60_00020	DNA topoisomerase (ATP-hydrolyzing) subunit B	0.0148	-0.104899
ACX60_00025	cytochrome b562	0.308	-0.180504
ACX60_00030	VTT domain-containing protein	-0.185	-0.0512518
ACX60_00035	ATP-binding cassette domain-containing protein	-0.206	-0.753934
ACX60_00040	putative solute-binding protein	0.0913	-0.274966
ACX60_00045	putative solute-binding protein	0.468	-0.585816
ACX60_00050	putative solute-binding protein	0.245	-0.510822
ACX60_00055	iron-sulfur cluster insertion protein ErpA	0.00562	-0.605076
ACX60_00060	alpha/beta hydrolase	-0.175	-0.133554
ACX60_00065	anhydro-N-acetylmuramic acid kinase	0.0809	0.00969369
ACX60_00070	tyrosine--tRNA ligase	-0.308	-0.319336
ACX60_00100	glutathione S-transferase family protein	0.216	0.573647
ACX60_00105	TIGR04219 family outer membrane beta-barrel protein	-0.169	-0.113659
ACX60_00110	sodium-dependent transporter	0.277	0.415316
ACX60_00115	methionine/alanine import family NSS transporter small subunit	0.24	0.331814
ACX60_00120	16S rRNA (cytosine(967)-C(5))-methyltransferase RsmB	-0.103	-0.420938
ACX60_00125	methionyl-tRNA formyltransferase	-0.518	-0.263343
ACX60_00130	dihydroxy-acid dehydratase	0.406	0.206334
ACX60_00135	hypothetical protein	0.0789	0.121814
ACX60_00140	sulfite exporter TauE/SafE family protein	-0.0693	-0.250093
ACX60_00145	LysR family transcriptional regulator	-0.0134	0.217498
ACX60_00150	solute carrier family 23 protein	-0.338	-0.591004
ACX60_00155	phosphoenolpyruvate carboxylase	0.335	0.108848
ACX60_00160	TetR/AcrR family transcriptional regulator	0.0519	0.335908
ACX60_00165	efflux RND transporter periplasmic adaptor subunit	0.518	0.279471
ACX60_00170	efflux RND transporter permease subunit	0.3	0.359324
ACX60_00175	hypothetical protein	-0.0436	-0.275251
ACX60_00180	molecular chaperone DnaJ	0.0461	-1.41387
ACX60_00185	hypothetical protein	-0.979	-0.855832
ACX60_00190	4-hydroxy-tetrahydrodipicolinate reductase	0.522	0.367435
ACX60_00195	START domain-containing protein	0.0754	0.0128705
ACX60_00200	MFS transporter	0.066	-0.235336
ACX60_00205	2%2C5-didehydrogluconate reductase DkgB	0.17	-0.185153
ACX60_00210	LysR family transcriptional regulator	0.0376	-0.177082
ACX60_00215	hypothetical protein	-0.488	0.0530123
ACX60_00220	PLP-dependent aminotransferase family protein	0.288	0.0489326
ACX60_00225	NAD(P)-dependent alcohol dehydrogenase	0.429	0.602789
ACX60_00230	DNA-3-methyladenine glycosylase I	-0.034	0.0810129
ACX60_00235	hypothetical protein	-0.198	-0.0547677
ACX60_00240	M23 family metallopeptidase	0.238	0.208838
ACX60_00245	A/G-specific adenine glycosylase	-0.35	-0.254798
ACX60_00250	HIT family protein	-0.117	0.358744
ACX60_00255	dienelactone hydrolase family protein	0.45	0.449549
ACX60_00260	DUF1328 domain-containing protein	0.803	1.39348
ACX60_00265	YcgN family cysteine cluster protein	-0.643	0.233555
ACX60_00270	PQQ-dependent sugar dehydrogenase	0.641	1.00781
ACX60_00275	replication-associated recombination protein A	0.0957	0.25004
ACX60_00280	formate/nitrite transporter family protein	-0.249	0.124411
ACX60_00285	hypothetical protein	-0.626	0.868871
ACX60_00290	phosphoribosylaminoimidazolesuccinocarboxamide synthase	-0.136	-0.146766
ACX60_00295	hypothetical protein	0.181	-0.167224
ACX60_00300	4-hydroxy-tetrahydrodipicolinate synthase	-0.26	-0.111292
ACX60_00305	bifunctional nicotinamidase/pyrazinamidase	0.157	-0.0459543
ACX60_00310	bile acid:sodium symporter family protein	-0.0639	0.000780583
ACX60_00315	MATE family efflux transporter	0.0391	-0.346863
ACX60_00320	DUF523 domain-containing protein	0.301	-0.69124
ACX60_00325	4-hydroxyphenylpyruvate dioxygenase	-1.11	-1.64003
ACX60_00330	IclR family transcriptional regulator	0.369	0.0915215
ACX60_00335	VOC family protein	-0.481	-1.05318
ACX60_00340	maleylacetoacetate isomerase	-0.145	-1.49989
ACX60_00345	fumarylacetoacetase	-0.59	-1.7369
ACX60_00350	amino acid permease	-0.547	-1.61751
ACX60_00355	D-Ala-D-Ala carboxypeptidase family metallohydrolase	-0.256	0.513723
ACX60_00360	zinc metallochaperone GTPase ZigA	0.0858	0.711048
ACX60_00365	acyltransferase	-0.264	-0.353568
ACX60_00370	histidine utilization repressor	-0.169	-0.170013
ACX60_00375	HutD family protein	-0.117	-0.388511
ACX60_00380	urocanate hydratase	0.0134	-0.267549
ACX60_00385	histidine ammonia-lyase	-0.0384	-0.284959
ACX60_00390	amino acid permease	-0.275	-0.420194
ACX60_00395	imidazolonepropionase	-0.107	-0.436302
ACX60_00400	formimidoylglutamase	-0.0537	-0.451448
ACX60_00405	DUF885 domain-containing protein	-0.275	-0.0415
ACX60_00410	HAD family hydrolase	0.539	-0.148162
ACX60_00415	glutamate racemase	0.0902	0.111461
ACX60_00420	LysE family translocator	0.173	0.0493802
ACX60_00425	hypothetical protein	-0.249	0.0469328
ACX60_00430	hypothetical protein	-0.059	-0.531049
ACX60_00440	glutamine--fructose-6-phosphate transaminase (isomerizing)	-0.00376	-0.207688
ACX60_00445	bifunctional UDP-N-acetylglucosamine diphosphorylase/glucosamine-1-phosphate N-acetyltransferase GlmU	-0.135	-0.268358
ACX60_00450	phosphatidylglycerophosphatase A	-0.0141	-0.185884
ACX60_00455	thiamine-phosphate kinase	-0.0177	-0.627902
ACX60_00460	transcription antitermination factor NusB	-0.396	-0.261746
ACX60_00465	6%2C7-dimethyl-8-ribityllumazine synthase	-0.113	-0.136573
ACX60_00470	bifunctional 3%2C4-dihydroxy-2-butanone-4-phosphate synthase/GTP cyclohydrolase II	-0.018	-0.380529
ACX60_00475	hypothetical protein	-0.16	0.230708
ACX60_00480	phosphoserine phosphatase SerB	0.105	-0.0371552
ACX60_00485	hypothetical protein	0.392	0.297147
ACX60_00490	hypothetical protein	-0.0491	0.516705
ACX60_00495	D-aminoacyl-tRNA deacylase	-0.0876	-0.300214
ACX60_00500	catalase	0.0889	-0.105657
ACX60_00505	ankyrin repeat domain-containing protein	0.0952	-0.0467217
ACX60_00510	nicotinate phosphoribosyltransferase	0.472	0.270749
ACX60_00515	rhodanese-like domain-containing protein	0.0522	0.179264
ACX60_00520	archaetidylserine decarboxylase	-0.104	-0.253105
ACX60_00525	alpha/beta fold hydrolase	0.367	0.664677
ACX60_00530	phosphate regulon sensor histidine kinase PhoR	0.101	0.406948
ACX60_00535	phosphate regulon transcriptional regulator PhoB	0.0703	0.281745
ACX60_00540	TetR/AcrR family transcriptional regulator	0.184	0.197763
ACX60_00545	SDR family NAD(P)-dependent oxidoreductase	-0.0341	-0.116297
ACX60_00550	MATE family efflux transporter	-0.21	0.467829
ACX60_00555	pyridoxal phosphate-dependent aminotransferase	0.247	0.419682
ACX60_00560	DUF445 domain-containing protein	0.228	0.211233
ACX60_00565	hypothetical protein	0.404	0.48813
ACX60_00570	DUF924 family protein	0.426	0.386825
ACX60_00575	glutamate--cysteine ligase	0.00397	-0.156822
ACX60_00580	disulfide bond formation protein B	0.0129	0.133808
ACX60_00585	type VI secretion system Vgr family protein	-0.0901	-1.20182
ACX60_00605	peptidoglycan DD-metalloendopeptidase family protein	0.128	0.027225
ACX60_00610	hypothetical protein	-0.264	0.218332
ACX60_00615	SH3 domain-containing protein	-0.0158	-0.508816
ACX60_00630	haloacid dehalogenase-like hydrolase	-0.305	0.266039
ACX60_00635	DUF5991 domain-containing protein	-0.0915	-0.306341
ACX60_00640	hypothetical protein	0.248	0.427593
ACX60_00645	YqiA/YcfP family alpha/beta fold hydrolase	0.314	0.266512
ACX60_00650	DNA topoisomerase IV subunit B	0.228	0.119377
ACX60_00655	ureidoglycolate lyase	0.0346	0.404152
ACX60_00660	allantoicase	0.559	0.126956
ACX60_00665	FAD-dependent urate hydroxylase HpxO	0.133	0.201453
ACX60_00670	outer membrane protein OmpK	-0.179	-1.70297
ACX60_00675	nucleobase:cation symporter-2 family protein	0.358	0.610772
ACX60_00680	hydroxyisourate hydrolase	0.178	0.284589
ACX60_00685	2-oxo-4-hydroxy-4-carboxy-5-ureidoimidazoline decarboxylase	0.278	-0.775837
ACX60_00690	allantoinase PuuE	-0.235	0.11984
ACX60_00695	HPF/RaiA family ribosome-associated protein	0.769	1.07971
ACX60_00700	ankyrin repeat domain-containing protein	-0.178	-0.105964
ACX60_00705	transporter	0.114	0.147154
ACX60_00710	protein-disulfide reductase DsbD	-0.167	0.00415754
ACX60_00715	sensor domain-containing diguanylate cyclase	-0.672	0.407982
ACX60_00720	alpha/beta hydrolase	-0.19	0.121688
ACX60_00725	DUF2147 domain-containing protein	0.086	0.36646
ACX60_00730	arsenate reductase	0.12	0.243444
ACX60_00735	exodeoxyribonuclease III	-0.084	0.078194
ACX60_00740	orotate phosphoribosyltransferase	-0.0813	-0.562812
ACX60_00745	hypothetical protein	0.122	0.326039
ACX60_00750	TonB-dependent siderophore receptor	-0.992	-1.24343
ACX60_00755	DUF1737 domain-containing protein	-0.0628	0.594764
ACX60_00760	glutathione synthase	0.104	0.0829474
ACX60_00765	undecaprenyldiphospho-muramoylpentapeptide beta-N-acetylglucosaminyltransferase	-0.06	-0.0327292
ACX60_00770	UDP-N-acetylmuramate--L-alanine ligase	-0.119	-0.160324
ACX60_00775	D-alanine--D-alanine ligase	0.144	0.037992
ACX60_00780	cell division protein FtsQ/DivIB	0.0757	-0.0663193
ACX60_00785	cell division protein FtsA	0.16	0.0171988
ACX60_00790	cell division protein FtsZ	0.294	0.160572
ACX60_00795	UDP-3-O-acyl-N-acetylglucosamine deacetylase	0.0037	-0.508203
ACX60_00800	DciA family protein	-0.0549	0.147329
ACX60_00805	M23 family metallopeptidase	-0.0399	-0.0238015
ACX60_00810	pyruvate dehydrogenase (acetyl-transferring)%2C homodimeric type	0.279	0.129081
ACX60_00815	2-oxo acid dehydrogenase subunit E2	0.336	0.322579
ACX60_00820	hypothetical protein	0.187	0.425457
ACX60_00825	TMEM165/GDT1 family protein	-0.419	0.320833
ACX60_00830	TonB-dependent siderophore receptor	-0.491	-0.301569
ACX60_00835	MBL fold metallo-hydrolase	0.312	0.0777692
ACX60_00840	YkgJ family cysteine cluster protein	0.0604	-0.762199
ACX60_00845	IMP dehydrogenase	0.0254	0.131478
ACX60_00850	phosphoglucosamine mutase	0.0839	-0.112037
ACX60_00855	pyridoxamine 5'-phosphate oxidase	0.12	-0.209124
ACX60_00860	single-stranded-DNA-specific exonuclease RecJ	-0.229	-0.553224
ACX60_00865	putative porin	0.242	0.415749
ACX60_00870	peptide chain release factor 2	0.0395	-0.511197
ACX60_00870	peptide chain release factor 2	0.0395	-0.511197
ACX60_00875	helix-turn-helix transcriptional regulator	-0.214	-0.497071
ACX60_00880	alkene reductase	-0.415	-0.46386
ACX60_00885	3-deoxy-D-manno-octulosonic acid transferase	0.0939	-0.189224
ACX60_00890	16S rRNA (uracil(1498)-N(3))-methyltransferase	-0.342	-0.437985
ACX60_00895	mechanosensitive ion channel family protein	-0.348	-0.141091
ACX60_00900	DUF805 domain-containing protein	0.117	0.452045
ACX60_00905	acetate--CoA ligase	0.579	-0.293526
ACX60_00910	cysteine hydrolase family protein	0.0855	0.577386
ACX60_00915	winged helix-turn-helix transcriptional regulator	0.196	0.307897
ACX60_00920	dimethyl sulfone monooxygenase SfnG	0.176	0.260237
ACX60_00925	FMN reductase	0.274	-0.209067
ACX60_00930	response regulator transcription factor	-0.058	0.0649794
ACX60_00935	hypothetical protein	0.267	1.3482
ACX60_00940	PAS domain-containing hybrid sensor histidine kinase/response regulator	0.0401	-0.148075
ACX60_00945	DUF485 domain-containing protein	0.401	-1.14311
ACX60_00950	cation acetate symporter	0.246	-1.17936
ACX60_00955	ion channel	0.539	0.4132
ACX60_00960	choline BCCT transporter BetT	-0.21	0.695013
ACX60_00965	porin Omp33-36	-0.213	-1.62359
ACX60_00970	GGDEF domain-containing protein	0.0248	0.307646
ACX60_00975	excinuclease ABC subunit UvrA	0.176	-0.509961
ACX60_00980	TetR/AcrR family transcriptional regulator	0.0488	-0.0659169
ACX60_00985	zinc-binding dehydrogenase	0.207	0.109185
ACX60_00990	DUF1304 domain-containing protein	0.00432	0.363146
ACX60_00995	GlpM family protein	-0.192	-0.296722
ACX60_01000	thiaminase II	0.127	0.362399
ACX60_01005	DUF475 domain-containing protein	0.0934	-0.549001
ACX60_01010	MFS transporter	0.129	0.152395
ACX60_01015	single-stranded DNA-binding protein	0.0712	0.224079
ACX60_01020	AzlD domain-containing protein	-0.209	0.310691
ACX60_01025	AzlC family ABC transporter permease	0.133	0.360241
ACX60_01030	XRE family transcriptional regulator	-0.35	0.0792609
ACX60_01035	amino acid permease	-0.0274	0.228382
ACX60_01040	PLP-dependent aminotransferase family protein	0.0205	-0.233706
ACX60_01045	4-aminobutyrate--2-oxoglutarate transaminase	0.215	0.0129768
ACX60_01050	NAD-dependent succinate-semialdehyde dehydrogenase	0.534	0.439484
ACX60_01055	LysR substrate-binding domain-containing protein	0.0303	0.267575
ACX60_01060	isochorismate family cysteine hydrolase YcaC	0.15	0.955487
ACX60_01065	pirin family protein	0.459	0.208949
ACX60_01070	FAD-dependent oxidoreductase	0.0573	0.0133768
ACX60_01075	class I SAM-dependent methyltransferase	-0.118	-0.254644
ACX60_01080	GFA family protein	-0.115	0.505717
ACX60_01085	hypothetical protein	-0.256	-1.7755
ACX60_01095	MFS transporter	0.48	0.612567
ACX60_01100	LysR family transcriptional regulator	-0.00429	-0.0572768
ACX60_01105	DMT family transporter	0.251	-0.179489
ACX60_01110	hypothetical protein	-0.032	0.190392
ACX60_01115	hypothetical protein	0.132	0.259105
ACX60_01120	aldo/keto reductase	0.2	0.278859
ACX60_01125	response regulator transcription factor	0.607	0.206818
ACX60_01130	GNAT family N-acetyltransferase	0.251	0.00328974
ACX60_01140	carboxymuconolactone decarboxylase family protein	-0.0942	0.274574
ACX60_01145	helix-turn-helix domain-containing protein	0.488	-0.168139
ACX60_01150	hypothetical protein	-0.394	-0.0866587
ACX60_01155	hypothetical protein	0.293	-0.357774
ACX60_01160	hypothetical protein	0.0453	-0.296437
ACX60_01165	hypothetical protein	-0.0994	-0.00246505
ACX60_01170	DUF6500 family protein	-0.029	0.553975
ACX60_01175	helix-turn-helix domain-containing protein	-0.192	0.369282
ACX60_01180	NAD(P)H-dependent oxidoreductase	-0.32	0.182131
ACX60_01185	hypothetical protein	-0.0982	-0.101794
ACX60_01190	hypothetical protein	-0.0705	-0.0468736
ACX60_01195	DHCW motif cupin fold protein	0.706	0.230852
ACX60_01200	isoprenoid biosynthesis glyoxalase ElbB	-0.24	0.114873
ACX60_01205	AraC family transcriptional regulator	-1.39	-0.713731
ACX60_01215	potassium transporter Kup	-0.0344	0.0401745
ACX60_01220	hypothetical protein	-0.0187	0.0937337
ACX60_01225	DNA/RNA non-specific endonuclease	-0.012	-0.375262
ACX60_01230	LysE family translocator	-0.488	0.347158
ACX60_01235	hypothetical protein	0.374	0.361829
ACX60_01240	aquaporin Z	0.196	0.885369
ACX60_01245	AraC family transcriptional regulator	0.175	0.141572
ACX60_01250	hypothetical protein	0.599	0.348869
ACX60_01255	imidazole glycerol phosphate synthase subunit HisF	0.0683	-0.0888204
ACX60_01260	homoserine kinase	-0.0337	-0.110981
ACX60_01265	DUF1294 domain-containing protein	-0.131	-0.222081
ACX60_01270	membrane protein	-0.0617	0.456361
ACX60_01275	antibiotic biosynthesis monooxygenase	-0.224	0.424291
ACX60_01280	DMT family transporter	-0.242	-0.0814762
ACX60_01285	XRE family transcriptional regulator	0.17	-1.12999
ACX60_01290	1-(5-phosphoribosyl)-5-[(5-phosphoribosylamino)methylideneamino]imidazole-4-carboxamide isomerase	0.224	0.135915
ACX60_01295	3'-5' exonuclease	-0.193	0.0780133
ACX60_01300	DUF805 domain-containing protein	-0.0507	0.814663
ACX60_01305	imidazole glycerol phosphate synthase subunit HisH	-0.207	-0.968529
ACX60_01310	imidazoleglycerol-phosphate dehydratase HisB	-0.0748	-0.487439
ACX60_01315	GNAT family N-acetyltransferase	0.223	0.484059
ACX60_01330	GNAT family acetyltransferase	0.507	0.13259
ACX60_01335	acetyl-CoA hydrolase/transferase family protein	0.184	-0.890958
ACX60_01340	ATP-binding protein	0.0824	0.145911
ACX60_01345	two-component system response regulator OmpR	0.334	0.341175
ACX60_01350	Tex family protein	0.106	-0.345667
ACX60_01355	SulP family inorganic anion transporter	0.274	0.697564
ACX60_01360	SDR family NAD(P)-dependent oxidoreductase	-0.249	0.438339
ACX60_01365	CopD family protein	-0.0166	0.216201
ACX60_01370	DUF3817 domain-containing protein	0.0787	-0.519189
ACX60_01375	helix-turn-helix domain-containing protein	0.225	-0.150655
ACX60_01380	aminotransferase class I/II-fold pyridoxal phosphate-dependent enzyme	0.125	0.570604
ACX60_01385	energy-dependent translational throttle protein EttA	-0.00107	-0.410661
ACX60_01390	SEL1-like repeat protein	0.482	0.859147
ACX60_01395	hypothetical protein	-0.499	-0.229915
ACX60_01400	hypothetical protein	-0.121	-0.198495
ACX60_01405	TolC family protein	0.0461	-0.399364
ACX60_01410	efflux RND transporter periplasmic adaptor subunit	-0.18	-0.0544332
ACX60_01415	CusA/CzcA family heavy metal efflux RND transporter	0.341	-0.0201151
ACX60_01420	cation diffusion facilitator family transporter	0.364	0.448224
ACX60_01425	hypothetical protein	-0.188	0.35989
ACX60_01430	hypothetical protein	0.392	0.2138
ACX60_01445	hypothetical protein	0.366	0.414551
ACX60_01450	amino acid permease	-0.378	-1.19424
ACX60_01465	glutamate--tRNA ligase	-0.239	-0.252457
ACX60_01470	hypothetical protein	-0.132	0.502466
ACX60_01475	sulfate ABC transporter substrate-binding protein	1.08	-0.189949
ACX60_01480	16S rRNA (cytosine(1402)-N(4))-methyltransferase RsmH	0.255	-0.345713
ACX60_01485	cell division protein FtsL	-0.0715	-0.32808
ACX60_01490	penicillin-binding protein PBP3	0.000234	-0.0306351
ACX60_01495	UDP-N-acetylmuramoyl-L-alanyl-D-glutamate--2%2C6-diaminopimelate ligase	-0.113	-0.117837
ACX60_01500	UDP-N-acetylmuramoyl-tripeptide--D-alanyl-D-alanine ligase	-0.229	-0.272863
ACX60_01505	phospho-N-acetylmuramoyl-pentapeptide-transferase	0.0596	0.00480953
ACX60_01510	hypothetical protein	0.217	0.059463
ACX60_01515	methyltransferase domain-containing protein	0.181	-0.0822141
ACX60_01520	penicillin-binding protein PBP1a	-0.18	-0.0643502
ACX60_01525	pilus assembly protein PilM	0.488	0.148661
ACX60_01530	PilN domain-containing protein	0.726	-0.0178235
ACX60_01535	type 4a pilus biogenesis protein PilO	0.251	-0.163345
ACX60_01540	pilus assembly protein PilP	0.129	-0.00885601
ACX60_01545	type IV pilus secretin PilQ	-0.143	0.190024
ACX60_01550	shikimate kinase AroK	-0.0084	0.325808
ACX60_01555	3-dehydroquinate synthase	0.261	-0.0564605
ACX60_01560	hypothetical protein	-0.259	0.151258
ACX60_01565	glutamate synthase large subunit	0.488	-0.236258
ACX60_01570	glutamate synthase subunit beta	0.5	-0.201865
ACX60_01575	metal-dependent hydrolase	-0.0622	-0.101954
ACX60_01580	LemA family protein	0.304	0.546727
ACX60_01585	TPM domain-containing protein	0.554	0.246907
ACX60_01590	TPM domain-containing protein	0.186	0.298187
ACX60_01595	pilin	-0.0353	0.282792
ACX60_01600	O-antigen ligase family protein	-0.163	-0.0343381
ACX60_01605	bacterioferritin	0.431	0.870065
ACX60_01610	bacterioferritin-associated ferredoxin	-0.0672	-1.14135
ACX60_01615	RidA family protein	-0.135	0.509921
ACX60_01620	HD domain-containing protein	-0.0213	0.219306
ACX60_01625	DNA-directed RNA polymerase subunit omega	-0.249	-0.28256
ACX60_01630	guanylate kinase	-0.404	-0.0249817
ACX60_01635	4-hydroxy-3-methylbut-2-enyl diphosphate reductase	0.264	0.120053
ACX60_01640	GspH/FimT family pseudopilin	-0.0232	-0.00205742
ACX60_01645	type IV pilus modification protein PilV		-1.23551
ACX60_01650	PilW family protein	-0.0922	0.370905
ACX60_01655	hypothetical protein	-0.255	-0.222237
ACX60_01660	PilC/PilY family type IV pilus protein	0.0442	0.0542806
ACX60_01665	type IV pilin protein	0.106	0.148738
ACX60_01670	type IV pilin protein	-0.314	-0.375101
ACX60_01675	30S ribosomal protein S16	-0.265	-1.30766
ACX60_01680	ribosome maturation factor RimM	0.229	-1.52469
ACX60_01685	tRNA (guanosine(37)-N1)-methyltransferase TrmD	-0.0226	-1.54379
ACX60_01690	50S ribosomal protein L19	-0.189	-1.20727
ACX60_01695	triacylglycerol lipase	-0.181	-0.580497
ACX60_01700	lipase secretion chaperone	0.703	-0.59423
ACX60_01705	tRNA pseudouridine(55) synthase TruB	-0.62	-1.21156
ACX60_01710	TSUP family transporter	-0.173	-0.633553
ACX60_01715	hemerythrin domain-containing protein	0.0976	0.886236
ACX60_01720	EamA family transporter	-0.163	0.213925
ACX60_01725	EamA family transporter	0.0779	0.0445623
ACX60_01730	phosphoglycerate dehydrogenase	0.0928	-0.194473
ACX60_01735	FAD-binding oxidoreductase	0.0281	-0.100251
ACX60_01740	hypothetical protein	-0.105	0.717391
ACX60_01745	putative quinol monooxygenase	-0.00216	0.392376
ACX60_01750	NAD(P)H-dependent oxidoreductase	0.169	-0.228543
ACX60_01755	hypothetical protein	-0.0219	0.19868
ACX60_01760	MFS transporter	-0.51	-1.28885
ACX60_01765	YccS family putative transporter	0.0697	0.10428
ACX60_01770	superoxide dismutase family protein	0.0784	0.516823
ACX60_01775	AI-2E family transporter	0.0692	0.265263
ACX60_01780	ParA family protein	0.308	0.344231
ACX60_01785	Holliday junction resolvase-like protein	0.0892	-0.148688
ACX60_01790	hypothetical protein	-0.116	0.247799
ACX60_01795	hypothetical protein	-0.0144	0.329513
ACX60_01800	class I SAM-dependent methyltransferase	-0.206	0.133424
ACX60_01805	hypothetical protein	-0.207	-0.364299
ACX60_01810	amino acid permease	0.206	-0.382057
ACX60_01815	Glu/Leu/Phe/Val dehydrogenase	-0.0564	-0.428598
ACX60_01820	aspartate aminotransferase family protein	-0.284	-0.487977
ACX60_01825	arginine N-succinyltransferase	-0.353	-0.597186
ACX60_01830	succinylglutamate-semialdehyde dehydrogenase	-0.0544	-0.569863
ACX60_01835	N-succinylarginine dihydrolase	-0.0711	-0.538024
ACX60_01840	succinylglutamate desuccinylase	-0.177	-0.545455
ACX60_01845	hypothetical protein	-0.291	-0.0351395
ACX60_01850	hypothetical protein		0.570132
ACX60_01855	S8 family serine peptidase	0.394	0.56764
ACX60_01860	hypothetical protein	-0.409	0.389501
ACX60_01865	hypothetical protein	0.028	0.126895
ACX60_01870	LysR family transcriptional regulator	0.297	-0.309604
ACX60_01875	DMT family transporter	-0.354	0.0194641
ACX60_01880	S41 family peptidase	-0.294	0.0555455
ACX60_01885	YciI family protein	-0.836	-0.269466
ACX60_01890	hypothetical protein	-0.395	-0.273174
ACX60_01895	glycine--tRNA ligase subunit beta	-0.0464	-0.456411
ACX60_01900	glycine--tRNA ligase subunit alpha	-0.303	-0.55885
ACX60_01905	tetracycline resistance MFS efflux pump	0.173	0.207001
ACX60_01910	putative DNA modification/repair radical SAM protein	0.336	0.667937
ACX60_01915	TIGR03915 family putative DNA repair protein	-0.375	-0.180736
ACX60_01920	HPP family protein	-0.388	-0.933944
ACX60_01925	PspC domain-containing protein	0.152	-0.7258
ACX60_01930	hypothetical protein	0.00233	-0.0518389
ACX60_01935	acyl-CoA dehydrogenase C-terminal domain-containing protein	0.371	0.336102
ACX60_01940	hypothetical protein	0.454	0.352644
ACX60_01945	shikimate dehydrogenase	0.475	0.200768
ACX60_01950	oxygen-dependent coproporphyrinogen oxidase	0.428	0.987237
ACX60_01955	GTP cyclohydrolase II	-0.265	0.116596
ACX60_01960	1-deoxy-D-xylulose-5-phosphate synthase	-0.104	-0.450849
ACX60_01965	inositol monophosphatase family protein	-0.286	-0.302758
ACX60_01970	DEAD/DEAH box helicase	-0.185	-1.91384
ACX60_01980	ABC transporter ATP-binding protein	-0.193	-0.249932
ACX60_01985	lipid asymmetry maintenance ABC transporter permease subunit MlaE	-0.0241	-0.259708
ACX60_01990	outer membrane lipid asymmetry maintenance protein MlaD	0.0772	-0.160543
ACX60_01995	ABC transporter substrate-binding protein	0.13	0.06446
ACX60_02000	STAS domain-containing protein	-0.331	-0.0155024
ACX60_02005	CorA family divalent cation transporter	-0.199	-0.357127
ACX60_02010	TIGR00730 family Rossman fold protein	0.397	0.113965
ACX60_02015	NUDIX domain-containing protein	0.0258	-0.0286364
ACX60_02020	phosphoribosyltransferase family protein	-0.372	-0.262343
ACX60_02025	ATP-dependent DNA helicase RecG	3.11e-05	-0.00251676
ACX60_02030	NAD-dependent epimerase/dehydratase family protein	0.0318	-0.166058
ACX60_02035	putative multidrug efflux protein AdeT2	0.0254	-0.233106
ACX60_02040	glycerol-3-phosphate 1-O-acyltransferase PlsB	-0.0386	-0.249065
ACX60_02045	acyl-CoA thioesterase II	0.207	0.054752
ACX60_02050	dicarboxylate/amino acid:cation symporter	0.398	0.421104
ACX60_02055	metal-dependent hydrolase	0.00334	0.396223
ACX60_02060	ribosome biogenesis GTP-binding protein YihA/YsxC	-0.132	0.0876253
ACX60_02065	Rrf2 family transcriptional regulator	0.121	0.0161853
ACX60_02070	globin domain-containing protein	0.192	0.556945
ACX60_02075	helicase HerA-like domain-containing protein	0.19	0.499126
ACX60_02080	PLP-dependent transferase	0.0295	0.308925
ACX60_02085	type 1 glutamine amidotransferase	0.126	-0.172791
ACX60_02090	30S ribosomal protein S10	-0.283	-1.4824
ACX60_02095	50S ribosomal protein L3	0.0656	-1.56705
ACX60_02100	50S ribosomal protein L4	0.0965	-1.53571
ACX60_02105	50S ribosomal protein L23	-0.168	-1.58966
ACX60_02110	50S ribosomal protein L2	-0.248	-1.53332
ACX60_02115	30S ribosomal protein S19	0.0103	-1.56462
ACX60_02120	50S ribosomal protein L22	0.303	-1.51029
ACX60_02125	30S ribosomal protein S3	0.175	-1.48619
ACX60_02130	50S ribosomal protein L16	0.389	-1.51316
ACX60_02135	50S ribosomal protein L29	0.281	-1.52106
ACX60_02140	30S ribosomal protein S17	-0.125	-1.44378
ACX60_02145	50S ribosomal protein L14	-0.307	-1.49128
ACX60_02150	50S ribosomal protein L24	-0.318	-1.57757
ACX60_02155	50S ribosomal protein L5	-0.227	-1.47831
ACX60_02160	30S ribosomal protein S14	0.0731	-1.55608
ACX60_02165	30S ribosomal protein S8	-0.557	-1.62193
ACX60_02170	50S ribosomal protein L6	0.153	-1.53138
ACX60_02175	50S ribosomal protein L18	-0.185	-1.50034
ACX60_02180	30S ribosomal protein S5	0.157	-1.5112
ACX60_02185	50S ribosomal protein L30	-0.338	-1.74952
ACX60_02190	50S ribosomal protein L15	0.216	-1.51789
ACX60_02195	preprotein translocase subunit SecY	-0.13	-1.46679
ACX60_02200	50S ribosomal protein L36	-0.679	-1.42322
ACX60_02205	30S ribosomal protein S13	-0.0157	-1.14538
ACX60_02210	30S ribosomal protein S11	-0.235	-1.09031
ACX60_02215	30S ribosomal protein S4	-0.168	-1.26086
ACX60_02220	DNA-directed RNA polymerase subunit alpha	0.198	-1.27894
ACX60_02225	50S ribosomal protein L17	-0.304	-1.2621
ACX60_02230	NAD(P)/FAD-dependent oxidoreductase	0.173	0.238692
ACX60_02235	acyl-CoA dehydrogenase family protein	0.0937	0.306366
ACX60_02240	succinate dehydrogenase assembly factor 2	-0.0126	0.465607
ACX60_02245	hypothetical protein	-0.973	-0.761848
ACX60_02250	hypothetical protein	0.498	-0.466827
ACX60_02255	rhombosortase	0.111	-0.771166
ACX60_02260	TRAP transporter large permease subunit	0.231	-0.271362
ACX60_02265	hypothetical protein	-0.147	-1.12481
ACX60_02270	YheV family putative zinc ribbon protein	0.718	-0.727877
ACX60_02275	M3 family metallopeptidase	0.241	-0.872933
ACX60_02280	ribonuclease R	0.138	0.205836
ACX60_02300	HAD-IB family hydrolase	-0.165	-0.419432
ACX60_02305	hypothetical protein	0.335	0.233574
ACX60_02315	nitroreductase family protein	-0.509	0.194277
ACX60_02320	YcxB family protein	0.172	0.158431
ACX60_02325	fumarylacetoacetate hydrolase family protein	0.471	0.361085
ACX60_02330	helix-turn-helix transcriptional regulator	0.288	0.204491
ACX60_02335	DMT family transporter	0.69	0.94921
ACX60_02340	YihY family inner membrane protein	0.363	0.418825
ACX60_02345	NAD(P)H:quinone oxidoreductase	0.174	0.266163
ACX60_02350	xanthine phosphoribosyltransferase	-0.524	-1.45578
ACX60_02355	DUF3108 domain-containing protein	0.0146	0.208025
ACX60_02360	hypothetical protein	-0.0303	0.254802
ACX60_02365	energy transducer TonB	0.371	-0.247226
ACX60_02370	rRNA maturation RNase YbeY	-0.0506	0.414159
ACX60_02375	PhoH family protein	0.286	0.528027
ACX60_02380	tRNA (N6-isopentenyl adenosine(37)-C2)-methylthiotransferase MiaB	-0.283	-0.520809
ACX60_02385	lytic transglycosylase domain-containing protein	-0.0227	0.267055
ACX60_02390	hypothetical protein	-0.438	-0.0151711
ACX60_02395	malate dehydrogenase	0.0667	-0.3309
ACX60_02400	DUF2789 family protein	0.488	1.18618
ACX60_02405	hypothetical protein	0.14	-1.14457
ACX60_02410	2OG-Fe(II) oxygenase	-0.311	0.00674638
ACX60_02415	23S rRNA (adenine(2030)-N(6))-methyltransferase RlmJ	-0.0845	-0.0954108
ACX60_02420	CDP-diacylglycerol--serine O-phosphatidyltransferase	0.0102	-0.032398
ACX60_02425	DUF6670 family protein	0.0597	0.127282
ACX60_02455	GFA family protein	0.00821	0.360752
ACX60_02460	DUF4256 domain-containing protein	-0.125	0.0500457
ACX60_02465	acyl-CoA dehydrogenase family protein	0.0918	0.00468599
ACX60_02470	TetR/AcrR family transcriptional regulator	0.089	-0.1759
ACX60_02475	acyclic terpene utilization AtuA family protein	0.879	0.218031
ACX60_02480	SDR family oxidoreductase	0.307	0.218083
ACX60_02485	carboxyl transferase domain-containing protein	0.411	0.332329
ACX60_02490	acyl-CoA dehydrogenase family protein	0.00617	0.306801
ACX60_02495	enoyl-CoA hydratase-related protein	0.44	0.153857
ACX60_02500	acetyl/propionyl/methylcrotonyl-CoA carboxylase subunit alpha	0.454	0.368756
ACX60_02505	hypothetical protein	-0.368	0.201827
ACX60_02510	ClpXP protease specificity-enhancing factor	-0.312	0.120315
ACX60_02515	glutathione S-transferase N-terminal domain-containing protein	-0.0111	-0.212452
ACX60_02520	30S ribosomal protein S9	-0.398	-1.57658
ACX60_02525	50S ribosomal protein L13	-0.23	-1.54364
ACX60_02530	4-hydroxythreonine-4-phosphate dehydrogenase PdxA	0.0732	-0.17329
ACX60_02535	16S rRNA (adenine(1518)-N(6)/adenine(1519)-N(6))-dimethyltransferase RsmA	-0.141	-0.396513
ACX60_02540	symmetrical bis(5'-nucleosyl)-tetraphosphatase	0.004	-0.33226
ACX60_02545	DUF2147 domain-containing protein	0.024	0.260802
ACX60_02550	LrgB family protein	0.154	0.502296
ACX60_02555	hypothetical protein	0.541	0.327379
ACX60_02560	ribosome rescue GTPase HflX	0.0675	0.195772
ACX60_02565	lysophospholipid acyltransferase family protein	-0.0392	0.1415
ACX60_02570	phospholipase D family protein	-0.0411	-0.14954
ACX60_02575	metallophosphoesterase	-0.292	0.467805
ACX60_02580	OmpA family protein	0.051	0.077525
ACX60_02585	diguanylate cyclase	-0.254	-0.0763248
ACX60_02590	YfiR family protein	-0.302	-0.0465564
ACX60_02620	dihydrolipoyl dehydrogenase	0.466	0.950758
ACX60_02625	hypothetical protein	0.0299	0.210234
ACX60_02630	TIGR01244 family sulfur transferase	-0.00256	0.693376
ACX60_02635	alpha/beta hydrolase	0.0993	0.147098
ACX60_02640	thioredoxin TrxC	0.114	0.278873
ACX60_02645	acyl-CoA thioesterase	0.126	0.187538
ACX60_02650	DUF4442 domain-containing protein	0.0642	0.180951
ACX60_02660	hypothetical protein	0.0143	0.433998
ACX60_02665	hypothetical protein	0.0716	0.391417
ACX60_02670	hypothetical protein	0.0495	0.0839465
ACX60_02680	YfbU family protein	0.592	0.258369
ACX60_02685	PD-(D/E)XK nuclease family protein	0.258	0.0291629
ACX60_02690	hypothetical protein	0.106	0.286888
ACX60_02695	inovirus-type Gp2 protein	0.056	0.141623
ACX60_02700	hypothetical protein	0.0251	0.170393
ACX60_02705	hypothetical protein	-0.283	0.136794
ACX60_02710	hypothetical protein	-0.153	-0.861781
ACX60_02715	hypothetical protein	-0.129	-0.347516
ACX60_02720	hypothetical protein	-0.299	-0.182905
ACX60_02725	hypothetical protein	-0.167	-0.141766
ACX60_02730	hypothetical protein		0.375829
ACX60_02735	DUF932 domain-containing protein	-0.133	-0.0119058
ACX60_02740	CopD family protein	0.14	0.339058
ACX60_02745	copper resistance protein CopC	-0.17	0.75947
ACX60_02750	heavy metal translocating P-type ATPase	0.26	0.842932
ACX60_02755	heavy metal sensor histidine kinase	-0.059	0.226759
ACX60_02760	heavy metal response regulator transcription factor	0.303	-0.0648371
ACX60_02765	hypothetical protein	-0.231	0.598195
ACX60_02770	multicopper oxidase domain-containing protein	0.0764	0.388067
ACX60_02775	copper resistance protein B	0.285	0.392682
ACX60_02780	hypothetical protein	0.0249	0.599615
ACX60_02785	TolC family protein	-0.153	0.104279
ACX60_02790	efflux RND transporter periplasmic adaptor subunit	0.215	-0.169931
ACX60_02795	efflux RND transporter permease subunit	0.0834	0.0789927
ACX60_02800	copper-binding protein	0.183	0.583333
ACX60_02805	ferrous iron transporter B	-0.484	-0.616035
ACX60_02810	FeoA family protein	-0.00233	-0.667341
ACX60_02815	cation diffusion facilitator family transporter	-0.262	-0.622863
ACX60_02820	Cd(II)/Pb(II)-responsive transcriptional regulator	0.362	-0.0207916
ACX60_02825	restriction endonuclease	0.221	0.274419
ACX60_02830	hypothetical protein	0.251	0.41037
ACX60_02835	GNAT family N-acetyltransferase	0.227	0.593186
ACX60_02840	tyrosine-type recombinase/integrase	-0.0406	0.0477902
ACX60_02845	YajQ family cyclic di-GMP-binding protein	-0.136	0.300108
ACX60_02850	rhodanese-like domain-containing protein	0.45	0.755099
ACX60_02855	FAD-dependent 5-carboxymethylaminomethyl-2-thiouridine(34) oxidoreductase MnmC	-0.369	-0.666386
ACX60_02860	hypothetical protein	-0.198	-0.551781
ACX60_02865	YciI family protein	0.412	-0.182749
ACX60_02870	septation protein IspZ	-0.724	-0.205487
ACX60_02875	PHP domain-containing protein	0.0475	0.0830314
ACX60_02880	bestrophin family protein	0.202	0.0589296
ACX60_02885	DNA repair protein RadC	-0.129	-0.425374
ACX60_02890	bifunctional phosphopantothenoylcysteine decarboxylase/phosphopantothenate--cysteine ligase CoaBC	0.163	-0.0752811
ACX60_02895	protein translocase subunit SecF	0.112	-0.347564
ACX60_02900	protein translocase subunit SecD	0.132	-0.326947
ACX60_02905	preprotein translocase subunit YajC	-0.126	-0.184964
ACX60_02910	tRNA guanosine(34) transglycosylase Tgt	-0.174	-0.964809
ACX60_02915	LemA family protein	0.0461	0.686085
ACX60_02920	hypothetical protein	-0.117	0.301012
ACX60_02925	tRNA preQ1(34) S-adenosylmethionine ribosyltransferase-isomerase QueA	-0.3	-0.604509
ACX60_02935	integrase arm-type DNA-binding domain-containing protein	0.834	0.559896
ACX60_02940	hypothetical protein	0.0626	0.680975
ACX60_02950	helix-turn-helix transcriptional regulator	0.266	0.0187378
ACX60_02955	hypothetical protein	0.482	0.0746891
ACX60_02960	GreA/GreB family elongation factor	-0.101	0.0595765
ACX60_02965	hypothetical protein	-0.0775	-0.0648442
ACX60_02970	hypothetical protein		-0.109717
ACX60_02975	HAMP domain-containing sensor histidine kinase	0.655	0.667835
ACX60_02980	bifunctional [glutamate--ammonia ligase]-adenylyl-L-tyrosine phosphorylase/[glutamate--ammonia-ligase] adenylyltransferase	0.539	0.305655
ACX60_02985	branched-chain amino acid transaminase	0.298	0.426043
ACX60_02990	ELM1/GtrOC1 family putative glycosyltransferase	0.0658	0.289673
ACX60_02995	glycosyltransferase	-0.177	0.0641883
ACX60_03000	polysaccharide deacetylase family protein	0.106	-0.0186238
ACX60_03005	glycosyltransferase family 2 protein	-0.107	0.0455774
ACX60_03010	glycosyltransferase	-0.0255	-0.174596
ACX60_03015	glycosyl hydrolase Ghy	-0.305	-0.219832
ACX60_03020	glycosyltransferase family 25 protein	-0.385	-0.252942
ACX60_03025	UDP-N-acetylglucosamine 2-epimerase (non-hydrolyzing)	-0.393	0.101458
ACX60_03030	glycosyltransferase	-0.438	-0.219484
ACX60_03035	hypothetical protein	-0.348	-0.364919
ACX60_03040	aspartate--tRNA ligase	-0.251	-0.389429
ACX60_03045	DUF4184 family protein	-0.165	0.273101
ACX60_03050	zinc piracy TonB-dependent receptor ZnuD	0.128	0.757881
ACX60_03055	phospholipase D family protein	0.576	0.214906
ACX60_03060	hypothetical protein	-0.114	-0.165976
ACX60_03065	RcnB family protein	0.226	0.164694
ACX60_03070	phosphate-starvation-inducible PsiE family protein	-0.0697	1.10619
ACX60_03075	acyl-CoA dehydrogenase C-terminal domain-containing protein	0.386	0.575517
ACX60_03080	acyl-CoA dehydrogenase C-terminal domain-containing protein	0.385	0.642186
ACX60_03085	hypothetical protein	-0.00282	0.258116
ACX60_03090	sensor histidine kinase efflux regulator BaeS	0.333	0.307949
ACX60_03095	response regulator	0.109	0.425739
ACX60_03100	YdiU family protein	-0.0367	0.269295
ACX60_03105	acyl-CoA desaturase	-0.0323	0.651909
ACX60_03110	META domain-containing protein	0.0154	0.240236
ACX60_03115	glycerophosphodiester phosphodiesterase	-0.092	0.00565585
ACX60_03120	cob(I)yrinic acid a%2Cc-diamide adenosyltransferase	0.125	-0.286534
ACX60_03125	TonB-dependent receptor	-0.437	0.281766
ACX60_03130	phosphoribosylanthranilate isomerase	0.115	-0.250768
ACX60_03135	tryptophan synthase subunit beta	0.412	0.164835
ACX60_03140	DUF1543 domain-containing protein	0.00608	0.0120448
ACX60_03145	DUF2804 domain-containing protein	0.0414	-0.489646
ACX60_03150	metal-dependent hydrolase	-0.196	0.149654
ACX60_03155	AraC family transcriptional regulator	-0.0528	-0.0289765
ACX60_03160	tryptophan synthase subunit alpha	0.0845	-0.383347
ACX60_03165	acetyl-CoA carboxylase%2C carboxyltransferase subunit beta	0.156	-0.356902
ACX60_03170	bifunctional tetrahydrofolate synthase/dihydrofolate synthase	-0.269	-0.481077
ACX60_03175	SPOR domain-containing protein	0.375	-0.112996
ACX60_03180	dual specificity protein phosphatase family protein	-0.0638	0.293264
ACX60_03185	MBL fold metallo-hydrolase	0.414	0.182757
ACX60_03190	peroxiredoxin	0.438	0.672772
ACX60_03195	preprotein translocase subunit SecA	0.0455	-0.830021
ACX60_03200	hypothetical protein	-0.0567	0.560248
ACX60_03205	MFS transporter	-0.149	0.128257
ACX60_03210	hemolysin III family protein	0.616	0.919496
ACX60_03215	SAM-dependent methyltransferase	-0.03	0.144775
ACX60_03220	GNAT family N-acetyltransferase	0.14	-0.00570257
ACX60_03225	patatin family protein	-0.26	-0.900899
ACX60_03230	hypothetical protein	-0.153	-0.849537
ACX60_03235	3-hydroxyacyl-CoA dehydrogenase NAD-binding domain-containing protein	0.562	0.440092
ACX60_03240	acetyl-CoA C-acetyltransferase	0.0485	0.307277
ACX60_03245	AraC family transcriptional regulator	-0.377	-0.31418
ACX60_03250	CaiB/BaiF CoA-transferase family protein	0.313	-0.339231
ACX60_03255	carbohydrate porin	-0.215	0.145188
ACX60_03260	glucose/quinate/shikimate family membrane-bound PQQ-dependent dehydrogenase	-0.18	0.0352753
ACX60_03265	nitrite/sulfite reductase	-0.265	-0.746192
ACX60_03270	DUF934 domain-containing protein	-0.264	-0.428412
ACX60_03275	SMR family transporter	0.129	-0.599581
ACX60_03280	VOC family protein	-0.231	0.731339
ACX60_03285	thiolase family protein	0.122	0.454045
ACX60_03290	GspH/FimT family pseudopilin	0.122	0.583716
ACX60_03295	OmpA family protein	0.148	0.407493
ACX60_03305	RtcB family protein	-0.962	-1.08943
ACX60_03310	amino acid permease	-0.289	-0.97197
ACX60_03315	methyltransferase	-0.371	-1.45069
ACX60_03320	uracil-xanthine permease family protein	-0.643	-1.64203
ACX60_03325	translational GTPase TypA	-0.135	-1.79318
ACX60_03330	large conductance mechanosensitive channel protein MscL	0.0521	0.742311
ACX60_03335	gamma-glutamylcyclotransferase family protein	0.295	0.343504
ACX60_03340	peptidylprolyl isomerase	0.119	0.419299
ACX60_03345	bifunctional DNA-formamidopyrimidine glycosylase/DNA-(apurinic or apyrimidinic site) lyase	0.0177	0.17881
ACX60_03350	DNA-3-methyladenine glycosylase	-0.0147	0.713765
ACX60_03355	TonB-dependent receptor	-0.109	0.0452719
ACX60_03360	NADH:flavin oxidoreductase/NADH oxidase	0.0012	0.396563
ACX60_03365	AEC family transporter	0.25	0.119791
ACX60_03370	tetratricopeptide repeat protein	-0.435	-0.216134
ACX60_03375	DsbC family protein	-0.259	0.0115239
ACX60_03380	folate-binding protein YgfZ	-0.059	-0.0441623
ACX60_03385	SRPBCC family protein	-0.585	0.690071
ACX60_03390	DUF488 domain-containing protein	0.656	0.721566
ACX60_03395	zinc ribbon domain-containing protein YjdM	-0.138	-0.222571
ACX60_03400	YegP family protein	0.525	1.44589
ACX60_03405	proline--tRNA ligase	0.116	-0.213493
ACX60_03410	efflux RND transporter permease subunit	0.025	0.0574343
ACX60_03415	efflux RND transporter periplasmic adaptor subunit	0.237	-0.0870826
ACX60_03420	hypothetical protein	-0.0978	1.09985
ACX60_03425	twitching motility response regulator PilG	0.461	0.289548
ACX60_03430	response regulator	0.25	0.0804685
ACX60_03435	chemotaxis protein CheW	-0.0606	-0.165503
ACX60_03440	methyl-accepting chemotaxis protein	-0.0318	-0.0215555
ACX60_03445	Hpt domain-containing protein	0.228	0.242714
ACX60_03450	hypothetical protein	-0.289	-0.0865854
ACX60_03455	succinyl-diaminopimelate desuccinylase	-0.159	-0.452506
ACX60_03460	entericidin A/B family lipoprotein	0.377	1.0862
ACX60_03465	DUF1853 family protein	0.298	0.0402992
ACX60_03470	YbaN family protein	0.392	-0.0544572
ACX60_03475	cell wall-recycling L%2CD-carboxypeptidase ElsL	0.0255	-0.130669
ACX60_03510	YdcF family protein	-0.967	-1.43159
ACX60_03515	PepSY domain-containing protein	-0.423	-0.627096
ACX60_03520	SdpI family protein	-0.17	0.151557
ACX60_03525	YccS family putative transporter	-0.284	0.253905
ACX60_03530	multidrug effflux MFS transporter	0.117	0.266017
ACX60_03535	nitroreductase	0.101	-0.0626848
ACX60_03540	hypothetical protein	-0.876	-1.70941
ACX60_03545	alanine/glycine:cation symporter family protein	-0.292	-1.31691
ACX60_03550	patatin-like phospholipase family protein	0.803	0.491974
ACX60_03555	threonine ammonia-lyase	0.733	0.618629
ACX60_03560	peptide antibiotic transporter SbmA	-0.356	-0.250611
ACX60_03565	M13 family metallopeptidase	-0.0334	-0.00704624
ACX60_03570	DUF4850 domain-containing protein	0.387	0.160088
ACX60_03575	DUF1176 domain-containing protein	0.597	0.209357
ACX60_03580	hypothetical protein	0.179	0.475153
ACX60_03585	DJ-1/PfpI family protein	0.712	0.380212
ACX60_03590	Asp-tRNA(Asn)/Glu-tRNA(Gln) amidotransferase subunit GatB	0.1	-0.424271
ACX60_03595	Asp-tRNA(Asn)/Glu-tRNA(Gln) amidotransferase subunit GatA	-0.0958	-0.485846
ACX60_03600	Asp-tRNA(Asn)/Glu-tRNA(Gln) amidotransferase subunit GatC	-0.0231	-0.676939
ACX60_03605	rod shape-determining protein	0.0744	-0.176643
ACX60_03610	rod shape-determining protein MreC	-0.0671	-0.468979
ACX60_03615	rod shape-determining protein MreD	-0.0441	-0.650624
ACX60_03620	Maf-like protein	-0.215	-0.67711
ACX60_03625	ribonuclease G	0.0399	0.0121854
ACX60_03635	wax ester/triacylglycerol synthase family O-acyltransferase	-0.136	0.33723
ACX60_03640	phosphoadenylyl-sulfate reductase	0.579	-0.168099
ACX60_03645	bifunctional phosphoserine phosphatase/homoserine phosphotransferase ThrH	0.0338	-0.512117
ACX60_03650	outer membrane protein transport protein	-0.193	-0.161256
ACX60_03655	NAD(P)H-dependent oxidoreductase	0.0518	0.213242
ACX60_03660	AraC family transcriptional regulator	0.432	0.16591
ACX60_03665	fatty acid desaturase family protein	0.306	0.413964
ACX60_03670	PaaX family transcriptional regulator C-terminal domain-containing protein	-0.183	0.590119
ACX60_03675	undecaprenyl-diphosphate phosphatase	0.131	-0.741162
ACX60_03680	AraC family transcriptional regulator	0.273	0.380922
ACX60_03685	NAD(P)H-quinone oxidoreductase	0.155	0.618917
ACX60_03690	protein deglycase HchA	0.315	0.953781
ACX60_03700	amino acid permease	-0.0288	0.36131
ACX60_03705	2-methylaconitate cis-trans isomerase PrpF	0.328	0.300133
ACX60_03710	farnesyl diphosphate synthase	-0.332	0.0376889
ACX60_03715	MmcQ/YjbR family DNA-binding protein	0.351	0.612888
ACX60_03720	SPFH domain-containing protein	0.399	0.71748
ACX60_03725	NfeD family protein	0.353	0.742327
ACX60_03730	patatin-like phospholipase family protein	0.219	-0.379227
ACX60_03735	lysophospholipid acyltransferase family protein	0.286	0.00553381
ACX60_03740	MFS transporter	-0.00761	0.173896
ACX60_03745	DcaP family trimeric outer membrane transporter	-0.194	-0.147205
ACX60_03750	phosphoethanolamine--lipid A transferase	0.025	0.406064
ACX60_03755	DNA-binding response regulator PmrA	0.232	0.207447
ACX60_03760	two-component system sensor histidine kinase PmrB	-0.14	0.0464952
ACX60_03765	phosphatase PAP2 family protein	0.0757	-0.551705
ACX60_03770	ammonium transporter	0.1	-1.50279
ACX60_03775	LysR family transcriptional regulator	-0.331	0.386673
ACX60_03780	AEC family transporter	0.304	0.360107
ACX60_03785	hypothetical protein	0.552	-0.120281
ACX60_03790	methyltransferase domain-containing protein	-0.517	0.0178368
ACX60_03795	valine--tRNA ligase	-0.0514	-0.305982
ACX60_03800	hypothetical protein	0.0382	-0.0848309
ACX60_03805	SDR family NAD(P)-dependent oxidoreductase	0.161	0.228495
ACX60_03810	nuclear transport factor 2 family protein	0.288	0.372086
ACX60_03815	YbjQ family protein	0.64	0.13476
ACX60_03820	YbjQ family protein	0.753	0.420902
ACX60_03825	multidrug efflux RND transporter outer membrane channel subunit AdeK	0.0597	0.405452
ACX60_03830	multidrug efflux RND transporter permease subunit AdeJ	0.0545	0.213755
ACX60_03835	multidrug efflux RND transporter periplasmic adaptor subunit AdeI	-0.00689	0.165309
ACX60_03840	phosphatase PAP2 family protein	-0.164	-0.118909
ACX60_03845	site-specific recombinase	-0.0266	0.330506
ACX60_03850	All-trans-nonaprenyl-diphosphate synthase	0.109	-0.214301
ACX60_03855	hypothetical protein	-0.0125	-0.272416
ACX60_03860	50S ribosomal protein L21	0.103	-1.05731
ACX60_03865	50S ribosomal protein L27	-0.141	-1.12414
ACX60_03870	outer membrane lipoprotein chaperone LolA	-0.158	0.187936
ACX60_03875	RsiV family protein	0.355	0.630818
ACX60_03880	serine--tRNA ligase	0.0217	-0.245406
ACX60_03885	siroheme synthase CysG	-0.233	-0.570532
ACX60_03890	tRNA (cytidine(34)-2'-O)-methyltransferase	-0.122	-0.604205
ACX60_03895	helix-turn-helix domain-containing protein	-0.0583	0.540957
ACX60_03900	flavodoxin family protein	0.239	0.548845
ACX60_03905	APC family permease	-0.358	-0.32354
ACX60_03915	hypothetical protein	-0.103	0.0849653
ACX60_03920	lipoyl(octanoyl) transferase LipB	0.116	-0.308565
ACX60_03925	DUF493 domain-containing protein	-0.198	-0.641064
ACX60_03930	RNA polymerase sigma factor RpoD	0.18	-0.442694
ACX60_03935	hypothetical protein	0.396	-0.67083
ACX60_03940	YecA family protein	0.171	-0.613167
ACX60_03945	hypothetical protein	0.152	-0.0222954
ACX60_03950	rhodanese-related sulfurtransferase	0.204	-0.821392
ACX60_03955	DUF1289 domain-containing protein	0.134	0.0180521
ACX60_03960	citrate synthase	0.142	-0.150439
ACX60_03965	succinate dehydrogenase%2C cytochrome b556 subunit	-0.562	-0.617902
ACX60_03970	succinate dehydrogenase%2C hydrophobic membrane anchor protein	-0.226	-0.651102
ACX60_03975	succinate dehydrogenase flavoprotein subunit	-0.112	-0.564647
ACX60_03980	succinate dehydrogenase iron-sulfur subunit	-0.0887	-0.487656
ACX60_03985	2-oxoglutarate dehydrogenase E1 component	-0.0813	-0.3554
ACX60_03990	2-oxoglutarate dehydrogenase complex dihydrolipoyllysine-residue succinyltransferase	0.0628	-0.268842
ACX60_03995	dihydrolipoyl dehydrogenase	-0.0501	-0.221646
ACX60_04000	ADP-forming succinate--CoA ligase subunit beta	-0.00386	-0.319811
ACX60_04005	succinate--CoA ligase subunit alpha	-0.0519	-0.250621
ACX60_04010	tryptophan--tRNA ligase	-0.0793	-0.338903
ACX60_04015	DUF808 domain-containing protein	0.296	0.555495
ACX60_04020	neutral zinc metallopeptidase	0.138	0.444553
ACX60_04025	cation:proton antiporter	-0.064	0.415702
ACX60_04030	Ig-like domain-containing protein	0.391	0.60185
ACX60_04035	hypothetical protein	-0.25	0.0306226
ACX60_04040	CapA family protein	-0.182	0.445533
ACX60_04045	metalloprotease	-0.307	0.540215
ACX60_04050	MGMT family protein	0.138	0.506343
ACX60_04055	universal stress protein	0.335	1.08218
ACX60_04060	CatB-related O-acetyltransferase	-0.312	0.10717
ACX60_04065	RidA family protein	0.0628	0.489812
ACX60_04070	TetR/AcrR family transcriptional regulator	0.143	-0.087368
ACX60_04075	transcription elongation factor GreA	0.163	0.0385122
ACX60_04080	carbamoyl-phosphate synthase large subunit	0.0162	-0.760558
ACX60_04085	glutamine-hydrolyzing carbamoyl-phosphate synthase small subunit	-0.229	-0.825165
ACX60_04090	hypothetical protein	0.634	0.910902
ACX60_04095	DOMON-like domain-containing protein	-0.464	-0.584243
ACX60_04100	ribosome assembly RNA-binding protein YhbY	-0.193	-0.149625
ACX60_04105	23S rRNA (uridine(2552)-2'-O)-methyltransferase RlmE	0.339	-0.0726408
ACX60_04110	ATP-dependent zinc metalloprotease FtsH	0.365	-0.0862184
ACX60_04115	dihydropteroate synthase	-0.24	-0.329664
ACX60_04120	DUF5713 family protein	-0.373	-1.97366
ACX60_04125	hypothetical protein	-1.18	-1.47972
ACX60_04135	alkaline phosphatase D family protein	-0.575	-0.272506
ACX60_04150	bifunctional methylenetetrahydrofolate dehydrogenase/methenyltetrahydrofolate cyclohydrolase FolD	-0.435	-0.521071
ACX60_04155	50S ribosomal protein L11 methyltransferase	-0.135	-0.881217
ACX60_04160	hypothetical protein	-0.338	0.453758
ACX60_04165	MFS transporter	-0.0145	0.358365
ACX60_04170	glycerol kinase GlpK	-0.0386	-0.286705
ACX60_04175	glycerol-3-phosphate dehydrogenase	0.219	0.309701
ACX60_04180	phosphoenolpyruvate carboxykinase (GTP)	-0.282	-1.21787
ACX60_04185	diacylglycerol kinase family protein	0.228	0.415227
ACX60_04190	metallophosphoesterase family protein	-0.0822	-0.0659681
ACX60_04195	co-chaperone GroES	0.0891	-0.781152
ACX60_04200	chaperonin GroEL	0.318	-0.413285
ACX60_04205	diacylglycerol kinase	-0.341	-0.355292
ACX60_04210	MBL fold metallo-hydrolase	0.473	0.71161
ACX60_04215	glycerophosphodiester phosphodiesterase	0.513	0.30334
ACX60_04220	multidrug efflux RND transporter permease subunit	0.0473	0.0536993
ACX60_04225	DUF4112 domain-containing protein	-0.065	0.351828
ACX60_04230	protease HtpX	0.302	0.254782
ACX60_04235	lytic transglycosylase domain-containing protein	0.0562	-0.117141
ACX60_04240	tRNA 2-thiocytidine(32) synthetase TtcA	-0.339	-0.71275
ACX60_04245	SCP2 sterol-binding domain-containing protein	0.236	0.740029
ACX60_04250	transglycosylase SLT domain-containing protein	-0.326	-0.457294
ACX60_04255	transcription elongation factor GreB	0.231	-0.12685
ACX60_04265	SgcJ/EcaC family oxidoreductase	-0.227	0.36292
ACX60_04270	delta-poly-L-ornithine synthetase PosA	0.374	0.01539
ACX60_04275	N-acetyltransferase	0.0305	-0.343115
ACX60_04280	YjhX family toxin	-0.563	0.10242
ACX60_04285	hypothetical protein	-0.297	-0.775845
ACX60_04290	hypothetical protein	0.138	-0.239217
ACX60_04295	HIT domain-containing protein	-0.0213	-0.304056
ACX60_04300	DUF6430 domain-containing protein	-0.405	-0.498695
ACX60_04305	TIR domain-containing protein	-0.372	-0.221792
ACX60_04310	hypothetical protein	0.404	-0.483924
ACX60_04315	hypothetical protein	-0.164	-0.0334721
ACX60_04325	metal-dependent hydrolase	-0.0231	0.375617
ACX60_04330	TetR/AcrR family transcriptional regulator	0.374	0.542377
ACX60_04335	nitroreductase family protein	0.513	0.821755
ACX60_04340	SDR family oxidoreductase	-0.213	0.122567
ACX60_04345	TetR/AcrR family transcriptional regulator	-0.351	0.358383
ACX60_04350	glycerate kinase	0.533	0.232318
ACX60_04355	FdhF/YdeP family oxidoreductase	0.514	0.744387
ACX60_04360	formate dehydrogenase accessory sulfurtransferase FdhD	0.776	0.678918
ACX60_04365	YkvA family protein	0.549	0.532998
ACX60_04370	4-phosphoerythronate dehydrogenase	-0.193	-0.23751
ACX60_04375	EF-P lysine aminoacylase EpmA	0.289	0.031623
ACX60_04380	Tim44-like domain-containing protein	0.0946	0.0302724
ACX60_04385	DNA repair protein RadA	0.0575	0.0114993
ACX60_04390	amino acid permease	-0.0345	0.334211
ACX60_04395	lipoprotein	0.0771	-0.105257
ACX60_04400	diaminopimelate decarboxylase	0.00608	-0.156838
ACX60_04405	diaminopimelate epimerase	0.229	0.0423995
ACX60_04410	LysE family translocator	-0.368	0.208176
ACX60_04415	site-specific tyrosine recombinase/integron integrase	0.362	0.2963
ACX60_04420	electron transfer flavoprotein subunit beta/FixA family protein	0.49	0.241698
ACX60_04425	FAD-binding protein	0.441	0.314758
ACX60_04430	DNA gyrase subunit A	0.0389	-0.111979
ACX60_04435	glycosyltransferase family 39 protein	0.156	0.126998
ACX60_04445	glycosyltransferase family 2 protein	0.476	0.145501
ACX60_04450	ChbG/HpnK family deacetylase	0.594	0.957445
ACX60_04455	ABC transporter permease	0.0552	0.331714
ACX60_04460	ABC transporter permease	-0.262	0.301707
ACX60_04465	efflux RND transporter periplasmic adaptor subunit	-0.18	0.359337
ACX60_04470	TolC family protein	-0.0987	0.194733
ACX60_04475	3-phosphoserine/phosphohydroxythreonine transaminase	0.0138	-0.142356
ACX60_04480	hypothetical protein	0.171	-0.977044
ACX60_04485	YaiI/YqxD family protein	0.14	0.373777
ACX60_04490	EamA family transporter	-0.123	-0.243247
ACX60_04495	lipoprotein-releasing ABC transporter permease subunit	-0.0618	-0.229563
ACX60_04500	lipoprotein-releasing ABC transporter ATP-binding protein LolD	0.0417	-0.243771
ACX60_04505	DNA internalization-related competence protein ComEC/Rec2	-0.35	-0.117088
ACX60_04510	lysophospholipid acyltransferase family protein	-0.494	-0.0217754
ACX60_04515	signal peptide peptidase SppA	-0.179	0.0815361
ACX60_04520	alpha/beta hydrolase	-0.129	-0.00600086
ACX60_04525	phosphoribosylglycinamide formyltransferase	-0.4	-0.946172
ACX60_04530	phosphoribosylformylglycinamidine cyclo-ligase	0.0265	-0.686086
ACX60_04535	AI-2E family transporter	0.152	0.361464
ACX60_04540	DnaA regulatory inactivator Hda	0.294	0.368354
ACX60_04545	rhombotarget A	-0.0376	-0.556353
ACX60_04550	CSLREA domain-containing protein	-0.0873	-0.320722
ACX60_04555	aabB	-0.0451	-0.0601934
ACX60_04560	aabA	0.193	0.111235
ACX60_04565	sigAb	0.196	0.0273232
ACX60_04570	RNA methyltransferase	-0.628	-0.966807
ACX60_04575	class 1 fructose-bisphosphatase	-0.538	-0.993225
ACX60_04580	NF038105 family protein	0.591	0.490787
ACX60_04585	peptidoglycan-associated lipoprotein Pal	-0.128	0.349446
ACX60_04590	Tol-Pal system beta propeller repeat protein TolB	-0.135	-0.099264
ACX60_04595	cell envelope integrity protein TolA	0.384	-0.845121
ACX60_04600	protein TolR	-0.27	-0.938585
ACX60_04605	protein TolQ	-0.315	-0.761347
ACX60_04610	tol-pal system-associated acyl-CoA thioesterase	-0.644	-1.14557
ACX60_04615	M20 family metallopeptidase	0.439	0.320209
ACX60_04620	Holliday junction branch migration DNA helicase RuvB	-0.0233	-0.14173
ACX60_04625	Holliday junction branch migration protein RuvA	-0.00284	-0.085884
ACX60_04630	deoxyguanosinetriphosphate triphosphohydrolase	0.183	0.362529
ACX60_04635	phosphoribosylformylglycinamidine synthase	-0.165	-0.536077
ACX60_04640	multidrug effflux MFS transporter	-0.166	0.164797
ACX60_04645	hypothetical protein	-0.356	0.190873
ACX60_04650	P-loop NTPase fold protein	0.434	0.21489
ACX60_04655	AraC family transcriptional regulator	-0.299	0.0108061
ACX60_04660	isochorismate synthase	0.117	0.159273
ACX60_04665	isochorismatase family protein	0.726	0.21059
ACX60_04670	2%2C3-dihydro-2%2C3-dihydroxybenzoate dehydrogenase	0.522	0.0836998
ACX60_04675	condensation domain-containing protein	0.0833	0.0758337
ACX60_04685	condensation domain-containing protein	-0.0831	0.285311
ACX60_04690	AMP-binding protein	-0.108	0.0904408
ACX60_04695	SidA/IucD/PvdA family monooxygenase	-0.0795	0.328687
ACX60_04700	type III PLP-dependent enzyme	0.00967	0.573625
ACX60_04705	GNAT family N-acetyltransferase	-0.113	0.586137
ACX60_04720	4'-phosphopantetheinyl transferase superfamily protein	-0.256	-0.459593
ACX60_04725	alpha/beta fold hydrolase	0.133	0.231503
ACX60_04730	TonB-dependent siderophore receptor	0.0584	-0.156054
ACX60_04735	MFS transporter	0.00956	0.291064
ACX60_04740	siderophore-interacting protein	0.232	0.241072
ACX60_04745	MATE family efflux transporter	0.0119	0.470347
ACX60_04750	peptidase domain-containing ABC transporter	-0.438	-0.213841
ACX60_04755	HlyD family efflux transporter periplasmic adaptor subunit	-0.347	-0.645959
ACX60_04760	cupin domain-containing protein	-0.364	-0.0974706
ACX60_04765	hypothetical protein	-0.0194	-0.110748
ACX60_04770	transposase family protein	-0.198	0.11107
ACX60_04785	Tn7-like element transposition protein TnsE	0.0426	0.205953
ACX60_04790	TnsD family Tn7-like transposition protein	-0.183	0.573133
ACX60_04795	IS5-like element ISAba12 family transposase	0.223	0.740447
ACX60_04800	TniQ family protein	-0.22	0.725683
ACX60_04805	AAA family ATPase	0.0143	0.679303
ACX60_04810	DDE-type integrase/transposase/recombinase	0.26	0.627885
ACX60_04815	heteromeric transposase endonuclease subunit TnsA	0.185	0.617721
ACX60_04825	NIF3 1	0.0254	0.155461
ACX60_04830	enoyl-CoA hydratase-related protein	0.106	0.200588
ACX60_04835	nicotinate-nicotinamide nucleotide adenylyltransferase	-0.587	-0.327274
ACX60_04840	CAP domain-containing protein	-0.434	0.070596
ACX60_04845	peroxiredoxin	0.0476	0.427182
ACX60_04850	diphthine--ammonia ligase	-0.293	-0.424137
ACX60_04855	hypothetical protein	-0.242	0.203948
ACX60_04860	7-cyano-7-deazaguanine synthase QueC	-0.147	-0.530051
ACX60_04865	7-carboxy-7-deazaguanine synthase QueE	-0.577	-0.544604
ACX60_04870	2%2C3%2C4%2C5-tetrahydropyridine-2%2C6-dicarboxylate N-succinyltransferase	-0.00403	-0.143096
ACX60_04875	ornithine uptake porin CarO type 4	0.402	0.742722
ACX60_04880	CysB family HTH-type transcriptional regulator	-0.179	-0.221506
ACX60_04885	sulfate ABC transporter ATP-binding protein	0.248	-0.387518
ACX60_04890	sulfate ABC transporter permease subunit CysW	-0.111	0.139073
ACX60_04895	sulfate ABC transporter permease subunit CysT	-0.356	0.351996
ACX60_04900	alpha/beta hydrolase	0.578	-0.895098
ACX60_04905	sulfate ABC transporter substrate-binding protein	0.976	0.16242
ACX60_04910	aminodeoxychorismate lyase	0.238	0.0563455
ACX60_04915	endolytic transglycosylase MltG	-0.441	-0.305288
ACX60_04920	dTMP kinase	-0.186	-0.571158
ACX60_04925	PaaI family thioesterase	-0.519	-0.42407
ACX60_04930	L-aspartate oxidase	0.0336	-0.410378
ACX60_04935	Do family serine endopeptidase	0.563	0.284624
ACX60_04940	acyl-CoA thioesterase	0.443	0.0486054
ACX60_04945	GNAT family N-acetyltransferase	0.0671	-0.0584621
ACX60_04950	translation elongation factor 4	-0.157	-0.523363
ACX60_04955	signal peptidase I	-0.0416	-0.160291
ACX60_04960	DUF4845 domain-containing protein	-0.522	-0.250037
ACX60_04965	ribonuclease III	-0.145	-0.455293
ACX60_04970	GTPase Era	-0.157	-0.217754
ACX60_04975	NF038104 family lipoprotein	-0.0379	-0.392344
ACX60_04980	DNA repair protein RecO	-0.613	-0.669994
ACX60_04985	pyridoxine 5'-phosphate synthase	-0.0647	-0.383288
ACX60_04990	tRNA-(ms[2]io[6]A)-hydroxylase	0.0347	-0.4572
ACX60_04995	SDR family oxidoreductase	0.341	0.640955
ACX60_05005	hypothetical protein	-0.101	0.500869
ACX60_05010	PaaI family thioesterase	0.395	0.388087
ACX60_05015	GFA family protein	0.305	0.686461
ACX60_05020	Hsp70 family protein	0.162	0.247027
ACX60_05025	hypothetical protein	-0.215	0.107739
ACX60_05030	pyridoxal phosphate-dependent aminotransferase	0.0364	-0.500391
ACX60_05035	hypothetical protein	-0.181	-0.332651
ACX60_05040	diguanylate cyclase	0.0347	0.131873
ACX60_05045	hypothetical protein	0.828	0.394594
ACX60_05050	excinuclease ABC subunit UvrB	0.419	-1.07355
ACX60_05055	lipocalin family protein	0.102	0.101932
ACX60_05060	EamA family transporter RarD	0.45	-0.163294
ACX60_05065	glyceraldehyde-3-phosphate dehydrogenase	-0.297	-0.557395
ACX60_05070	hypothetical protein	0.195	0.195965
ACX60_05075	hypothetical protein	-0.105	-0.0778785
ACX60_05080	Obg family GTPase CgtA	-0.0508	-0.428638
ACX60_05085	glutamate 5-kinase	0.195	-0.363623
ACX60_05090	HAD-IB family hydrolase	-0.0543	0.117951
ACX60_05095	DUF1615 domain-containing protein	0.0876	0.15494
ACX60_05100	tRNA dihydrouridine synthase DusB	0.0562	-0.081407
ACX60_05105	nitronate monooxygenase	0.375	0.825275
ACX60_05110	VIT family protein	-0.0477	0.956532
ACX60_05115	hypothetical protein	0.112	0.970826
ACX60_05120	UDP-N-acetylglucosamine 2-epimerase (non-hydrolyzing)	-0.178	0.230969
ACX60_05125	hypothetical protein	0.572	0.664135
ACX60_05130	hypothetical protein	-0.222	1.07528
ACX60_05135	glycosyltransferase	0.161	0.993051
ACX60_05140	hypothetical protein	0.177	0.661472
ACX60_05145	hypothetical protein	0.0391	0.916926
ACX60_05150	deoxyribodipyrimidine photo-lyase	0.228	0.306566
ACX60_05155	peptidylprolyl isomerase	-0.334	-0.486322
ACX60_05160	NAD(P)/FAD-dependent oxidoreductase	0.135	0.0747723
ACX60_05165	D-alanyl-D-alanine carboxypeptidase PBP6B	-0.401	-0.808227
ACX60_05170	M61 family metallopeptidase	0.034	0.17309
ACX60_05175	NADP-dependent isocitrate dehydrogenase	0.0409	-0.157898
ACX60_05180	rRNA large subunit pseudouridine synthase E	-0.00767	-0.0463544
ACX60_05185	NADP-dependent isocitrate dehydrogenase	0.75	0.846922
ACX60_05190	hypothetical protein	0.351	0.4957
ACX60_05195	hypothetical protein	0.191	0.571757
ACX60_05200	YbfB/YjiJ family MFS transporter	-0.44	0.430582
ACX60_05205	LysR family transcriptional regulator	-0.264	-0.25469
ACX60_05210	L-cystine transporter	-0.169	-0.383024
ACX60_05215	PhzF family phenazine biosynthesis protein	-0.112	0.0693602
ACX60_05220	pitrilysin family protein	0.028	-0.108924
ACX60_05225	DUF3144 domain-containing protein	-0.193	-0.266802
ACX60_05230	hypothetical protein	0.328	0.337544
ACX60_05235	CYTH and CHAD domain-containing protein	0.255	0.804199
ACX60_05240	DUF962 domain-containing protein	0.157	0.833825
ACX60_05245	thiamine phosphate synthase	0.0653	-0.250781
ACX60_05250	glutamate-1-semialdehyde 2%2C1-aminomutase	0.197	0.157464
ACX60_05255	isochorismatase	-0.421	-0.78433
ACX60_05260	RluA family pseudouridine synthase	-0.68	-1.73367
ACX60_05265	RNA polymerase-associated protein RapA	-0.196	-0.313213
ACX60_05270	AI-2E family transporter	-0.0488	0.265207
ACX60_05275	HTH-type transcriptional repressor FabR	-0.0891	-0.367586
ACX60_05280	ferredoxin reductase	0.00168	1.19053
ACX60_05285	acyl-CoA desaturase	-0.202	0.282979
ACX60_05290	NAD(P)H-dependent oxidoreductase	0.0571	0.603291
ACX60_05295	LysR family transcriptional regulator	0.211	0.130682
ACX60_05300	SIMPL domain-containing protein	0.16	0.475262
ACX60_05305	diaminobutyrate--2-oxoglutarate transaminase	-0.117	-0.58802
ACX60_05310	aspartate aminotransferase family protein	0.0675	-0.554388
ACX60_05315	aldehyde dehydrogenase family protein	-0.237	0.166294
ACX60_05320	Lrp/AsnC family transcriptional regulator	0.0275	-1.2947
ACX60_05325	thiamine pyrophosphate-binding protein	-0.14	-0.316398
ACX60_05330	amino acid permease	0.0865	-0.189743
ACX60_05335	substrate-binding domain-containing protein	-0.0173	-0.677601
ACX60_05340	phosphate ABC transporter permease subunit PstC	0.248	-0.162676
ACX60_05345	phosphate ABC transporter permease PstA	0.377	-0.217875
ACX60_05350	phosphate ABC transporter ATP-binding protein PstB	0.323	0.53577
ACX60_05355	protease SohB	0.0853	-0.762931
ACX60_05360	Ig-like repeat protein Blp2	0.101	0.0684295
ACX60_05365	DUF2238 domain-containing protein	-0.0498	0.807912
ACX60_05370	adenylosuccinate lyase	-0.368	-0.63259
ACX60_05375	high frequency lysogenization protein HflD	-0.602	-0.480463
ACX60_05380	tRNA 2-thiouridine(34) synthase MnmA	-0.131	-0.542527
ACX60_05385	NUDIX hydrolase	-0.283	-0.405211
ACX60_05390	gamma carbonic anhydrase family protein	-0.109	-0.128647
ACX60_05395	D-alanyl-D-alanine carboxypeptidase PBP5/6	-0.0467	0.229541
ACX60_05400	hypothetical protein	-0.0759	0.223876
ACX60_05405	hypothetical protein	-0.355	-0.317707
ACX60_05410	5'/3'-nucleotidase SurE	-0.152	-0.0861208
ACX60_05415	peptidoglycan DD-metalloendopeptidase family protein	-0.0926	0.321124
ACX60_05420	LysR family transcriptional regulator	-0.304	0.204467
ACX60_05425	ATP-binding protein	0.0645	0.3053
ACX60_05430	MFS transporter	-0.0858	-0.303548
ACX60_05435	lactoylglutathione lyase	0.436	0.422479
ACX60_05440	bile acid:sodium symporter family protein	-0.243	0.304455
ACX60_05445	50S ribosomal protein L31	-0.385	-1.41067
ACX60_05450	EAL domain-containing protein	-0.374	0.113782
ACX60_05455	GTPase	-0.177	0.156426
ACX60_05460	EF-P beta-lysylation protein EpmB	-0.351	-0.334472
ACX60_05465	elongation factor P	0.25	-0.35482
ACX60_05470	carbon starvation CstA family protein	0.372	0.289927
ACX60_05475	YbdD/YjiX family protein	0.272	0.166257
ACX60_05490	PaaX family transcriptional regulator C-terminal domain-containing protein	-0.514	0.129485
ACX60_05495	SDR family oxidoreductase	-0.439	0.124129
ACX60_05500	fatty acid desaturase family protein	-0.316	-0.0667797
ACX60_05505	fatty acid desaturase family protein	0.0158	-0.423556
ACX60_05510	metal-dependent hydrolase	-0.127	-0.00889256
ACX60_05515	hydrolase	0.226	0.685011
ACX60_05520	LysR substrate-binding domain-containing protein	0.38	0.317706
ACX60_05525	trypsin-like serine protease	0.00926	0.167766
ACX60_05530	NAD(P)/FAD-dependent oxidoreductase	-0.0453	0.410123
ACX60_05535	alpha/beta hydrolase	0.199	0.486918
ACX60_05540	metal-dependent hydrolase	0.855	-0.373352
ACX60_05545	NAD-dependent epimerase/dehydratase family protein	0.211	0.326681
ACX60_05550	AraC family transcriptional regulator	0.387	-0.0658186
ACX60_05555	hypothetical protein	0.121	0.367664
ACX60_05560	hypothetical protein	0.405	0.156491
ACX60_05565	hypothetical protein	0.14	0.441876
ACX60_05570	TetR/AcrR family transcriptional regulator		-0.0954789
ACX60_05575	pirin-like bicupin family protein	0.079	0.710649
ACX60_05580	threo-3-hydroxy-L-aspartate ammonia-lyase	0.382	0.0786534
ACX60_05585	PAS domain-containing protein	0.104	-0.0711014
ACX60_05590	acinetobactin utilization protein BauF	-0.359	-0.285882
ACX60_05595	acinetobactin non-ribosomal peptide synthetase subunit BasA	0.332	0.0118698
ACX60_05600	acinetobactin non-ribosomal peptide synthetase subunit BasB	0.0177	-0.137686
ACX60_05605	ferric acinetobactin ABC transporter permease subunit BauD	-0.3	0.0048622
ACX60_05610	ferric acinetobactin ABC transporter permease subunit BauC	-0.29	0.174656
ACX60_05615	ferric acinetobactin ABC transporter ATP-binding protein BauE	0.109	-0.725672
ACX60_05620	siderophore-binding periplasmic lipoprotein BauB	-0.142	0.144229
ACX60_05625	TonB-dependent siderophore receptor	-0.148	0.381266
ACX60_05630	putative histamine N-monooxygenase	0.323	0.0565044
ACX60_05635	acinetobactin non-ribosomal peptide synthetase subunit BasD	0.0603	0.0854511
ACX60_05640	(2%2C3-dihydroxybenzoyl)adenylate synthase BasE	0.0279	-0.120098
ACX60_05645	acinetobactin biosynthesis bifunctional isochorismatase/aryl carrier protein BasF	0.0748	-0.44954
ACX60_05650	acinetobactin biosynthesis histidine decarboxylase BasG	-0.125	-0.0308282
ACX60_05660	acinetobactin export ABC transporter permease/ATP-binding subunit BarA	0.116	0.294093
ACX60_05665	acinetobactin export ABC transporter permease/ATP-binding subunit BarB	0.00665	0.370606
ACX60_05670	acinetobactin biosynthesis thioesterase BasH	0.375	0.450977
ACX60_05675	acinetobactin biosynthesis phosphopantetheinyl transferase BasI	-0.137	-0.0979775
ACX60_05680	acinetobactin biosynthesis isochorismate synthase BasJ	-0.118	0.772967
ACX60_05685	L%2CD-transpeptidase	-0.138	-0.0163776
ACX60_05690	uroporphyrinogen decarboxylase	-0.0528	-0.666039
ACX60_05695	DUF817 family protein	-0.717	-0.666664
ACX60_05700	DUF3015 family protein	0.624	1.09302
ACX60_05705	DUF4105 domain-containing protein	0.676	-0.113959
ACX60_05710	extended-spectrum class C beta-lactamase ADC-26	0.0248	0.219254
ACX60_05715	GTP cyclohydrolase I FolE	-0.674	-0.749549
ACX60_05720	xanthine dehydrogenase small subunit	0.573	0.016767
ACX60_05725	xanthine dehydrogenase molybdopterin binding subunit	0.359	-0.0133899
ACX60_05730	xanthine dehydrogenase accessory protein XdhC	0.542	0.0824721
ACX60_05735	Smr/MutS family protein	-0.147	-1.12502
ACX60_05740	indole-3-glycerol phosphate synthase TrpC	0.174	-0.134516
ACX60_05745	anthranilate phosphoribosyltransferase	0.0146	-0.278855
ACX60_05750	TonB-dependent receptor	0.441	0.0351334
ACX60_05755	M1 family metallopeptidase	0.164	0.778182
ACX60_05760	aminodeoxychorismate/anthranilate synthase component II	-0.15	-0.185562
ACX60_05765	aminopeptidase P family protein	0.157	-0.0656322
ACX60_05770	peptide MFS transporter	0.106	-0.0297775
ACX60_05775	type I glutamate--ammonia ligase	0.15	-0.0602847
ACX60_05780	chorismate lyase	-0.11	-0.216558
ACX60_05785	4-hydroxybenzoate octaprenyltransferase	-0.0383	0.154347
ACX60_05790	lipase family protein	0.517	0.764953
ACX60_05795	hypothetical protein	0.401	-0.388594
ACX60_05800	DUF2726 domain-containing protein	-0.658	-1.69008
ACX60_05820	superoxide dismutase	-0.141	0.341253
ACX60_05825	Nif3-like dinuclear metal center hexameric protein	0.293	0.202883
ACX60_05830	trypsin-like peptidase domain-containing protein	0.0575	0.295936
ACX60_05835	multifunctional CCA addition/repair protein	0.38	0.154857
ACX60_05840	NADP-dependent malic enzyme	-0.113	-0.177291
ACX60_05845	EAL domain-containing protein	-0.269	0.112022
ACX60_05850	16S rRNA (uracil(1498)-N(3))-methyltransferase	-0.626	-0.732414
ACX60_05855	methylenetetrahydrofolate reductase [NAD(P)H]	-0.123	-0.837479
ACX60_05860	adenosylhomocysteinase	-0.236	-0.780359
ACX60_05865	cysteine peptidase family C39 domain-containing protein	0.00596	-0.379552
ACX60_05870	carboxymuconolactone decarboxylase family protein	0.38	0.207185
ACX60_05875	acyl-CoA dehydrogenase	0.514	0.67786
ACX60_05880	lipoyl synthase	0.179	0.391299
ACX60_05885	Si-specific NAD(P)(+) transhydrogenase	0.165	0.0262701
ACX60_05895	MFS transporter	-0.0218	0.3272
ACX60_05900	MFS transporter	0.547	0.0284967
ACX60_05905	OmpW family outer membrane protein	-0.567	-1.02472
ACX60_05910	type I methionyl aminopeptidase	0.22	-0.113775
ACX60_05915	30S ribosomal protein S2	-0.254	-1.65436
ACX60_05920	translation elongation factor Ts	-0.0672	-1.32315
ACX60_05925	DUF3465 domain-containing protein	-0.457	-1.245
ACX60_05930	AraC family transcriptional regulator	-0.0378	0.632103
ACX60_05935	AzlC family ABC transporter permease	-0.104	0.811945
ACX60_05940	AzlD domain-containing protein		0.86047
ACX60_05945	Mpo1-like protein	0.253	0.786442
ACX60_05950	septal ring lytic transglycosylase RlpA family protein	-0.139	-0.41365
ACX60_05955	lytic murein transglycosylase B	0.0213	0.30407
ACX60_05960	rod shape-determining protein RodA	-0.436	-0.494986
ACX60_05965	hypothetical protein	-0.106	-0.325831
ACX60_05970	NADPH-dependent 7-cyano-7-deazaguanine reductase QueF	-0.503	-0.769033
ACX60_05975	ABC transporter permease	-0.516	-0.724971
ACX60_05980	ABC transporter ATP-binding protein	-0.497	-1.05824
ACX60_05990	hypothetical protein	-0.218	-0.483478
ACX60_05995	DUF3820 family protein	-0.2	-0.124018
ACX60_06000	alpha/beta fold hydrolase	-0.0531	0.0265695
ACX60_06005	serine hydroxymethyltransferase	-0.174	-0.252439
ACX60_06010	multidrug efflux RND transporter outer membrane subunit AdeH	-0.0914	-0.249738
ACX60_06015	multidrug efflux RND transporter permease subunit AdeG	-0.0737	-0.134713
ACX60_06020	multidrug efflux RND transporter periplasmic adaptor subunit AdeF	0.138	0.130441
ACX60_06025	multidrug efflux transcriptional repressor AdeL	0.0873	-0.0967152
ACX60_06030	ABC transporter substrate-binding protein	0.313	-0.552492
ACX60_06035	histidine ABC transporter permease HisQ	-0.561	-0.656316
ACX60_06040	ABC transporter permease	0.0706	-0.676887
ACX60_06045	ATP-binding cassette domain-containing protein	0.366	-0.38929
ACX60_06050	multidrug efflux SMR transporter AbeS	-0.487	0.290013
ACX60_06055	YfhL family 4Fe-4S dicluster ferredoxin	-0.305	0.0065646
ACX60_06060	tRNA 5-hydroxyuridine modification protein YegQ	0.123	0.808701
ACX60_06065	PLP-dependent aminotransferase family protein	0.139	-0.132956
ACX60_06070	PhzF family phenazine biosynthesis protein	0.219	0.486502
ACX60_06075	ferredoxin--NADP reductase	-0.462	-1.01746
ACX60_06080	tRNA (N6-threonylcarbamoyladenosine(37)-N6)-methyltransferase TrmO	0.248	-0.15647
ACX60_06085	DUF4010 domain-containing protein	-0.0819	0.208629
ACX60_06090	GspE/PulE family protein	-0.0714	0.221078
ACX60_06095	NirD/YgiW/YdeI family stress tolerance protein	-0.313	0.708568
ACX60_06100	response regulator transcription factor	-0.109	0.0348314
ACX60_06105	ATP-binding protein	0.0378	-0.159536
ACX60_06110	hemin uptake protein HemP	-0.472	0.287512
ACX60_06115	thiamine phosphate synthase	-0.0564	-0.271925
ACX60_06120	tetratricopeptide repeat protein	-0.197	0.116583
ACX60_06125	penicillin-binding protein 1B	-0.0084	0.240882
ACX60_06130	NAD(+) kinase	-0.0219	0.0285202
ACX60_06135	YeaC family protein	0.015	-0.485882
ACX60_06140	glycosyl transferase family protein	0.306	0.607983
ACX60_06145	dicarboxylate/amino acid:cation symporter	-0.172	-0.393238
ACX60_06150	acyl-CoA dehydrogenase family protein	0.212	0.434136
ACX60_06155	alpha/beta hydrolase-fold protein	-0.916	-0.138277
ACX60_06160	prephenate dehydratase	0.276	0.264628
ACX60_06165	bifunctional prephenate dehydrogenase/3-phosphoshikimate 1-carboxyvinyltransferase	0.0782	0.215216
ACX60_06170	hypothetical protein	-0.224	0.72858
ACX60_06175	aminoacyl-histidine dipeptidase	0.605	0.735264
ACX60_06180	RNA 3'-terminal phosphate cyclase	-0.313	0.188351
ACX60_06185	DIP1984 family protein	0.247	0.38288
ACX60_06190	hypothetical protein	0.46	0.604239
ACX60_06195	RtcB family protein	0.0591	0.347882
ACX60_06200	ribonuclease Z	-0.436	-0.182894
ACX60_06205	RNA repair transcriptional activator RtcR	-0.235	-0.166371
ACX60_06210	hydrolase	-0.141	0.149705
ACX60_06215	peroxide stress protein YaaA	0.146	0.154976
ACX60_06220	hypothetical protein	-0.0265	-0.132118
ACX60_06225	thiazole synthase	-0.0203	-0.220476
ACX60_06230	sulfur carrier protein ThiS	-0.308	-0.617664
ACX60_06235	DUF423 domain-containing protein	-0.0382	-0.281808
ACX60_06240	RNA polymerase sigma factor RpoH	-0.175	0.31352
ACX60_06245	sulfurtransferase TusA family protein	-0.389	0.586348
ACX60_06250	cold-shock protein	-0.231	0.250586
ACX60_06255	ATP-dependent RNA helicase RhlB	-0.305	-0.0250443
ACX60_06260	hypothetical protein	-0.159	0.775
ACX60_06265	nitroreductase	0.0037	-0.1103
ACX60_06270	NAD(P)H-dependent glycerol-3-phosphate dehydrogenase	-0.0922	0.0337792
ACX60_06275	phosphoglycerate mutase family protein	-0.0348	-0.0675841
ACX60_06280	type II secretion system protein GspL	-0.0298	0.0100086
ACX60_06285	type II secretion system protein GspM	-0.159	0.073601
ACX60_06290	quinone-dependent dihydroorotate dehydrogenase	-0.435	-0.462545
ACX60_06295	CvpA family protein	-0.0345	-1.55772
ACX60_06300	amidophosphoribosyltransferase	-0.123	-0.768173
ACX60_06305	M48 family metalloprotease	-0.0357	0.0589433
ACX60_06310	hypothetical protein	-0.128	-0.0995723
ACX60_06315	D-glycerate dehydrogenase	0.22	0.354338
ACX60_06320	M48 family metalloprotease	0.379	0.472164
ACX60_06325	GatB/YqeY domain-containing protein	-0.384	-0.915101
ACX60_06330	30S ribosomal protein S21	0.192	-0.63992
ACX60_06335	tRNA (adenosine(37)-N6)-threonylcarbamoyltransferase complex transferase subunit TsaD	-0.166	-1.10033
ACX60_06340	DUF6670 family protein	-0.293	-0.782624
ACX60_06345	ATP-binding protein	0.405	0.218783
ACX60_06350	DUF3336 domain-containing protein	0.376	0.243757
ACX60_06355	serine/threonine-protein kinase	-0.19	-0.0399759
ACX60_06380	LysR family transcriptional regulator	0.419	0.538463
ACX60_06385	aspartate aminotransferase family protein	0.191	0.928122
ACX60_06390	CoA-acylating methylmalonate-semialdehyde dehydrogenase	0.355	0.56565
ACX60_06395	amino acid permease	0.0426	0.181933
ACX60_06400	DUF2171 domain-containing protein	0.0257	0.811583
ACX60_06405	hypothetical protein	0.389	0.386793
ACX60_06410	PIG-L family deacetylase	0.592	0.223603
ACX60_06415	class I SAM-dependent methyltransferase		-0.00933606
ACX60_06420	glycosyltransferase	0.509	0.571572
ACX60_06425	NirD/YgiW/YdeI family stress tolerance protein		0.46613
ACX60_06430	AnBLUF65 family BLUF photoreceptors	-0.0735	0.890391
ACX60_06435	hypothetical protein	0.8	0.949818
ACX60_06440	LysE family translocator		-0.332368
ACX60_06445	AraC family transcriptional regulator	0.191	0.0659525
ACX60_06450	alpha/beta fold hydrolase	0.0428	0.20418
ACX60_06455	sodium/glutamate symporter	-0.0666	0.14316
ACX60_06460	ATP-binding protein	-0.243	0.0719779
ACX60_06465	GntR family transcriptional regulator	-0.372	-0.0316538
ACX60_06470	hypothetical protein	-0.77	-0.0820729
ACX60_06475	TetR/AcrR family transcriptional regulator		-0.523879
ACX60_06480	Csu fimbrial major subunit CsuAB	1.15	1.84919
ACX60_06485	Csu fimbrial biogenesis protein CsuA	1.08	1.14767
ACX60_06490	Csu fimbrial biogenesis protein CsuB	0.746	0.771397
ACX60_06495	Csu fimbrial biogenesis chaperone CsuC	0.724	1.31262
ACX60_06500	Csu fimbrial usher CsuD	0.742	1.19951
ACX60_06505	Csu fimbrial tip adhesin CsuE	0.865	1.01126
ACX60_06515	glycine betaine/L-proline transporter ProP	-0.132	0.0227787
ACX60_06520	NUDIX hydrolase	0.184	0.381832
ACX60_06525	HD domain-containing protein	0.563	0.328116
ACX60_06530	GNAT family N-acetyltransferase	0.323	0.760516
ACX60_06535	TetR/AcrR family transcriptional regulator		-0.43328
ACX60_06540	DMT family transporter	-0.024	0.373767
ACX60_06545	paraquat-inducible protein A	0.936	0.0716857
ACX60_06550	paraquat-inducible protein A	0.298	0.217319
ACX60_06555	MlaD family protein	0.537	0.405409
ACX60_06560	PqiC family protein	0.507	0.503297
ACX60_06565	GNAT family N-acetyltransferase	0.296	0.259182
ACX60_06570	aspartate/glutamate racemase family protein	0.759	1.21258
ACX60_06575	aromatic amino acid DMT transporter YddG	0.0963	0.269538
ACX60_06580	sorbosone dehydrogenase family protein	0.107	0.379592
ACX60_06585	GNAT family N-acetyltransferase	-0.205	0.646102
ACX60_06590	MFS transporter	-0.39	-0.316721
ACX60_06595	TetR/AcrR family transcriptional regulator	-0.0758	-0.0477848
ACX60_06600	dicarboxylate/amino acid:cation symporter	0.458	0.285943
ACX60_06605	hypothetical protein	0.546	-0.237178
ACX60_06610	hydroxyacylglutathione hydrolase	0.405	0.621757
ACX60_06615	methionine ABC transporter permease	-0.445	-0.394653
ACX60_06620	methionine ABC transporter ATP-binding protein	-0.482	-0.326004
ACX60_06625	MetQ/NlpA family ABC transporter substrate-binding protein	0.0128	0.156056
ACX60_06630	phosphoribosylamine--glycine ligase	0.133	-0.44341
ACX60_06635	bifunctional phosphoribosylaminoimidazolecarboxamide formyltransferase/IMP cyclohydrolase	-0.105	-0.562057
ACX60_06640	DNA-binding transcriptional regulator Fis	-0.649	-1.88675
ACX60_06645	zinc-ribbon and DUF3426 domain-containing protein	-0.0864	0.0684703
ACX60_06650	50S ribosomal protein L11 methyltransferase	-0.237	-0.115492
ACX60_06655	hypothetical protein	0.395	1.38296
ACX60_06660	tRNA uridine-5-carboxymethylaminomethyl(34) synthesis enzyme MnmG	-0.0882	-1.1519
ACX60_06670	circularly permuted type 2 ATP-grasp protein	0.493	0.599739
ACX60_06675	alpha-E domain-containing protein	0.112	0.451156
ACX60_06680	transglutaminase family protein	0.372	0.281103
ACX60_06685	proteasome-type protease	0.374	0.369915
ACX60_06690	alanine racemase	-0.162	-0.19801
ACX60_06695	replicative DNA helicase	-0.162	-0.229403
ACX60_06700	50S ribosomal protein L9	0.00681	-1.38582
ACX60_06705	30S ribosomal protein S18	-0.12	-1.45203
ACX60_06710	30S ribosomal protein S6	-0.375	-1.34811
ACX60_06715	heme o synthase	0.0196	-0.604673
ACX60_06720	cytochrome o ubiquinol oxidase subunit IV	-0.0365	-0.313605
ACX60_06725	cytochrome o ubiquinol oxidase subunit III	0.0561	-0.31821
ACX60_06730	cytochrome o ubiquinol oxidase subunit I	-0.0764	-0.322227
ACX60_06735	ubiquinol oxidase subunit II	-0.121	-0.362476
ACX60_06740	RDD family protein	-0.225	0.213461
ACX60_06745	phosphoenolpyruvate synthase	0.332	0.349731
ACX60_06750	pyruvate%2C water dikinase regulatory protein	0.47	0.652492
ACX60_06755	poly-beta-1%2C6 N-acetyl-D-glucosamine exporter porin PgaA	0.163	0.575
ACX60_06760	poly-beta-1%2C6-N-acetyl-D-glucosamine N-deacetylase PgaB	0.155	0.431048
ACX60_06765	poly-beta-1%2C6-N-acetyl-D-glucosamine synthase	0.243	0.430492
ACX60_06770	poly-beta-1%2C6-N-acetyl-D-glucosamine biosynthesis protein PgaD	0.661	0.304887
ACX60_06775	hypothetical protein	-0.118	0.133538
ACX60_06780	LLM class flavin-dependent oxidoreductase	0.139	-0.0268714
ACX60_06785	hypothetical protein	0.356	-0.273291
ACX60_06790	hypothetical protein	-0.0346	-0.140598
ACX60_06795	LysR family transcriptional regulator	0.0636	0.135762
ACX60_06800	type 1 glutamine amidotransferase domain-containing protein	-0.075	0.0542377
ACX60_06805	peptide chain release factor 1	-0.182	-0.95996
ACX60_06810	peptide chain release factor N(5)-glutamine methyltransferase	-0.108	-1.0446
ACX60_06815	AraC family transcriptional regulator	-0.0234	-0.147034
ACX60_06820	3-hydroxyacyl-CoA dehydrogenase	0.568	0.461079
ACX60_06825	acyl-CoA dehydrogenase family protein	0.637	0.443413
ACX60_06830	AMP-binding protein	0.303	-0.347373
ACX60_06835	flavin reductase family protein	0.0386	0.339385
ACX60_06840	HesA/MoeB/ThiF family protein	0.256	-0.160475
ACX60_06845	AarF/UbiB family protein	0.157	0.108791
ACX60_06850	dihydroneopterin aldolase	-0.344	-0.162674
ACX60_06855	2-amino-4-hydroxy-6-hydroxymethyldihydropteridine diphosphokinase	-0.351	-0.309584
ACX60_06860	potassium-transporting ATPase subunit KdpA	-0.0868	0.161235
ACX60_06865	potassium-transporting ATPase subunit KdpB	0.314	-0.168952
ACX60_06870	potassium-transporting ATPase subunit KdpC	0.259	0.194894
ACX60_06875	sensor histidine kinase KdpD	0.276	0.439034
ACX60_06880	response regulator transcription factor	0.0702	-0.292267
ACX60_06885	glutamine synthetase family protein	0.0787	0.292411
ACX60_06890	DUF2799 domain-containing protein	-0.121	-0.138414
ACX60_06895	2-polyprenyl-3-methyl-6-methoxy-1%2C4-benzoquinone monooxygenase	0.156	0.415969
ACX60_06900	MFS transporter	-0.0103	0.235045
ACX60_06905	outer membrane protein assembly factor	0.122	0.34324
ACX60_06910	translocation/assembly module TamB domain-containing protein	0.172	0.288964
ACX60_06915	hypothetical protein	-0.122	-0.283658
ACX60_06920	bifunctional aconitate hydratase 2/2-methylisocitrate dehydratase	-0.0148	0.221043
ACX60_06925	hypothetical protein	-0.547	-0.130152
ACX60_06930	ion transporter	0.0943	-0.387007
ACX60_06935	MFS transporter	-0.0719	-0.357108
ACX60_06940	membrane protein	0.385	-0.337355
ACX60_06945	DUF4198 domain-containing protein	-0.689	0.0142772
ACX60_06950	LysR family transcriptional regulator	-0.263	-0.321945
ACX60_06955	DUF441 domain-containing protein	-0.437	-0.480476
ACX60_06960	hypothetical protein	0.204	0.613107
ACX60_06965	pseudouridine synthase	-0.232	0.309457
ACX60_06970	GNAT family N-acetyltransferase	-0.185	0.0738212
ACX60_06975	type II toxin-antitoxin system RelB/DinJ family antitoxin	-0.228	-0.00101114
ACX60_06980	pseudouridine synthase	-0.31	-0.538263
ACX60_06985	tRNA (adenosine(37)-N6)-threonylcarbamoyltransferase complex ATPase subunit type 1 TsaE	-0.409	-0.42006
ACX60_06990	DNA mismatch repair endonuclease MutL	0.0196	-0.509636
ACX60_06995	tRNA (adenosine(37)-N6)-dimethylallyltransferase MiaA	0.116	0.569946
ACX60_07000	RNA chaperone Hfq	0.173	0.446901
ACX60_07005	DMT family transporter	-0.611	-0.535888
ACX60_07010	oxygen-insensitive NAD(P)H nitroreductase	0.148	0.728903
ACX60_07020	UDP-2%2C3-diacylglucosamine diphosphatase	0.225	-0.526513
ACX60_07025	peptidylprolyl isomerase	0.0443	-0.274171
ACX60_07030	glutamine--tRNA ligase/YqeY domain fusion protein	0.185	-0.29894
ACX60_07035	glutamine amidotransferase	-0.257	0.00810852
ACX60_07040	ethanolamine ammonia-lyase subunit EutC	0.742	-0.0659787
ACX60_07045	ethanolamine ammonia-lyase subunit EutB	-0.165	0.299241
ACX60_07050	ethanolamine permease	-0.202	0.30144
ACX60_07055	aldehyde dehydrogenase family protein	0.838	0.983915
ACX60_07060	helix-turn-helix domain-containing protein	0.0716	-0.4904
ACX60_07065	alpha/beta hydrolase	0.48	0.306481
ACX60_07070	iron-containing alcohol dehydrogenase	0.792	0.8627
ACX60_07075	AAA family ATPase	-0.0804	-0.435785
ACX60_07080	5-carboxymethyl-2-hydroxymuconate Delta-isomerase	-0.0761	-0.249282
ACX60_07085	hydroxyethylthiazole kinase	0.0296	-0.199437
ACX60_07090	hypothetical protein	-0.439	-0.271259
ACX60_07095	hypothetical protein	0.579	1.12416
ACX60_07100	aminopeptidase N	0.0194	-0.844075
ACX60_07105	spore coat U domain-containing protein	0.157	0.459671
ACX60_07110	fimbria/pilus periplasmic chaperone	-0.105	0.0584678
ACX60_07115	fimbria/pilus outer membrane usher protein	0.0744	0.359012
ACX60_07120	spore coat U domain-containing protein	0.768	0.456647
ACX60_07125	glutathione S-transferase family protein	0.531	0.304916
ACX60_07130	SDR family NAD(P)-dependent oxidoreductase	-0.315	0.262512
ACX60_07135	SDR family NAD(P)-dependent oxidoreductase	0.503	0.211358
ACX60_07140	chorismate mutase	0.379	0.160362
ACX60_07145	Lrp/AsnC family transcriptional regulator	0.206	0.310173
ACX60_07150	hypothetical protein	-1.61	-1.49179
ACX60_07155	TetR/AcrR family transcriptional regulator		0.684253
ACX60_07160	TonB-dependent receptor	-0.206	-0.473649
ACX60_07165	mechanosensitive ion channel	-0.379	0.242785
ACX60_07170	hypothetical protein	0.537	0.94786
ACX60_07175	hypothetical protein		-0.255891
ACX60_07180	hypothetical protein		0.703808
ACX60_07185	hypothetical protein	0.292	0.522539
ACX60_07190	N-acetyltransferase	1.1	0.329408
ACX60_07195	TonB-dependent siderophore receptor	-0.129	-0.164313
ACX60_07200	OmpW family outer membrane protein	0.641	0.329561
ACX60_07210	hypothetical protein		0.32484
ACX60_07215	ATP-binding cassette domain-containing protein	-0.00796	0.139144
ACX60_07220	universal stress protein	0.624	1.41385
ACX60_07225	hypothetical protein		0.567535
ACX60_07235	RDD family protein	0.335	0.925104
ACX60_07240	magnesium-translocating P-type ATPase	-0.246	-0.536296
ACX60_07245	MgtC/SapB family protein	0.16	0.551052
ACX60_07250	benzoate/H(+) symporter BenE family transporter	-0.0931	0.168097
ACX60_07255	Lrp/AsnC family transcriptional regulator	0.182	0.179732
ACX60_07260	leucine efflux protein LeuE	-0.186	0.0872117
ACX60_07265	transaldolase	0.456	0.426012
ACX60_07270	LysR family transcriptional regulator	0.0786	-0.373816
ACX60_07275	chlorhexidine efflux PACE transporter AceI	-0.0228	0.433729
ACX60_07280	acetyl-CoA C-acetyltransferase	0.157	-0.0229644
ACX60_07285	3-oxoacyl-ACP reductase	0.249	0.0272747
ACX60_07290	MaoC/PaaZ C-terminal domain-containing protein	0.196	0.316655
ACX60_07295	serine hydrolase domain-containing protein	0.0385	0.108956
ACX60_07300	TetR family transcriptional regulator	-0.0973	-0.00113884
ACX60_07305	multidrug efflux MFS transporter AmvA	-0.188	0.212711
ACX60_07310	DNA polymerase III subunit gamma/tau	0.0245	0.0214131
ACX60_07315	phospholipase C%2C phosphocholine-specific	-0.0216	0.115889
ACX60_07320	thioesterase family protein	-0.0953	0.474973
ACX60_07325	iron-containing alcohol dehydrogenase	-0.058	0.448585
ACX60_07330	lactonase family protein	0.338	0.463048
ACX60_07335	low molecular weight protein-tyrosine-phosphatase	-0.184	-0.330029
ACX60_07340	UDP-N-acetylmuramate dehydrogenase	-0.329	-0.212141
ACX60_07345	YdcF family protein	0.178	-0.0783932
ACX60_07350	alpha/beta hydrolase	-0.0256	0.140087
ACX60_07355	FMN-binding glutamate synthase family protein	-0.0209	0.0402038
ACX60_07360	PepSY-associated TM helix domain-containing protein	-0.632	-0.549796
ACX60_07365	TetR/AcrR family transcriptional regulator	0.0957	0.102151
ACX60_07370	iron-containing redox enzyme family protein	0.485	0.277451
ACX60_07375	tyrosine-type recombinase/integrase	0.0421	-0.204573
ACX60_07380	hypothetical protein	-1.31	0.73804
ACX60_07385	hypothetical protein		-0.83468
ACX60_07390	hypothetical protein	-0.546	0.145335
ACX60_07405	hypothetical protein	-0.643	0.0927567
ACX60_07410	ATP-binding protein	-0.804	-0.392381
ACX60_07420	hypothetical protein	-0.306	-0.441136
ACX60_07425	hypothetical protein	0.132	0.0121715
ACX60_07430	hypothetical protein	-0.159	0.0131523
ACX60_07435	S24 family peptidase	-0.0747	-0.442309
ACX60_07440	hypothetical protein		-0.740058
ACX60_07445	hypothetical protein	-0.301	-1.02606
ACX60_07450	hypothetical protein		-1.18806
ACX60_07455	DNA cytosine methyltransferase	-0.834	-0.146818
ACX60_07460	YdaU family protein	-1.09	-0.231453
ACX60_07465	hypothetical protein	-0.279	0.00747245
ACX60_07470	hypothetical protein	-0.422	-0.726006
ACX60_07475	HNH endonuclease	0.488	0.128204
ACX60_07490	DUF1064 domain-containing protein	-0.237	0.184743
ACX60_07495	antiterminator Q family protein	0.0832	-0.657445
ACX60_07500	BRO family protein	-0.0557	-0.526775
ACX60_07510	hypothetical protein	-0.516	-0.204124
ACX60_07515	hypothetical protein	0.0847	-0.0188187
ACX60_07525	putative metallopeptidase		0.858454
ACX60_07535	phage terminase large subunit	-0.255	-0.72847
ACX60_07540	DUF4055 domain-containing protein	0.253	-0.409951
ACX60_07545	minor capsid protein	0.231	-0.089376
ACX60_07550	hypothetical protein	0.433	0.443514
ACX60_07555	hypothetical protein	0.512	0.15855
ACX60_07560	hypothetical protein		-0.447388
ACX60_07565	DUF6651 domain-containing protein	-0.495	-0.331582
ACX60_07570	major capsid protein	0.0104	-0.00936242
ACX60_07575	Ish1 domain-containing protein	-0.346	-0.110002
ACX60_07585	glutamate 5-kinase		0.160073
ACX60_07590	hypothetical protein	-0.497	0.469394
ACX60_07595	hypothetical protein	0.429	-0.0752927
ACX60_07600	phage tail terminator-like protein	0.0702	-0.0547544
ACX60_07605	hypothetical protein	0.863	0.722976
ACX60_07610	SH3 domain-containing protein	-0.0924	0.363005
ACX60_07615	hypothetical protein		0.321745
ACX60_07620	hypothetical protein	-0.497	0.141484
ACX60_07625	phage tail tube protein	-0.226	-0.26885
ACX60_07630	hypothetical protein		0.222631
ACX60_07635	type II toxin-antitoxin system HicA family toxin	0.378	0.38231
ACX60_07640	type II toxin-antitoxin system HicB family antitoxin	0.372	0.346
ACX60_07645	DUF4236 domain-containing protein	0.274	0.557665
ACX60_07650	hypothetical protein	0.51	0.549021
ACX60_07655	tape measure protein	0.188	0.0699817
ACX60_07665	DUF1833 family protein		-0.0883994
ACX60_07675	host specificity factor TipJ family phage tail protein	0.242	-0.123534
ACX60_07695	hypothetical protein	0.256	0.0912533
ACX60_07700	Y-family DNA polymerase	0.294	0.194457
ACX60_07705	SOS response-associated peptidase family protein	0.072	0.361987
ACX60_07710	hypothetical protein	0.535	0.203222
ACX60_07715	MFS transporter	-0.234	-0.16541
ACX60_07720	hypothetical protein	0.43	0.514761
ACX60_07725	acetyl-CoA carboxylase biotin carboxylase subunit	-0.19	-0.598568
ACX60_07730	acetyl-CoA carboxylase biotin carboxyl carrier protein	-0.0883	-0.543741
ACX60_07735	type II 3-dehydroquinate dehydratase	-0.411	-0.716029
ACX60_07740	Y-family DNA polymerase	-0.0415	-0.0216013
ACX60_07745	ABC transporter substrate-binding protein	0.117	0.0714539
ACX60_07750	ANTAR domain-containing protein		-1.6649
ACX60_07760	nitrite reductase large subunit NirB	0.203	0.173172
ACX60_07765	nitrite reductase small subunit NirD	0.703	-0.160705
ACX60_07770	nitrate reductase	0.633	0.188355
ACX60_07775	NTP transferase domain-containing protein	0.0675	0.468588
ACX60_07780	molybdopterin-dependent oxidoreductase	0.208	0.225078
ACX60_07785	GTP 3'%2C8-cyclase MoaA	0.214	0.00572449
ACX60_07790	MoaD/ThiS family protein	0.186	0.335118
ACX60_07795	molybdenum cofactor biosynthesis protein MoaE	0.398	0.188946
ACX60_07800	bifunctional molybdenum cofactor biosynthesis protein MoaC/MoaB	0.563	0.182977
ACX60_07805	molybdopterin molybdotransferase MoeA	0.193	0.0319426
ACX60_07810	helix-turn-helix domain-containing protein	0.364	0.323746
ACX60_07815	PLP-dependent aminotransferase family protein	0.308	-0.122423
ACX60_07820	DMT family transporter	0.0288	0.765072
ACX60_07825	TusE/DsrC/DsvC family sulfur relay protein	-0.405	-0.0865601
ACX60_07830	hypothetical protein	-0.239	-0.708089
ACX60_07835	hypothetical protein	0.0176	-0.444287
ACX60_07840	sulfurtransferase complex subunit TusD	0.162	0.165609
ACX60_07845	UDP-glucose 4-epimerase GalE	0.259	0.356839
ACX60_07850	class II fumarate hydratase	0.0964	0.349931
ACX60_07855	hypothetical protein	-0.122	0.872446
ACX60_07860	hypothetical protein	-0.235	-0.231205
ACX60_07865	hypothetical protein	-0.667	-0.915747
ACX60_07870	D-amino acid dehydrogenase	0.369	0.602264
ACX60_07875	hypothetical protein	-0.0588	0.389684
ACX60_07880	2-C-methyl-D-erythritol 2%2C4-cyclodiphosphate synthase	-0.244	0.287888
ACX60_07885	protein tyrosine phosphatase family protein	0.0543	-0.667139
ACX60_07890	ornithine carbamoyltransferase	0.0298	-0.311467
ACX60_07895	multidrug efflux transcriptional repressor AdeN	-0.682	0.198131
ACX60_07900	nitrogen regulation protein NR(I)	0.0758	-0.253603
ACX60_07905	nitrogen regulation protein NR(II)	0.00236	-0.812421
ACX60_07910	30S ribosomal protein S12 methylthiotransferase RimO	-0.394	-0.991665
ACX60_07915	UMP kinase	-0.165	-0.537291
ACX60_07920	ribosome recycling factor	0.0888	-0.435901
ACX60_07925	polyprenyl diphosphate synthase	-0.0658	-0.805754
ACX60_07930	phosphatidate cytidylyltransferase	0.182	-0.611896
ACX60_07935	1-deoxy-D-xylulose-5-phosphate reductoisomerase	-0.242	-0.427238
ACX60_07940	RIP metalloprotease RseP	0.0576	-0.225491
ACX60_07945	outer membrane protein assembly factor BamA	-0.176	-0.220548
ACX60_07950	OmpH family outer membrane protein	-0.178	0.112949
ACX60_07955	UDP-3-O-(3-hydroxymyristoyl)glucosamine N-acyltransferase	-0.278	-0.450459
ACX60_07960	3-hydroxyacyl-ACP dehydratase FabZ	-0.236	-0.472173
ACX60_07965	acyl-ACP--UDP-N-acetylglucosamine O-acyltransferase	-0.221	-0.538983
ACX60_07970	YbgF trimerization domain-containing protein	-0.474	-0.206673
ACX60_07975	regulatory protein RecX	-0.47	-0.637833
ACX60_07980	recombinase RecA	0.0655	-0.0550648
ACX60_07985	S4 domain-containing protein	-0.0688	-0.759837
ACX60_07990	HAD-IA family hydrolase	-0.156	0.207196
ACX60_07995	YcgJ family protein	0.749	0.922208
ACX60_08000	hypothetical protein		0.308642
ACX60_08005	hypothetical protein	0.286	0.503562
ACX60_08010	GNAT family N-acetyltransferase	0.618	0.152198
ACX60_08015	Lrp/AsnC family transcriptional regulator GigD	-0.193	-0.161896
ACX60_08020	kynureninase	0.355	-0.116053
ACX60_08025	amino acid permease	0.513	-0.478052
ACX60_08030	alpha/beta hydrolase	0.174	-0.288836
ACX60_08035	S8 family peptidase	0.253	0.500784
ACX60_08040	SulP family inorganic anion transporter	-0.774	-0.879574
ACX60_08045	SOS response-associated peptidase family protein	-0.376	0.302851
ACX60_08050	glucose/sorbosone family PQQ-dependent dehydrogenase	0.147	0.680885
ACX60_08055	universal stress protein	-0.27	1.68188
ACX60_08060	GGDEF domain-containing protein	-0.0729	0.312214
ACX60_08065	hypothetical protein	-0.235	-0.358961
ACX60_08070	MarR family transcriptional regulator	-0.159	0.856982
ACX60_08075	fructose-specific PTS transporter subunit EIIC	-0.199	-0.19955
ACX60_08080	1-phosphofructokinase	-0.0468	-0.0586438
ACX60_08085	phosphoenolpyruvate--protein phosphotransferase	-0.0449	-0.111489
ACX60_08090	alpha/beta fold hydrolase	0.462	0.0620387
ACX60_08095	hypothetical protein	-0.6	0.0220681
ACX60_08100	hypothetical protein	0.405	1.21638
ACX60_08105	heme-binding protein	-0.307	-0.0528757
ACX60_08110	branched-chain amino acid transport system II carrier protein	-0.386	-0.48459
ACX60_08115	type I methionyl aminopeptidase	-0.0391	0.24823
ACX60_08120	LysR substrate-binding domain-containing protein	-0.125	0.302818
ACX60_08125	hypothetical protein	-0.68	0.17067
ACX60_08130	Grx4 family monothiol glutaredoxin	-0.359	-0.323437
ACX60_08135	aspartate aminotransferase family protein	0.284	-0.0920111
ACX60_08140	CBS domain-containing protein	0.144	0.645012
ACX60_08145	DUF2750 domain-containing protein	-0.0456	0.637041
ACX60_08150	hypothetical protein	0.0391	0.747986
ACX60_08155	hypothetical protein	0.171	0.996483
ACX60_08160	hypothetical protein	-0.331	0.172776
ACX60_08165	signal recognition particle-docking protein FtsY	0.0456	-0.214886
ACX60_08170	nitroreductase family protein	0.237	0.583178
ACX60_08175	DUF2057 domain-containing protein	-0.39	-1.31963
ACX60_08180	GNAT family N-acetyltransferase	0.0687	-0.0904385
ACX60_08185	cyd operon YbgE family protein	0.461	0.25387
ACX60_08195	cytochrome d ubiquinol oxidase subunit II	0.126	0.174883
ACX60_08200	cytochrome ubiquinol oxidase subunit I	0.542	0.554868
ACX60_08205	hypothetical protein	0.109	3.80514
ACX60_08210	DUF1449 family protein	-0.031	-0.481517
ACX60_08215	Rieske (2Fe-2S) protein	-0.11	-0.339679
ACX60_08220	adenosine kinase	-0.291	-0.218264
ACX60_08225	TonB-dependent siderophore receptor	-0.571	-1.53893
ACX60_08230	insulinase family protein	-0.181	0.00187714
ACX60_08235	phospholipase A	0.0618	0.00795751
ACX60_08240	TrkH family potassium uptake protein	-0.392	0.0545668
ACX60_08245	TrkA family potassium uptake protein	-0.0442	0.146568
ACX60_08250	threonine ammonia-lyase%2C biosynthetic	-0.0382	-0.10876
ACX60_08255	ribose-5-phosphate isomerase RpiA	0.106	-0.0305052
ACX60_08260	SprT family zinc-dependent metalloprotease	-0.156	-0.19585
ACX60_08265	hypothetical protein	0.151	0.0374288
ACX60_08270	N-acetyl-gamma-glutamyl-phosphate reductase	0.169	0.132369
ACX60_08275	DUF6776 family protein	0.108	-0.261397
ACX60_08280	ATP-dependent Clp protease adapter ClpS	-0.259	-0.261339
ACX60_08285	ATP-dependent Clp protease ATP-binding subunit ClpA	0.311	0.326068
ACX60_08290	YnfA family protein	0.0446	-0.209312
ACX60_08295	3-deoxy-7-phosphoheptulonate synthase	-0.298	0.181299
ACX60_08300	alpha/beta hydrolase	0.0155	0.391902
ACX60_08305	PadR family transcriptional regulator	0.194	0.144045
ACX60_08310	NADPH-dependent 2%2C4-dienoyl-CoA reductase	0.332	0.00124683
ACX60_08315	nuclear transport factor 2 family protein	0.344	-0.418742
ACX60_08320	SGNH/GDSL hydrolase family protein	0.00814	-0.174808
ACX60_08325	alpha/beta hydrolase	0.228	0.247374
ACX60_08330	metal-dependent hydrolase	0.168	0.855061
ACX60_08335	hypothetical protein	0.052	0.0191258
ACX60_08340	CTP synthase	-0.108	-0.481474
ACX60_08345	3-deoxy-8-phosphooctulonate synthase	-0.477	-0.631346
ACX60_08350	phosphopyruvate hydratase	-0.239	-0.576756
ACX60_08355	DUF421 domain-containing protein	-0.291	-0.280566
ACX60_08360	cell division protein FtsB	0.168	-0.0524057
ACX60_08365	2-C-methyl-D-erythritol 4-phosphate cytidylyltransferase	0.0108	-0.474257
ACX60_08370	3-oxoacid CoA-transferase subunit A	0.466	-0.359065
ACX60_08375	3-oxoacid CoA-transferase subunit B	-0.325	-0.410397
ACX60_08380	3-oxoadipyl-CoA thiolase	-0.0984	-0.101831
ACX60_08385	3-carboxy-cis%2Ccis-muconate cycloisomerase	-0.233	-0.314908
ACX60_08390	3-oxoadipate enol-lactonase	-0.25	-0.182535
ACX60_08395	MFS transporter	0.157	-0.38109
ACX60_08400	4-carboxymuconolactone decarboxylase	0.00704	-0.112937
ACX60_08405	protocatechuate 3%2C4-dioxygenase subunit beta	-0.0301	-0.0551442
ACX60_08410	protocatechuate 3%2C4-dioxygenase subunit alpha	0.23	-0.0347444
ACX60_08415	type I 3-dehydroquinate dehydratase	-0.422	-0.324532
ACX60_08420	right-handed parallel beta-helix repeat-containing protein	-0.462	-0.525062
ACX60_08425	carbohydrate porin	-0.27	-0.159532
ACX60_08430	glucose/quinate/shikimate family membrane-bound PQQ-dependent dehydrogenase	0.345	0.12836
ACX60_08435	DUF6438 domain-containing protein	-0.0591	0.300692
ACX60_08440	YeeE/YedE family protein	0.0427	-0.0585886
ACX60_08445	DUF6691 family protein	-0.606	0.362891
ACX60_08450	MBL fold metallo-hydrolase	0.0999	0.168413
ACX60_08455	IclR family transcriptional regulator PcaU	-0.0613	0.16504
ACX60_08460	LysR family transcriptional regulator	-0.0332	-0.355062
ACX60_08465	acyl-CoA dehydrogenase family protein	0.251	0.383747
ACX60_08470	phosphotransferase family protein	0.347	0.555042
ACX60_08475	histidine phosphatase family protein	0.0929	0.422288
ACX60_08480	SDR family oxidoreductase	0.396	0.49086
ACX60_08485	OprD family outer membrane porin	0.495	-0.402494
ACX60_08490	MFS transporter	0.00849	1.04416
ACX60_08495	MarR family transcriptional regulator	-0.346	0.193662
ACX60_08500	amidase		-0.184543
ACX60_08505	acyl-CoA dehydrogenase family protein	0.552	-0.417046
ACX60_08510	hypothetical protein		0.242783
ACX60_08515	nuclear transport factor 2 family protein		0.325645
ACX60_08520	aromatic ring-hydroxylating dioxygenase subunit alpha	0.455	-0.396383
ACX60_08525	aromatic-ring-hydroxylating dioxygenase subunit beta	-0.185	-0.410782
ACX60_08530	SDR family oxidoreductase	-0.28	-0.348194
ACX60_08535	PDR/VanB family oxidoreductase	-0.321	-0.424284
ACX60_08540	flavin reductase family protein	0.365	-0.00373763
ACX60_08545	transcriptional regulator FeaR	0.327	-0.838924
ACX60_08550	primary-amine oxidase	0.529	0.0225077
ACX60_08555	hypothetical protein		-0.873399
ACX60_08560	NAD-dependent phenylacetaldehyde dehydrogenase	0.255	0.351566
ACX60_08565	penicillin acylase family protein	0.131	0.116239
ACX60_08570	3-oxoadipate enol-lactonase	0.0592	0.526927
ACX60_08575	3-oxoadipyl-CoA thiolase	0.125	0.412104
ACX60_08580	3-oxoacid CoA-transferase subunit B	0.285	-0.0885848
ACX60_08585	3-oxoacid CoA-transferase subunit A	0.312	-0.242789
ACX60_08590	catechol 1%2C2-dioxygenase	-0.0478	0.196389
ACX60_08595	muconolactone Delta-isomerase	0.096	-0.198337
ACX60_08600	muconate/chloromuconate family cycloisomerase	0.179	0.0959076
ACX60_08605	LysR family transcriptional regulator	0.021	0.0343092
ACX60_08610	TorF family putative porin	-0.0992	-0.326262
ACX60_08615	FadR/GntR family transcriptional regulator	0.364	0.500796
ACX60_08620	IlvD/Edd family dehydratase	0.48	-0.394149
ACX60_08625	multidrug efflux MFS transporter AbaQ	0.602	-0.429777
ACX60_08630	AraD1 family protein	-0.192	-0.328323
ACX60_08635	aldehyde dehydrogenase (NADP(+))	0.514	-0.0664092
ACX60_08640	hypothetical protein	0.602	0.643367
ACX60_08645	alpha/beta hydrolase	0.469	1.18182
ACX60_08650	NADH:flavin oxidoreductase/NADH oxidase family protein	0.35	0.1935
ACX60_08655	saccharopine dehydrogenase NADP-binding domain-containing protein	0.761	0.333368
ACX60_08660	dihydrofolate reductase family protein	0.414	0.451206
ACX60_08665	type 1 glutamine amidotransferase domain-containing protein	0.302	-0.256994
ACX60_08670	MerR family transcriptional regulator	-0.129	0.123956
ACX60_08675	type 1 glutamine amidotransferase domain-containing protein	0.303	0.3922
ACX60_08680	FAD-dependent oxidoreductase	0.039	0.0824445
ACX60_08685	Rrf2 family transcriptional regulator	0.452	0.139735
ACX60_08690	MBL fold metallo-hydrolase	0.0495	0.282126
ACX60_08695	TetR/AcrR family transcriptional regulator	-0.244	-0.552905
ACX60_08700	LysR family transcriptional regulator	-0.308	0.169106
ACX60_08705	SDR family oxidoreductase	0.142	0.0553182
ACX60_08710	glucose 1-dehydrogenase	0.788	-0.0635636
ACX60_08715	SDR family NAD(P)-dependent oxidoreductase	0.332	0.170145
ACX60_08720	MaoC family dehydratase	0.0123	0.483244
ACX60_08725	acyl-CoA dehydrogenase	0.242	0.217916
ACX60_08730	outer membrane protein transport protein	0.94	-0.363763
ACX60_08735	long-chain-fatty-acid--CoA ligase	-0.207	-0.155203
ACX60_08740	bile acid:sodium symporter family protein	-0.566	-0.119187
ACX60_08755	hypothetical protein	0.201	0.497502
ACX60_08765	hypothetical protein	-0.083	0.162719
ACX60_08770	DUF2247 family protein	-0.202	0.0875872
ACX60_08775	SMI1/KNR4 family protein	-0.0665	-0.266918
ACX60_08780	hypothetical protein	0.233	-0.532898
ACX60_08785	Imm49 family immunity protein	0.132	-0.0119657
ACX60_08795	hypothetical protein	-0.294	-0.508841
ACX60_08800	DUF2314 domain-containing protein	0.00804	0.0430502
ACX60_08805	MFS transporter	-0.0253	-0.0681597
ACX60_08810	amidohydrolase family protein	-0.312	0.152551
ACX60_08815	SLC13 family permease	-0.411	-0.399708
ACX60_08820	GntR family transcriptional regulator	-0.167	0.037249
ACX60_08825	SMP-30/gluconolactonase/LRE family protein	-0.133	0.0714846
ACX60_08830	MFS transporter	0.194	0.324525
ACX60_08835	LysR family transcriptional regulator	-0.00702	-0.0233702
ACX60_08840	DMT family transporter	-1.07	0.0410171
ACX60_08845	DMT family transporter	0.15	0.111865
ACX60_08850	HlyD family secretion protein	-0.332	-0.427796
ACX60_08855	MFS transporter	-0.0115	-0.722247
ACX60_08860	TetR/AcrR family transcriptional regulator	-0.0811	0.634459
ACX60_08865	aldehyde dehydrogenase (NADP(+))	0.269	-0.268528
ACX60_08870	IlvD/Edd family dehydratase	-0.0939	-0.420557
ACX60_08875	fumarylacetoacetate hydrolase family protein	0.2	0.129634
ACX60_08880	LysR family transcriptional regulator	-0.0668	-0.160948
ACX60_08885	D-erythronate dehydrogenase	0.557	-0.4738
ACX60_08890	MFS transporter	0.733	-0.4852
ACX60_08895	NAD(P)-dependent oxidoreductase	0.634	0.123429
ACX60_08900	AraC family transcriptional regulator	0.12	0.464062
ACX60_08905	NAD(P)-dependent alcohol dehydrogenase	-0.0189	0.696641
ACX60_08910	ABC transporter substrate-binding protein	-0.369	-0.483961
ACX60_08915	iron ABC transporter permease	0.0749	-0.278591
ACX60_08920	ABC transporter ATP-binding protein	0.161	-0.0776278
ACX60_08925	GNAT family N-acetyltransferase	-0.73	-0.475641
ACX60_08930	helix-turn-helix transcriptional regulator	0.0913	0.0964323
ACX60_08935	sulfite exporter TauE/SafE family protein	0.639	-0.42942
ACX60_08940	phosphoribosyltransferase family protein	0.56	0.769023
ACX60_08945	nicotinate phosphoribosyltransferase	0.714	0.353575
ACX60_08950	NUDIX domain-containing protein	0.0672	-0.139643
ACX60_08955	methylenetetrahydrofolate reductase C-terminal domain-containing protein	-0.604	-1.06951
ACX60_08960	hypothetical protein	0.0812	0.0903392
ACX60_08965	hypothetical protein	-0.238	-0.176707
ACX60_08970	hypothetical protein	0.0876	-0.00328404
ACX60_08975	helix-turn-helix transcriptional regulator	0.0843	-0.343462
ACX60_08980	indoleacetamide hydrolase	-0.284	-0.057501
ACX60_08985	HlyD family secretion protein	-0.284	0.847372
ACX60_08990	DHA2 family efflux MFS transporter permease subunit	0.019	0.139504
ACX60_08995	hypothetical protein	0.0523	-0.111241
ACX60_09000	GH3 auxin-responsive promoter family protein	-0.0169	0.277768
ACX60_09005	TolC family protein	0.0287	-0.61399
ACX60_09010	hypothetical protein	0.457	-0.13822
ACX60_09015	5'/3'-nucleotidase SurE	-0.261	0.194396
ACX60_09020	hypothetical protein	0.527	-0.0174275
ACX60_09025	HD domain-containing protein	-0.181	0.802721
ACX60_09030	HipA domain-containing protein	-0.0212	-0.424388
ACX60_09035	helix-turn-helix domain-containing protein	0.224	-0.227782
ACX60_09040	TetR/AcrR family transcriptional regulator	-0.157	0.0120118
ACX60_09045	hypothetical protein	0.581	0.817966
ACX60_09050	XRE family transcriptional regulator	0.198	0.138957
ACX60_09055	hypothetical protein		-0.77347
ACX60_09060	GNAT family N-acetyltransferase	0.249	0.198546
ACX60_09065	hypothetical protein	-0.218	0.238695
ACX60_09070	PAAR domain-containing protein	-0.193	0.178464
ACX60_09075	hypothetical protein	0.0208	0.412578
ACX60_09080	hypothetical protein	0.213	0.296274
ACX60_09085	SDR family NAD(P)-dependent oxidoreductase	0.395	1.27467
ACX60_09090	SDR family NAD(P)-dependent oxidoreductase	0.543	-0.277828
ACX60_09095	alpha/beta fold hydrolase	0.492	0.123406
ACX60_09100	AraC family transcriptional regulator	0.215	-0.0186601
ACX60_09105	putative multidrug efflux protein AdeT1	0.148	0.168885
ACX60_09110	hypothetical protein	-0.694	0.907553
ACX60_09115	two-component sensor histidine kinase AdeS	0.431	0.390169
ACX60_09120	efflux system response regulator transcription factor AdeR	0.0343	-0.0800468
ACX60_09125	multidrug efflux RND transporter periplasmic adaptor subunit AdeA	0.0563	0.582312
ACX60_09130	multidrug efflux RND transporter permease subunit AdeB	0.175	0.27145
ACX60_09135	excinuclease ABC subunit UvrA	0.13	0.274329
ACX60_09140	hypothetical protein	-0.346	0.389355
ACX60_09145	phage/plasmid replication protein%2C II/X family	1.5	-0.101379
ACX60_09150	anthranilate 1%2C2-dioxygenase electron transfer component AntC	0.494	0.262965
ACX60_09155	AraC family transcriptional regulator	-0.0691	-0.415125
ACX60_09160	transporter	-0.369	0.462923
ACX60_09165	flavin reductase family protein		0.0808276
ACX60_09170	styrene monooxygenase/indole monooxygenase family protein		0.169451
ACX60_09185	MFS transporter	0.0134	0.305968
ACX60_09190	AraC family transcriptional regulator	0.307	-0.480574
ACX60_09195	3-hydroxybutyrate dehydrogenase	0.459	0.190934
ACX60_09200	GntP family permease	-0.112	-0.330329
ACX60_09205	hypothetical protein	-0.0616	0.388748
ACX60_09210	TetR/AcrR family transcriptional regulator	0.118	0.241632
ACX60_09220	RsiV family protein	0.23	0.474076
ACX60_09230	LysR family transcriptional regulator	-0.118	0.142522
ACX60_09235	CoA transferase subunit A	0.197	-0.493502
ACX60_09240	3-oxoacid CoA-transferase subunit B	-0.0784	-0.456314
ACX60_09245	TIGR00366 family protein	-0.157	-1.00809
ACX60_09250	thiolase family protein	0.147	2.51e-05
ACX60_09255	LysR family transcriptional regulator	-0.29	0.150923
ACX60_09260	LysR substrate-binding domain-containing protein	-0.15	-0.525173
ACX60_09265	hypothetical protein	-0.0364	-0.0736312
ACX60_09270	hypothetical protein	-0.424	-0.122775
ACX60_09275	aspartate ammonia-lyase	-0.331	-1.83982
ACX60_09280	TonB-dependent siderophore receptor	-0.719	-0.537902
ACX60_09285	MFS transporter	-0.238	-0.227012
ACX60_09290	gamma-butyrobetaine hydroxylase-like domain-containing protein		0.890797
ACX60_09295	HEAT repeat domain-containing protein	-0.134	0.269756
ACX60_09300	ABC transporter ATP-binding protein	0.464	0.094153
ACX60_09305	ABC transporter permease	0.754	0.234235
ACX60_09310	ABC transporter substrate-binding protein	0.379	0.0522867
ACX60_09320	fumarate reductase/succinate dehydrogenase flavoprotein subunit	-0.204	-0.139376
ACX60_09325	GntR family transcriptional regulator	-0.0793	0.259718
ACX60_09330	chromate efflux transporter	0.725	0.904566
ACX60_09335	NAD(P)H-dependent oxidoreductase	-0.107	0.3963
ACX60_09345	AraC family transcriptional regulator	0.563	0.40791
ACX60_09350	EamA family transporter	-0.151	0.0628942
ACX60_09355	hypothetical protein	0.343	-0.0206699
ACX60_09360	sulfite exporter TauE/SafE family protein	0.282	-0.0247001
ACX60_09365	FAD/NAD(P)-binding oxidoreductase	-0.134	-0.225578
ACX60_09370	MBL fold metallo-hydrolase	0.219	0.295962
ACX60_09375	sigma-54 dependent transcriptional regulator	0.0746	0.0818548
ACX60_09380	bestrophin family protein	-0.292	0.109026
ACX60_09385	2%2C3-butanediol dehydrogenase	0.353	0.845573
ACX60_09390	acetoin reductase	0.572	-0.217614
ACX60_09395	dihydrolipoyl dehydrogenase	0.0441	0.0386362
ACX60_09400	2-oxo acid dehydrogenase subunit E2	-0.121	-0.248321
ACX60_09405	alpha-ketoacid dehydrogenase subunit beta	0.00585	-0.196047
ACX60_09410	thiamine pyrophosphate-dependent dehydrogenase E1 component subunit alpha	0.373	0.392719
ACX60_09415	lipoyl synthase	0.144	-0.0855991
ACX60_09420	helix-turn-helix domain-containing protein	0.262	-0.901817
ACX60_09425	iron-containing redox enzyme family protein	0.258	-0.225396
ACX60_09430	GGDEF domain-containing protein	-0.294	0.500276
ACX60_09435	chorismate synthase	-0.14	-0.488465
ACX60_09440	50S ribosomal protein L3 N(5)-glutamine methyltransferase	-0.733	-0.827591
ACX60_09445	tryptophan synthase subunit beta	0.0718	0.164806
ACX60_09450	VWA domain-containing protein	0.126	-0.368252
ACX60_09455	MoxR family ATPase	-0.0794	-0.348999
ACX60_09460	hypothetical protein	0.019	-0.0654505
ACX60_09465	YcgL domain-containing protein	0.0989	-0.0996818
ACX60_09475	hypothetical protein	-0.0573	1.23683
ACX60_09480	hypothetical protein	0.048	0.651639
ACX60_09485	HRDC domain-containing protein	-0.173	-0.342077
ACX60_09490	recombination mediator RecR	0.0168	-0.130673
ACX60_09495	YbaB/EbfC family nucleoid-associated protein	-0.00631	0.157696
ACX60_09500	hypothetical protein	0.0554	0.3656
ACX60_09505	O-succinylhomoserine sulfhydrylase	0.154	0.332858
ACX60_09510	alpha/beta fold hydrolase	-0.065	0.265445
ACX60_09515	class I SAM-dependent methyltransferase	0.127	0.311914
ACX60_09520	TonB C-terminal domain-containing protein	-0.174	-0.2248
ACX60_09525	hypothetical protein	-0.0748	-0.279719
ACX60_09530	hypothetical protein	0.26	0.709336
ACX60_09535	GFA family protein	0.311	0.130891
ACX60_09540	YARHG domain-containing protein	0.163	-0.161395
ACX60_09545	HIT family protein	0.129	-0.179565
ACX60_09550	porin	0.0701	-0.268026
ACX60_09555	YidB family protein	0.461	0.652847
ACX60_09560	DUF6231 family protein	-0.131	-0.0043706
ACX60_09565	DUF2797 domain-containing protein	-0.144	-0.0473139
ACX60_09570	ABC transporter permease	0.423	0.484979
ACX60_09575	ABC transporter permease	0.552	0.384696
ACX60_09580	ATP-binding cassette domain-containing protein	0.641	0.564189
ACX60_09585	HlyD family efflux transporter periplasmic adaptor subunit	0.996	0.463749
ACX60_09590	CerR family C-terminal domain-containing protein	0.0703	0.356917
ACX60_09595	lipid-A-disaccharide synthase	-0.12	-0.107689
ACX60_09600	TonB-dependent siderophore receptor	-0.466	0.0272069
ACX60_09610	PepSY-associated TM helix domain-containing protein	-0.278	-0.130486
ACX60_09615	hypothetical protein	-0.175	0.0811374
ACX60_09620	sulfite exporter TauE/SafE family protein	0.36	-1.45126
ACX60_09625	3-deoxy-7-phosphoheptulonate synthase	0.249	0.134731
ACX60_09630	adenosylcobinamide-GDP ribazoletransferase	-0.332	0.044002
ACX60_09635	histidine-type phosphatase	-0.017	0.0886115
ACX60_09640	histidine phosphatase family protein	0.0631	0.199334
ACX60_09645	nicotinate-nucleotide--dimethylbenzimidazole phosphoribosyltransferase	0.128	0.141256
ACX60_09650	bifunctional adenosylcobinamide kinase/adenosylcobinamide-phosphate guanylyltransferase	-0.125	-0.0499815
ACX60_09655	2'-5' RNA ligase family protein	-0.093	0.0973158
ACX60_09660	HAD family hydrolase	0.568	1.1489
ACX60_09665	GNAT family N-acetyltransferase	-0.392	-0.398635
ACX60_09670	hypothetical protein	-0.116	-0.474463
ACX60_09675	PepSY-associated TM helix domain-containing protein	-0.0288	-0.427268
ACX60_09680	hypothetical protein	-0.605	-0.962315
ACX60_09685	TonB-dependent receptor	-0.433	-0.621276
ACX60_09690	RraA family protein	0.423	0.41208
ACX60_09695	(2Fe-2S)-binding protein	-0.0715	-0.166494
ACX60_09700	IucA/IucC family protein	0.0478	0.167565
ACX60_09705	IucA/IucC family protein	-0.00464	0.202078
ACX60_09710	DHA2 family efflux MFS transporter permease subunit	-0.318	-0.396792
ACX60_09715	SidA/IucD/PvdA family monooxygenase	-0.098	-0.221516
ACX60_09720	IucA/IucC family protein	-0.259	-0.388375
ACX60_09725	Cys-tRNA(Pro) deacylase	-0.192	-0.0512595
ACX60_09730	hypothetical protein	0.241	-0.828382
ACX60_09735	AarF/ABC1/UbiB kinase family protein	-0.0876	-0.577935
ACX60_09740	acyl-CoA dehydrogenase family protein	0.364	0.265603
ACX60_09745	acyl-CoA dehydrogenase family protein	0.395	0.307732
ACX60_09750	alkane 1-monooxygenase	-0.0538	0.487779
ACX60_09755	AraC family transcriptional regulator	-0.119	0.122936
ACX60_09760	SurA N-terminal domain-containing protein	-0.0308	-0.117019
ACX60_09765	HU family DNA-binding protein	0.163	0.565349
ACX60_09770	phasin family protein	-0.02	0.203607
ACX60_09775	hypothetical protein	-0.0777	0.336103
ACX60_09780	Rrf2 family transcriptional regulator	-0.228	-0.9831
ACX60_09785	IscS subfamily cysteine desulfurase	-0.294	-0.923507
ACX60_09790	Fe-S cluster assembly scaffold IscU	0.0864	-0.63404
ACX60_09795	iron-sulfur cluster assembly protein IscA	0.133	-0.502087
ACX60_09800	Fe-S protein assembly co-chaperone HscB	-0.474	-1.01947
ACX60_09805	Fe-S protein assembly chaperone HscA	-0.317	-0.959369
ACX60_09810	ISC system 2Fe-2S type ferredoxin	-0.0606	-0.750267
ACX60_09815	adenylate/guanylate cyclase domain-containing protein	-0.0146	0.0423558
ACX60_09820	HIT domain-containing protein	-0.0139	-0.0959895
ACX60_09825	transcription-repair coupling factor	0.0688	0.0893473
ACX60_09830	hypothetical protein	-0.444	0.100045
ACX60_09835	Dyp-type peroxidase	0.095	0.257609
ACX60_09840	glutathione S-transferase N-terminal domain-containing protein	0.415	-0.193548
ACX60_09845	ribonuclease E activity regulator RraA	0.761	0.582448
ACX60_09850	nucleoside-diphosphate sugar epimerase	0.332	0.859919
ACX60_09855	30S ribosomal protein S20	-0.856	-1.12986
ACX60_09860	phosphoglycerate mutase family protein	0.354	0.190682
ACX60_09865	3'(2')%2C5'-bisphosphate nucleotidase CysQ	0.252	0.0309352
ACX60_09870	hypothetical protein	-0.0367	-0.0494836
ACX60_09875	SOS response-associated peptidase family protein	-0.263	0.152019
ACX60_09880	ABC transporter ATP-binding protein	0.385	0.652449
ACX60_09885	ABC transporter permease	0.223	0.535222
ACX60_09890	ABC transporter permease	0.26	0.859925
ACX60_09895	M3 family metallopeptidase	0.314	0.517966
ACX60_09900	ABC transporter substrate-binding protein	0.318	0.329465
ACX60_09905	ABC transporter substrate-binding protein	0.244	0.467365
ACX60_09910	TonB-dependent receptor	0.287	0.292358
ACX60_09915	energy transducer TonB	0.349	0.487399
ACX60_09920	MotA/TolQ/ExbB proton channel family protein	0.198	0.776559
ACX60_09925	biopolymer transporter ExbD	1.14	0.441683
ACX60_09930	biopolymer transporter ExbD	0.0608	0.950157
ACX60_09935	GNAT family N-acetyltransferase	0.457	-0.311309
ACX60_09940	malate synthase G	0.416	0.424281
ACX60_09945	hypothetical protein	-0.0359	0.00730778
ACX60_09965	hypothetical protein	0.0187	1.01999
ACX60_09970	sialate O-acetylesterase	0.372	-0.0406145
ACX60_09975	host specificity factor TipJ family phage tail protein	0.373	0.118792
ACX60_09985	hypothetical protein	-0.21	0.00988084
ACX60_09990	hypothetical protein	-0.367	0.480783
ACX60_09995	hypothetical protein	0.195	0.193108
ACX60_10000	lipoprotein	0.205	0.844259
ACX60_10010	hypothetical protein	-0.113	0.0232356
ACX60_10015	phage tail tube protein	-0.312	-0.287053
ACX60_10020	DUF3168 domain-containing protein		1.21959
ACX60_10040	phage major capsid protein	0.686	0.309457
ACX60_10050	phage portal protein	0.393	0.106771
ACX60_10055	terminase large subunit	0.497	0.371186
ACX60_10065	terminase small subunit		-0.598746
ACX60_10095	hypothetical protein	-0.278	0.390567
ACX60_10100	hypothetical protein	-0.362	-0.245518
ACX60_10105	hypothetical protein	-0.282	-0.278031
ACX60_10110	antiterminator Q family protein	0.628	0.462958
ACX60_10115	hypothetical protein	0.266	-0.236418
ACX60_10125	DnaB-like helicase C-terminal domain-containing protein	-0.75	-0.294415
ACX60_10130	YdaU family protein	-0.134	-1.02195
ACX60_10145	S24 family peptidase	0.0101	0.166398
ACX60_10150	hypothetical protein	-0.769	0.0277157
ACX60_10170	hypothetical protein	-0.386	-0.255476
ACX60_10175	DUF551 domain-containing protein	0.225	-0.0749334
ACX60_10180	methyltransferase domain-containing protein	0.693	0.618411
ACX60_10185	hypothetical protein	-0.81	0.44428
ACX60_10190	hypothetical protein	0.118	0.07286
ACX60_10195	tyrosine-type recombinase/integrase	0.158	-0.444175
ACX60_10200	cell division protein ZapE	-0.139	-0.0805762
ACX60_10205	AraC family transcriptional regulator	0.165	-0.295175
ACX60_10210	NAD(P)/FAD-dependent oxidoreductase	-0.00202	0.186458
ACX60_10215	lysine exporter LysO family protein	-0.282	-0.168685
ACX60_10220	orotidine-5'-phosphate decarboxylase	-0.278	-0.734129
ACX60_10225	lipopolysaccharide assembly protein LapA domain-containing protein	-0.242	0.582478
ACX60_10230	integration host factor subunit beta	0.419	0.63034
ACX60_10235	30S ribosomal protein S1	0.178	-0.96234
ACX60_10240	(d)CMP kinase	-0.0695	-0.497194
ACX60_10245	SRPBCC family protein	0.221	-0.324867
ACX60_10250	tRNA adenosine(34) deaminase TadA	-0.0194	-0.207898
ACX60_10255	enoyl-CoA hydratase/isomerase family protein	-0.165	-0.167639
ACX60_10260	uracil-DNA glycosylase	-0.527	-0.158881
ACX60_10265	6-carboxytetrahydropterin synthase	-0.267	0.0281949
ACX60_10270	type II secretion system minor pseudopilin GspK	0.213	-0.0269877
ACX60_10275	type II secretion system minor pseudopilin GspJ	0.00621	-0.607049
ACX60_10280	type II secretion system minor pseudopilin GspI	0.213	-0.207499
ACX60_10285	type II secretion system protein	-0.483	-0.310157
ACX60_10290	TetR/AcrR family transcriptional regulator	-0.0563	0.0287368
ACX60_10295	TatD family hydrolase	0.0133	-0.255057
ACX60_10300	PilZ domain-containing protein	-0.274	-0.0104755
ACX60_10305	DNA polymerase III subunit delta'	-0.241	-0.536768
ACX60_10310	3-deoxy-manno-octulosonate cytidylyltransferase	-0.0932	-0.666701
ACX60_10315	tetraacyldisaccharide 4'-kinase	-0.227	-0.664106
ACX60_10320	lipid A export permease/ATP-binding protein MsbA	0.0165	-0.48655
ACX60_10325	biopolymer transporter ExbD	-0.482	-1.02833
ACX60_10330	MotA/TolQ/ExbB proton channel family protein	-0.547	-1.15843
ACX60_10335	ParB/RepB/Spo0J family partition protein	-0.236	-0.451811
ACX60_10340	ParA family protein	-0.00735	-0.564036
ACX60_10345	16S rRNA (guanine(527)-N(7))-methyltransferase RsmG	-0.14	-0.599221
ACX60_10350	nucleotidyltransferase family protein	-0.0821	-0.339373
ACX60_10355	phosphotransferase	-0.0684	-0.124564
ACX60_10360	LPS-assembly protein LptD	-0.216	-0.107695
ACX60_10365	peptidylprolyl isomerase	-0.0251	0.0750833
ACX60_10370	class II fructose-bisphosphate aldolase	-0.132	-0.244902
ACX60_10375	hypothetical protein	0.366	-0.828975
ACX60_10380	phosphoglycerate kinase	-0.0582	-0.877397
ACX60_10385	DUF2237 domain-containing protein	0.0985	-0.0741476
ACX60_10390	Maf family protein	0.121	-0.754446
ACX60_10395	cupin domain-containing protein	-0.136	-0.346495
ACX60_10400	TetR/AcrR family transcriptional regulator	-0.689	-0.2389
ACX60_10405	metalloregulator ArsR/SmtB family transcription factor	-0.666	-0.843699
ACX60_10410	serine/threonine transporter SstT	-0.268	-0.359793
ACX60_10415	YoaK family protein	-0.582	-0.539942
ACX60_10420	DUF2058 family protein	-0.216	-0.594418
ACX60_10425	ABC transporter ATP-binding protein	-0.0913	0.225596
ACX60_10430	MaoC family dehydratase	-0.114	0.218658
ACX60_10435	AraC family transcriptional regulator	-0.133	-0.00272027
ACX60_10440	glycine cleavage system protein GcvH	0.274	0.687338
ACX60_10445	Sir2 family NAD-dependent protein deacetylase	0.0574	0.0325558
ACX60_10450	sodium/proline symporter PutP	0.331	0.099538
ACX60_10455	Lrp/AsnC ligand binding domain-containing protein	-0.0551	0.242519
ACX60_10460	trifunctional transcriptional regulator/proline dehydrogenase/L-glutamate gamma-semialdehyde dehydrogenase	0.898	0.663368
ACX60_10465	GrpB family protein	0.117	0.412648
ACX60_10470	tRNA (uridine(54)-C5)-methyltransferase TrmA	-0.319	-0.407185
ACX60_10475	hypothetical protein	0.295	0.132741
ACX60_10480	phosphodiester glycosidase family protein	0.0964	-0.0358129
ACX60_10485	lecithin retinol acyltransferase family protein	-0.42	0.22794
ACX60_10490	YceI family protein	0.0845	0.788773
ACX60_10495	OsmC family protein	0.117	0.943619
ACX60_10500	transketolase	-0.245	-0.491512
ACX60_10505	methionine adenosyltransferase	-0.16	-0.413526
ACX60_10515	hypothetical protein	-0.237	0.472958
ACX60_10520	FxsA family protein	0.19	-0.814442
ACX60_10525	OXA-51 family carbapenem-hydrolyzing class D beta-lactamase OXA-259	0.313	0.607594
ACX60_10530	GNAT family N-acetyltransferase	-0.27	-0.21503
ACX60_10535	XRE family transcriptional regulator	0.0575	-0.0996076
ACX60_10540	crossover junction endodeoxyribonuclease RuvC	-0.0605	0.161031
ACX60_10545	bifunctional ADP-dependent NAD(P)H-hydrate dehydratase/NAD(P)H-hydrate epimerase	0.265	0.144201
ACX60_10550	tRNA epoxyqueuosine(34) reductase QueG	-0.396	-0.664594
ACX60_10555	biotin synthase BioB	-0.211	-0.371544
ACX60_10560	hypothetical protein	-0.212	-0.105424
ACX60_10565	hypothetical protein	0.0845	-0.0566345
ACX60_10570	fimbrial protein	-0.0983	-0.557052
ACX60_10575	fimbria/pilus periplasmic chaperone	0.0535	-0.32711
ACX60_10580	fimbria/pilus outer membrane usher protein	-0.245	0.412187
ACX60_10585	fimbrial protein	-0.00412	-0.0242623
ACX60_10590	hypothetical protein		1.26101
ACX60_10595	LysR family transcriptional regulator	0.535	0.0397589
ACX60_10600	DMT family transporter	-0.291	-0.166252
ACX60_10605	hypothetical protein	-0.528	0.0118613
ACX60_10610	cytosine permease	-0.00626	-0.948415
ACX60_10615	PACE efflux transporter	0.0947	0.756952
ACX60_10620	LysR family transcriptional regulator	-0.548	-0.163853
ACX60_10625	integrase family protein	0.551	0.296348
ACX60_10635	hypothetical protein	0.49	-0.0855531
ACX60_10640	TetR/AcrR family transcriptional regulator	-0.344	0.850122
[truncated: 1,630 more rows]

## Sheet: t = 0 min
Locus Tag	log2FC	logCPM	PValue	FDR
ACX60_00005	-0.284	7.94381	0.294	0.989
ACX60_00010	0.0174	9.27725	0.949	1
ACX60_00015	-0.414	6.68929	0.129	0.941
ACX60_00020	0.0148	9.9401	0.956	1
ACX60_00025	0.308	6.98899	0.258	0.986
ACX60_00030	-0.185	5.22931	0.508	1
ACX60_00035	-0.206	7.39075	0.449	1
ACX60_00040	0.0913	3.50516	0.773	1
ACX60_00045	0.468	6.1872	0.0891	0.906
ACX60_00050	0.245	2.77914	0.464	1
ACX60_00055	0.00562	6.55748	0.986	1
ACX60_00060	-0.175	3.04779	0.595	1
ACX60_00065	0.0809	6.93567	0.768	1
ACX60_00070	-0.308	9.17623	0.253	0.986
ACX60_00100	0.216	5.02907	0.444	1
ACX60_00105	-0.169	6.48766	0.536	1
ACX60_00110	0.277	6.35471	0.311	1
ACX60_00115	0.24	1.68234	0.555	1
ACX60_00120	-0.103	7.58902	0.705	1
ACX60_00125	-0.518	7.00778	0.057	0.802
ACX60_00130	0.406	9.05849	0.132	0.941
ACX60_00135	0.0789	6.47831	0.775	1
ACX60_00140	-0.0693	2.97783	0.878	1
ACX60_00145	-0.0134	4.16065	0.965	1
ACX60_00150	-0.338	6.61463	0.216	0.971
ACX60_00155	0.335	9.2267	0.214	0.971
ACX60_00160	0.0519	4.60638	0.87	1
ACX60_00165	0.518	4.93134	0.0685	0.867
ACX60_00170	0.3	6.34362	0.274	0.986
ACX60_00175	-0.0436	5.85076	0.877	1
ACX60_00180	0.0461	9.21662	0.864	1
ACX60_00185	-0.979	1.16576	0.0297	0.708
ACX60_00190	0.522	8.26737	0.0533	0.792
ACX60_00195	0.0754	5.99635	0.787	1
ACX60_00200	0.066	5.13227	0.824	1
ACX60_00205	0.17	4.08176	0.57	1
ACX60_00210	0.0376	4.85534	0.897	1
ACX60_00215	-0.488	3.80794	0.102	0.931
ACX60_00220	0.288	4.65535	0.315	1
ACX60_00225	0.429	6.30901	0.118	0.941
ACX60_00230	-0.034	5.12875	0.902	1
ACX60_00235	-0.198	3.84929	0.521	1
ACX60_00240	0.238	5.30413	0.396	1
ACX60_00245	-0.35	5.81812	0.206	0.97
ACX60_00250	-0.117	6.3785	0.67	1
ACX60_00255	0.45	8.25939	0.0956	0.909
ACX60_00260	0.803	2.96038	0.0135	0.562
ACX60_00265	-0.643	4.30466	0.0271	0.708
ACX60_00270	0.641	3.52043	0.0387	0.761
ACX60_00275	0.0957	6.61199	0.728	1
ACX60_00280	-0.249	3.79442	0.406	1
ACX60_00285	-0.626	2.76658	0.0569	0.802
ACX60_00290	-0.136	9.13932	0.612	1
ACX60_00295	0.181	8.70819	0.502	1
ACX60_00300	-0.26	9.2021	0.335	1
ACX60_00305	0.157	5.4354	0.577	1
ACX60_00310	-0.0639	5.37683	0.82	1
ACX60_00315	0.0391	3.03923	0.929	1
ACX60_00320	0.301	3.07184	0.352	1
ACX60_00325	-1.11	4.73202	0.000109	0.0642
ACX60_00330	0.369	5.78358	0.183	0.969
ACX60_00335	-0.481	3.21752	0.129	0.941
ACX60_00340	-0.145	2.78933	0.655	1
ACX60_00345	-0.59	4.57951	0.0401	0.761
ACX60_00350	-0.547	5.36887	0.0511	0.787
ACX60_00355	-0.256	3.617	0.396	1
ACX60_00360	0.0858	3.8277	0.786	1
ACX60_00365	-0.264	4.80599	0.354	1
ACX60_00370	-0.169	5.41864	0.548	1
ACX60_00375	-0.117	4.21058	0.693	1
ACX60_00380	0.0134	11.9353	0.96	1
ACX60_00385	-0.0384	11.0343	0.886	1
ACX60_00390	-0.275	9.05267	0.306	1
ACX60_00395	-0.107	9.16495	0.69	1
ACX60_00400	-0.0537	8.4234	0.843	1
ACX60_00405	-0.275	3.04343	0.408	1
ACX60_00410	0.539	3.77376	0.07	0.867
ACX60_00415	0.0902	4.14186	0.768	1
ACX60_00420	0.173	1.73172	0.655	1
ACX60_00425	-0.249	4.0943	0.41	1
ACX60_00430	-0.059	0.999371	1	1
ACX60_00440	-0.00376	10.4318	0.989	1
ACX60_00445	-0.135	9.34967	0.616	1
ACX60_00450	-0.0141	6.11139	0.964	1
ACX60_00455	-0.0177	7.5207	0.949	1
ACX60_00460	-0.396	8.08248	0.143	0.951
ACX60_00465	-0.113	8.42525	0.676	1
ACX60_00470	-0.018	9.05209	0.947	1
ACX60_00475	-0.16	8.08943	0.553	1
ACX60_00480	0.105	8.29838	0.696	1
ACX60_00485	0.392	7.49149	0.148	0.951
ACX60_00490	-0.0491	7.04743	0.857	1
ACX60_00495	-0.0876	5.93651	0.753	1
ACX60_00500	0.0889	5.49833	0.755	1
ACX60_00505	0.0952	3.16545	0.783	1
ACX60_00510	0.472	7.10164	0.083	0.901
ACX60_00515	0.0522	6.13573	0.852	1
ACX60_00520	-0.104	7.3584	0.703	1
ACX60_00525	0.367	4.76841	0.202	0.969
ACX60_00530	0.101	6.48378	0.714	1
ACX60_00535	0.0703	6.57854	0.798	1
ACX60_00540	0.184	5.21661	0.514	1
ACX60_00545	-0.0341	6.07264	0.903	1
ACX60_00550	-0.21	5.10628	0.458	1
ACX60_00555	0.247	5.72962	0.373	1
ACX60_00560	0.228	6.13917	0.407	1
ACX60_00565	0.404	5.26334	0.15	0.951
ACX60_00570	0.426	4.68185	0.137	0.95
ACX60_00575	0.00397	7.76802	0.989	1
ACX60_00580	0.0129	6.38339	0.964	1
ACX60_00585	-0.0901	7.96319	0.74	1
ACX60_00605	0.128	5.88273	0.645	1
ACX60_00610	-0.264	5.04197	0.348	1
ACX60_00615	-0.0158	2.71443	1	1
ACX60_00630	-0.305	1.49087	0.51	1
ACX60_00635	-0.0915	4.08407	0.771	1
ACX60_00640	0.248	4.93665	0.386	1
ACX60_00645	0.314	4.73116	0.273	0.986
ACX60_00650	0.228	8.35616	0.398	1
ACX60_00655	0.0346	3.48021	0.928	1
ACX60_00660	0.559	4.1757	0.0561	0.802
ACX60_00665	0.133	2.05383	0.709	1
ACX60_00670	-0.179	7.38046	0.51	1
ACX60_00675	0.358	2.7635	0.29	0.989
ACX60_00680	0.178	1.03151	0.778	1
ACX60_00685	0.278	0.6884	0.575	1
ACX60_00690	-0.235	3.53534	0.446	1
ACX60_00695	0.769	7.99965	0.00462	0.364
ACX60_00700	-0.178	6.20109	0.517	1
ACX60_00705	0.114	7.89325	0.672	1
ACX60_00710	-0.167	6.86885	0.539	1
ACX60_00715	-0.672	2.66845	0.0396	0.761
ACX60_00720	-0.19	4.85652	0.507	1
ACX60_00725	0.086	6.39747	0.755	1
ACX60_00730	0.12	6.10547	0.666	1
ACX60_00735	-0.084	7.22344	0.758	1
ACX60_00740	-0.0813	7.28597	0.766	1
ACX60_00745	0.122	1.52122	0.829	1
ACX60_00750	-0.992	4.29261	0.0007	0.177
ACX60_00755	-0.0628	2.39166	0.895	1
ACX60_00760	0.104	6.52303	0.705	1
ACX60_00765	-0.06	7.62028	0.825	1
ACX60_00770	-0.119	8.66492	0.66	1
ACX60_00775	0.144	8.37463	0.594	1
ACX60_00780	0.0757	7.93964	0.78	1
ACX60_00785	0.16	9.36041	0.553	1
ACX60_00790	0.294	10.5481	0.275	0.986
ACX60_00795	0.0037	7.33709	0.99	1
ACX60_00800	-0.0549	7.34965	0.84	1
ACX60_00805	-0.0399	8.70059	0.883	1
ACX60_00810	0.279	12.3859	0.299	0.989
ACX60_00815	0.336	11.9451	0.211	0.971
ACX60_00820	0.187	2.91045	0.585	1
ACX60_00825	-0.419	5.00797	0.136	0.95
ACX60_00830	-0.491	6.45019	0.0728	0.873
ACX60_00835	0.312	3.58767	0.31	1
ACX60_00840	0.0604	3.61675	0.836	1
ACX60_00845	0.0254	10.6066	0.925	1
ACX60_00850	0.0839	9.05005	0.755	1
ACX60_00855	0.12	7.79339	0.657	1
ACX60_00860	-0.229	6.56053	0.403	1
ACX60_00865	0.242	8.53923	0.37	1
ACX60_00870	0.0395	9.21784	0.884	1
ACX60_00875	-0.214	6.06364	0.438	1
ACX60_00880	-0.415	6.7477	0.128	0.941
ACX60_00885	0.0939	6.76562	0.732	1
ACX60_00890	-0.342	4.69552	0.233	0.981
ACX60_00895	-0.348	6.49915	0.203	0.969
ACX60_00900	0.117	4.15045	0.703	1
ACX60_00905	0.579	6.05246	0.0357	0.755
ACX60_00910	0.0855	1.89291	0.862	1
ACX60_00915	0.196	2.40258	0.6	1
ACX60_00920	0.176	2.57534	0.61	1
ACX60_00925	0.274	2.3478	0.444	1
ACX60_00930	-0.058	6.77727	0.833	1
ACX60_00935	0.267	4.96579	0.349	1
ACX60_00940	0.0401	6.75926	0.885	1
ACX60_00945	0.401	1.24027	0.402	1
ACX60_00950	0.246	4.49688	0.399	1
ACX60_00955	0.539	2.65131	0.111	0.938
ACX60_00960	-0.21	8.43141	0.437	1
ACX60_00965	-0.213	12.3665	0.428	1
ACX60_00970	0.0248	3.75588	0.955	1
ACX60_00975	0.176	8.4723	0.513	1
ACX60_00980	0.0488	4.15042	0.883	1
ACX60_00985	0.207	5.91112	0.455	1
ACX60_00990	0.00432	2.26527	1	1
ACX60_00995	-0.192	2.97849	0.558	1
ACX60_01000	0.127	5.27383	0.655	1
ACX60_01005	0.0934	8.00952	0.73	1
ACX60_01010	0.129	7.50365	0.633	1
ACX60_01015	0.0712	9.18215	0.792	1
ACX60_01020	-0.209	2.28116	0.544	1
ACX60_01025	0.133	3.81022	0.674	1
ACX60_01030	-0.35	3.56166	0.255	0.986
ACX60_01035	-0.0274	3.16747	0.956	1
ACX60_01040	0.0205	5.43857	0.945	1
ACX60_01045	0.215	2.28948	0.544	1
ACX60_01050	0.534	7.50277	0.049	0.779
ACX60_01055	0.0303	4.47229	0.924	1
ACX60_01060	0.15	4.72606	0.601	1
ACX60_01065	0.459	4.43389	0.114	0.938
ACX60_01070	0.0573	9.7867	0.831	1
ACX60_01075	-0.118	5.89725	0.67	1
ACX60_01080	-0.115	4.47115	0.704	1
ACX60_01085	-0.256	5.95897	0.354	1
ACX60_01095	0.48	4.73213	0.0941	0.909
ACX60_01100	-0.00429	3.57365	1	1
ACX60_01105	0.251	2.70672	0.466	1
ACX60_01110	-0.032	4.44538	0.923	1
ACX60_01115	0.132	3.44951	0.662	1
ACX60_01120	0.2	3.20112	0.519	1
ACX60_01125	0.607	3.87587	0.0433	0.779
ACX60_01130	0.251	2.23532	0.5	1
ACX60_01140	-0.0942	2.98787	0.783	1
ACX60_01145	0.488	2.39613	0.16	0.969
ACX60_01150	-0.394	3.51248	0.199	0.969
ACX60_01155	0.293	4.1333	0.318	1
ACX60_01160	0.0453	5.88844	0.873	1
ACX60_01165	-0.0994	5.96094	0.721	1
ACX60_01170	-0.029	1.4322	1	1
ACX60_01175	-0.192	2.68919	0.583	1
ACX60_01180	-0.32	2.22619	0.386	1
ACX60_01185	-0.0982	3.19901	0.767	1
ACX60_01190	-0.0705	2.04816	0.873	1
ACX60_01195	0.706	1.63933	0.0759	0.877
ACX60_01200	-0.24	2.39984	0.514	1
ACX60_01205	-1.39	1.22758	0.002	0.275
ACX60_01215	-0.0344	8.17561	0.899	1
ACX60_01220	-0.0187	5.61093	0.951	1
ACX60_01225	-0.012	6.7798	0.966	1
ACX60_01230	-0.488	1.45268	0.264	0.986
ACX60_01235	0.374	3.32191	0.23	0.981
ACX60_01240	0.196	6.89604	0.472	1
ACX60_01245	0.175	3.10225	0.607	1
ACX60_01250	0.599	1.39717	0.163	0.969
ACX60_01255	0.0683	7.46554	0.802	1
ACX60_01260	-0.0337	6.70504	0.902	1
ACX60_01265	-0.131	5.36635	0.637	1
ACX60_01270	-0.0617	5.81302	0.827	1
ACX60_01275	-0.224	4.53871	0.438	1
ACX60_01280	-0.242	3.77322	0.421	1
ACX60_01285	0.17	4.55963	0.551	1
ACX60_01290	0.224	8.09107	0.407	1
ACX60_01295	-0.193	3.1067	0.532	1
ACX60_01300	-0.0507	4.19497	0.864	1
ACX60_01305	-0.207	6.95623	0.448	1
ACX60_01310	-0.0748	7.44972	0.784	1
ACX60_01315	0.223	6.7809	0.415	1
ACX60_01330	0.507	3.28676	0.106	0.938
ACX60_01335	0.184	7.01697	0.5	1
ACX60_01340	0.0824	8.21252	0.761	1
ACX60_01345	0.334	9.02358	0.215	0.971
ACX60_01350	0.106	10.4442	0.692	1
ACX60_01355	0.274	5.96498	0.319	1
ACX60_01360	-0.249	7.13943	0.362	1
ACX60_01365	-0.0166	2.53879	1	1
ACX60_01370	0.0787	0.986344	0.923	1
ACX60_01375	0.225	5.21216	0.423	1
ACX60_01380	0.125	5.55759	0.657	1
ACX60_01385	-0.00107	11.2458	0.997	1
ACX60_01390	0.482	5.36912	0.0854	0.904
ACX60_01395	-0.499	4.66611	0.0807	0.9
ACX60_01400	-0.121	4.17215	0.675	1
ACX60_01405	0.0461	2.52089	0.935	1
ACX60_01410	-0.18	2.3575	0.624	1
ACX60_01415	0.341	4.52872	0.241	0.983
ACX60_01420	0.364	5.27488	0.195	0.969
ACX60_01425	-0.188	5.86455	0.496	1
ACX60_01430	0.392	4.4341	0.174	0.969
ACX60_01445	0.366	2.67391	0.297	0.989
ACX60_01450	-0.378	8.36517	0.161	0.969
ACX60_01465	-0.239	9.26435	0.374	1
ACX60_01470	-0.132	8.44746	0.624	1
ACX60_01475	1.08	5.31695	0.000135	0.0684
ACX60_01480	0.255	7.33816	0.347	1
ACX60_01485	-0.0715	5.35755	0.802	1
ACX60_01490	0.000234	8.21363	1	1
ACX60_01495	-0.113	7.53793	0.677	1
ACX60_01500	-0.229	7.89437	0.397	1
ACX60_01505	0.0596	8.5773	0.825	1
ACX60_01510	0.217	4.07798	0.469	1
ACX60_01515	0.181	6.09013	0.512	1
ACX60_01520	-0.18	8.7252	0.504	1
ACX60_01525	0.488	5.4699	0.0805	0.9
ACX60_01530	0.726	3.08472	0.0227	0.647
ACX60_01535	0.251	3.01689	0.435	1
ACX60_01540	0.129	2.72564	0.719	1
ACX60_01545	-0.143	4.30369	0.633	1
ACX60_01550	-0.0084	6.02601	0.978	1
ACX60_01555	0.261	8.12992	0.334	1
ACX60_01560	-0.259	6.3873	0.344	1
ACX60_01565	0.488	8.7582	0.0706	0.867
ACX60_01570	0.5	7.76311	0.0646	0.856
ACX60_01575	-0.0622	2.70767	0.885	1
ACX60_01580	0.304	6.74831	0.265	0.986
ACX60_01585	0.554	6.61581	0.0429	0.779
ACX60_01590	0.186	4.7896	0.518	1
ACX60_01595	-0.0353	2.70668	0.913	1
ACX60_01600	-0.163	7.57168	0.548	1
ACX60_01605	0.431	6.06841	0.118	0.941
ACX60_01610	-0.0672	3.33239	0.862	1
ACX60_01615	-0.135	6.53333	0.622	1
ACX60_01620	-0.0213	8.68673	0.937	1
ACX60_01625	-0.249	8.50878	0.356	1
ACX60_01630	-0.404	7.4024	0.137	0.95
ACX60_01635	0.264	7.78282	0.329	1
ACX60_01640	-0.0232	0.600396	1	1
ACX60_01650	-0.0922	2.11252	0.837	1
ACX60_01655	-0.255	1.97745	0.507	1
ACX60_01660	0.0442	4.81272	0.879	1
ACX60_01665	0.106	1.69752	0.794	1
ACX60_01670	-0.314	1.79419	0.423	1
ACX60_01675	-0.265	10.0189	0.324	1
ACX60_01680	0.229	11.769	0.393	1
ACX60_01685	-0.0226	11.8716	0.933	1
ACX60_01690	-0.189	11.6746	0.481	1
ACX60_01695	-0.181	4.40374	0.542	1
ACX60_01700	0.703	1.02967	0.133	0.941
ACX60_01705	-0.62	5.72945	0.0255	0.681
ACX60_01710	-0.173	5.34335	0.536	1
ACX60_01715	0.0976	2.41181	0.795	1
ACX60_01720	-0.163	4.67278	0.574	1
ACX60_01725	0.0779	5.00028	0.788	1
ACX60_01730	0.0928	10.2028	0.73	1
ACX60_01735	0.0281	8.763	0.917	1
ACX60_01740	-0.105	4.60801	0.72	1
ACX60_01745	-0.00216	3.86734	1	1
ACX60_01750	0.169	3.78293	0.576	1
ACX60_01755	-0.0219	3.09475	0.977	1
ACX60_01760	-0.51	6.04921	0.0643	0.856
ACX60_01765	0.0697	4.45119	0.819	1
ACX60_01770	0.0784	6.4371	0.776	1
ACX60_01775	0.0692	6.61162	0.802	1
ACX60_01780	0.308	5.95467	0.266	0.986
ACX60_01785	0.0892	3.7233	0.772	1
ACX60_01790	-0.116	4.09753	0.693	1
ACX60_01795	-0.0144	4.67935	0.967	1
ACX60_01800	-0.206	4.57254	0.476	1
ACX60_01805	-0.207	8.56404	0.442	1
ACX60_01810	0.206	7.48298	0.447	1
ACX60_01815	-0.0564	12.5026	0.834	1
ACX60_01820	-0.284	9.0988	0.291	0.989
ACX60_01825	-0.353	7.76455	0.192	0.969
ACX60_01830	-0.0544	8.94108	0.841	1
ACX60_01835	-0.0711	8.8169	0.792	1
ACX60_01840	-0.177	7.86694	0.513	1
ACX60_01845	-0.291	7.423	0.283	0.989
ACX60_01855	0.394	3.57205	0.2	0.969
ACX60_01860	-0.409	4.29928	0.16	0.969
ACX60_01865	0.028	3.75031	0.939	1
ACX60_01870	0.297	2.90466	0.366	1
ACX60_01875	-0.354	1.28893	0.418	1
ACX60_01880	-0.294	2.77111	0.383	1
ACX60_01885	-0.836	0.92952	0.0718	0.872
ACX60_01890	-0.395	8.01189	0.144	0.951
ACX60_01895	-0.0464	10.1614	0.863	1
ACX60_01900	-0.303	9.14752	0.261	0.986
ACX60_01905	0.173	2.83869	0.615	1
ACX60_01910	0.336	4.73403	0.244	0.986
ACX60_01915	-0.375	3.0742	0.234	0.981
ACX60_01920	-0.388	4.42099	0.183	0.969
ACX60_01925	0.152	6.0125	0.583	1
ACX60_01930	0.00233	6.24249	0.996	1
ACX60_01935	0.371	7.1715	0.172	0.969
ACX60_01940	0.454	8.2818	0.0928	0.909
ACX60_01945	0.475	6.0737	0.0843	0.901
ACX60_01950	0.428	7.20202	0.115	0.941
ACX60_01955	-0.265	6.73105	0.33	1
ACX60_01960	-0.104	8.99961	0.699	1
ACX60_01965	-0.286	8.52627	0.289	0.989
ACX60_01970	-0.185	10.7073	0.49	1
ACX60_01980	-0.193	8.85441	0.474	1
ACX60_01985	-0.0241	8.68656	0.929	1
ACX60_01990	0.0772	9.09693	0.774	1
ACX60_01995	0.13	9.87051	0.627	1
ACX60_02000	-0.331	8.22135	0.221	0.975
ACX60_02005	-0.199	6.44166	0.467	1
ACX60_02010	0.397	6.86224	0.145	0.951
ACX60_02015	0.0258	5.45463	0.931	1
ACX60_02020	-0.372	4.22369	0.202	0.969
ACX60_02025	3.11e-05	6.41507	1	1
ACX60_02030	0.0318	4.62574	0.914	1
ACX60_02035	0.0254	4.07114	0.938	1
ACX60_02040	-0.0386	9.45166	0.886	1
ACX60_02045	0.207	6.82438	0.448	1
ACX60_02050	0.398	5.8109	0.15	0.951
ACX60_02055	0.00334	5.2499	0.994	1
ACX60_02060	-0.132	7.10336	0.627	1
ACX60_02065	0.121	5.08352	0.669	1
ACX60_02070	0.192	4.98547	0.498	1
ACX60_02075	0.19	6.46808	0.488	1
ACX60_02080	0.0295	5.85949	0.92	1
ACX60_02085	0.126	2.42507	0.731	1
ACX60_02090	-0.283	12.5517	0.292	0.989
ACX60_02095	0.0656	13.5626	0.807	1
ACX60_02100	0.0965	13.2848	0.719	1
ACX60_02105	-0.168	11.4149	0.53	1
ACX60_02110	-0.248	13.7793	0.356	1
ACX60_02115	0.0103	12.1028	0.969	1
ACX60_02120	0.303	12.2627	0.259	0.986
ACX60_02125	0.175	13.6826	0.515	1
ACX60_02130	0.389	12.5464	0.147	0.951
ACX60_02135	0.281	11.223	0.295	0.989
ACX60_02140	-0.125	12.1936	0.643	1
ACX60_02145	-0.307	12.3325	0.253	0.986
ACX60_02150	-0.318	11.2898	0.236	0.982
ACX60_02155	-0.227	12.9236	0.398	1
ACX60_02160	0.0731	12.287	0.785	1
ACX60_02165	-0.557	11.7044	0.0383	0.759
ACX60_02170	0.153	13.1726	0.569	1
ACX60_02175	-0.185	11.9831	0.49	1
ACX60_02180	0.157	13.2452	0.558	1
ACX60_02185	-0.338	9.70854	0.209	0.97
ACX60_02190	0.216	13.0721	0.421	1
ACX60_02195	-0.13	14.0957	0.627	1
ACX60_02200	-0.679	9.77168	0.0119	0.554
ACX60_02205	-0.0157	12.6641	0.953	1
ACX60_02210	-0.235	12.3188	0.382	1
ACX60_02215	-0.168	13.5543	0.531	1
ACX60_02220	0.198	14.1728	0.461	1
ACX60_02225	-0.304	12.0583	0.258	0.986
ACX60_02230	0.173	5.51425	0.537	1
ACX60_02235	0.0937	3.23238	0.792	1
ACX60_02240	-0.0126	5.62754	0.969	1
ACX60_02245	-0.973	0.562248	0.053	0.792
ACX60_02250	0.498	5.18203	0.0764	0.877
ACX60_02255	0.111	2.29445	0.781	1
ACX60_02260	0.231	4.92158	0.416	1
ACX60_02265	-0.147	5.38343	0.6	1
ACX60_02270	0.718	5.75545	0.00965	0.543
ACX60_02275	0.241	8.73126	0.372	1
ACX60_02280	0.138	8.67299	0.608	1
ACX60_02300	-0.165	4.04554	0.583	1
ACX60_02305	0.335	8.22342	0.214	0.971
ACX60_02315	-0.509	1.57817	0.209	0.97
ACX60_02320	0.172	5.60758	0.536	1
ACX60_02325	0.471	6.64315	0.0846	0.901
ACX60_02330	0.288	2.82546	0.416	1
ACX60_02335	0.69	2.91762	0.0351	0.755
ACX60_02340	0.363	6.01529	0.188	0.969
ACX60_02345	0.174	5.72458	0.532	1
ACX60_02350	-0.524	8.27018	0.0524	0.792
ACX60_02355	0.0146	6.427	0.96	1
ACX60_02360	-0.0303	5.37821	0.917	1
ACX60_02365	0.371	4.10061	0.207	0.97
ACX60_02370	-0.0506	6.5057	0.854	1
ACX60_02375	0.286	8.88142	0.288	0.989
ACX60_02380	-0.283	8.76441	0.294	0.989
ACX60_02385	-0.0227	7.56973	0.934	1
ACX60_02390	-0.438	5.9483	0.113	0.938
ACX60_02395	0.0667	11.4259	0.804	1
ACX60_02400	0.488	4.47017	0.0906	0.906
ACX60_02405	0.14	5.91788	0.614	1
ACX60_02410	-0.311	4.26044	0.286	0.989
ACX60_02415	-0.0845	8.32511	0.754	1
ACX60_02420	0.0102	7.65146	0.971	1
ACX60_02425	0.0597	3.84012	0.858	1
ACX60_02455	0.00821	2.14696	1	1
ACX60_02460	-0.125	3.23182	0.713	1
ACX60_02465	0.0918	3.91465	0.771	1
ACX60_02470	0.089	3.69416	0.783	1
ACX60_02475	0.879	3.59192	0.00435	0.359
ACX60_02480	0.307	2.90997	0.351	1
ACX60_02485	0.411	3.78686	0.173	0.969
ACX60_02490	0.00617	3.47636	0.982	1
ACX60_02495	0.44	2.89028	0.181	0.969
ACX60_02500	0.454	4.1578	0.123	0.941
ACX60_02505	-0.368	6.56493	0.177	0.969
ACX60_02510	-0.312	5.7925	0.258	0.986
ACX60_02515	-0.0111	4.49547	0.972	1
ACX60_02520	-0.398	11.3947	0.138	0.951
ACX60_02525	-0.23	11.6567	0.392	1
ACX60_02530	0.0732	6.70595	0.79	1
ACX60_02535	-0.141	7.32138	0.604	1
ACX60_02540	0.004	6.86327	0.99	1
ACX60_02545	0.024	4.4116	0.941	1
ACX60_02550	0.154	4.74076	0.597	1
ACX60_02555	0.541	4.54868	0.0616	0.847
ACX60_02560	0.0675	6.47801	0.808	1
ACX60_02565	-0.0392	6.85186	0.888	1
ACX60_02570	-0.0411	6.17293	0.883	1
ACX60_02575	-0.292	3.59183	0.344	1
ACX60_02580	0.051	6.41546	0.855	1
ACX60_02585	-0.254	5.82422	0.359	1
ACX60_02590	-0.302	3.8571	0.311	1
ACX60_02620	0.466	5.61283	0.0947	0.909
ACX60_02625	0.0299	4.9597	0.931	1
ACX60_02630	-0.00256	6.39232	0.994	1
ACX60_02635	0.0993	3.77368	0.75	1
ACX60_02640	0.114	5.55726	0.686	1
ACX60_02645	0.126	5.83711	0.649	1
ACX60_02650	0.0642	3.83993	0.843	1
ACX60_02660	0.0143	3.98573	0.974	1
ACX60_02665	0.0716	3.80508	0.826	1
ACX60_02670	0.0495	3.99918	0.871	1
ACX60_02680	0.592	7.56165	0.029	0.708
ACX60_02685	0.258	5.79677	0.35	1
ACX60_02690	0.106	3.9055	0.731	1
ACX60_02695	0.056	2.84672	0.894	1
ACX60_02700	0.0251	4.84107	0.933	1
ACX60_02705	-0.283	3.41166	0.359	1
ACX60_02710	-0.153	2.91139	0.676	1
ACX60_02715	-0.129	4.82735	0.658	1
ACX60_02720	-0.299	4.54038	0.3	0.989
ACX60_02725	-0.167	3.87849	0.588	1
ACX60_02735	-0.133	2.01061	0.745	1
ACX60_02740	0.14	2.38684	0.725	1
ACX60_02745	-0.17	1.36354	0.754	1
ACX60_02750	0.26	5.43806	0.351	1
ACX60_02755	-0.059	4.9772	0.838	1
ACX60_02760	0.303	3.54322	0.329	1
ACX60_02765	-0.231	2.75314	0.481	1
ACX60_02770	0.0764	5.96597	0.784	1
ACX60_02775	0.285	5.12802	0.313	1
ACX60_02780	0.0249	4.4052	0.95	1
ACX60_02785	-0.153	2.57864	0.668	1
ACX60_02790	0.215	3.19472	0.517	1
ACX60_02795	0.0834	5.30665	0.769	1
ACX60_02800	0.183	5.88437	0.508	1
ACX60_02805	-0.484	10.9303	0.0717	0.872
ACX60_02810	-0.00233	7.6278	0.994	1
ACX60_02815	-0.262	10.6364	0.329	1
ACX60_02820	0.362	5.98119	0.19	0.969
ACX60_02825	0.221	7.07925	0.416	1
ACX60_02830	0.251	3.04556	0.442	1
ACX60_02835	0.227	4.38284	0.434	1
ACX60_02840	-0.0406	5.85693	0.885	1
ACX60_02845	-0.136	7.54528	0.616	1
ACX60_02850	0.45	7.4707	0.0972	0.909
ACX60_02855	-0.369	7.00204	0.175	0.969
ACX60_02860	-0.198	6.43899	0.47	1
ACX60_02865	0.412	6.35715	0.133	0.941
ACX60_02870	-0.724	5.57151	0.00919	0.526
ACX60_02875	0.0475	4.96675	0.877	1
ACX60_02880	0.202	6.07624	0.465	1
ACX60_02885	-0.129	3.15548	0.679	1
ACX60_02890	0.163	7.39516	0.548	1
ACX60_02895	0.112	9.34555	0.677	1
ACX60_02900	0.132	10.7385	0.624	1
ACX60_02905	-0.126	7.94652	0.641	1
ACX60_02910	-0.174	8.33534	0.52	1
ACX60_02915	0.0461	4.44976	0.894	1
ACX60_02920	-0.117	4.52582	0.679	1
ACX60_02925	-0.3	6.96092	0.27	0.986
ACX60_02935	0.834	5.12674	0.00331	0.311
ACX60_02940	0.0626	2.77996	0.889	1
ACX60_02950	0.266	3.97903	0.375	1
ACX60_02955	0.482	1.45611	0.23	0.981
ACX60_02960	-0.101	4.28262	0.726	1
ACX60_02965	-0.0775	3.95502	0.816	1
ACX60_02975	0.655	5.40115	0.0192	0.638
ACX60_02980	0.539	7.95657	0.0465	0.779
ACX60_02985	0.298	9.16447	0.269	0.986
ACX60_02990	0.0658	4.61288	0.828	1
ACX60_02995	-0.177	6.33189	0.518	1
ACX60_03000	0.106	6.15644	0.702	1
ACX60_03005	-0.107	5.81767	0.702	1
ACX60_03010	-0.0255	6.00768	0.93	1
ACX60_03015	-0.305	6.2711	0.267	0.986
ACX60_03020	-0.385	5.69384	0.164	0.969
ACX60_03025	-0.393	5.31603	0.159	0.969
ACX60_03030	-0.438	6.1188	0.111	0.938
ACX60_03035	-0.348	5.12082	0.218	0.972
ACX60_03040	-0.251	11.0808	0.349	1
ACX60_03045	-0.165	3.54643	0.604	1
ACX60_03050	0.128	8.5806	0.635	1
ACX60_03055	0.576	6.27815	0.0361	0.755
ACX60_03060	-0.114	5.93788	0.68	1
ACX60_03065	0.226	1.59591	0.583	1
ACX60_03070	-0.0697	2.39683	0.861	1
ACX60_03075	0.386	7.30962	0.155	0.959
ACX60_03080	0.385	8.58648	0.153	0.954
ACX60_03085	-0.00282	2.64531	1	1
ACX60_03090	0.333	5.87442	0.229	0.981
ACX60_03095	0.109	6.14426	0.692	1
ACX60_03100	-0.0367	6.06663	0.896	1
ACX60_03105	-0.0323	9.16479	0.905	1
ACX60_03110	0.0154	5.6598	0.959	1
ACX60_03115	-0.092	5.23972	0.743	1
ACX60_03120	0.125	5.23424	0.657	1
ACX60_03125	-0.437	8.04415	0.106	0.938
ACX60_03130	0.115	6.34644	0.677	1
ACX60_03135	0.412	8.28283	0.127	0.941
ACX60_03140	0.00608	4.97472	0.993	1
ACX60_03145	0.0414	4.6074	0.896	1
ACX60_03150	-0.196	3.15326	0.542	1
ACX60_03155	-0.0528	3.46817	0.892	1
ACX60_03160	0.0845	10.7096	0.753	1
ACX60_03165	0.156	10.351	0.561	1
ACX60_03170	-0.269	8.29946	0.318	1
ACX60_03175	0.375	8.17965	0.164	0.969
ACX60_03180	-0.0638	3.08143	0.862	1
ACX60_03185	0.414	4.74451	0.148	0.951
ACX60_03190	0.438	5.78904	0.115	0.941
ACX60_03195	0.0455	10.1075	0.865	1
ACX60_03200	-0.0567	7.75132	0.834	1
ACX60_03205	-0.149	6.70349	0.586	1
ACX60_03210	0.616	5.25065	0.0288	0.708
ACX60_03215	-0.03	6.0391	0.916	1
ACX60_03220	0.14	4.54092	0.633	1
ACX60_03225	-0.26	6.39128	0.343	1
ACX60_03230	-0.153	4.48409	0.595	1
ACX60_03235	0.562	5.25707	0.0446	0.779
ACX60_03240	0.0485	2.89058	0.922	1
ACX60_03245	-0.377	8.60213	0.162	0.969
ACX60_03250	0.313	2.77723	0.346	1
ACX60_03255	-0.215	9.93437	0.424	1
ACX60_03260	-0.18	11.0792	0.503	1
ACX60_03265	-0.265	9.31617	0.325	1
ACX60_03270	-0.264	7.41972	0.329	1
ACX60_03275	0.129	2.30948	0.713	1
ACX60_03280	-0.231	1.92822	0.568	1
ACX60_03285	0.122	6.78235	0.655	1
ACX60_03290	0.122	4.54388	0.674	1
ACX60_03295	0.148	13.6288	0.58	1
ACX60_03305	-0.962	4.3783	0.000947	0.198
ACX60_03310	-0.289	8.18108	0.285	0.989
ACX60_03315	-0.371	6.91119	0.173	0.969
ACX60_03320	-0.643	7.27568	0.018	0.617
ACX60_03325	-0.135	11.1973	0.615	1
ACX60_03330	0.0521	7.38675	0.849	1
ACX60_03335	0.295	4.13886	0.313	1
ACX60_03340	0.119	4.47543	0.687	1
ACX60_03345	0.0177	6.05628	0.952	1
ACX60_03350	-0.0147	4.84869	0.963	1
ACX60_03355	-0.109	7.34792	0.687	1
ACX60_03360	0.0012	7.41373	0.998	1
ACX60_03365	0.25	4.03723	0.41	1
ACX60_03370	-0.435	4.57495	0.129	0.941
ACX60_03375	-0.259	6.38892	0.344	1
ACX60_03380	-0.059	6.50855	0.831	1
ACX60_03385	-0.585	1.45812	0.156	0.964
ACX60_03390	0.656	0.839585	0.213	0.971
ACX60_03395	-0.138	4.25945	0.642	1
ACX60_03400	0.525	1.9635	0.173	0.969
ACX60_03405	0.116	9.61583	0.667	1
ACX60_03410	0.025	7.22375	0.928	1
ACX60_03415	0.237	6.1636	0.39	1
ACX60_03420	-0.0978	0.338489	1	1
ACX60_03425	0.461	4.64396	0.109	0.938
ACX60_03430	0.25	4.57528	0.391	1
ACX60_03435	-0.0606	3.46658	0.873	1
ACX60_03440	-0.0318	5.05996	0.917	1
ACX60_03445	0.228	4.6948	0.422	1
ACX60_03450	-0.289	2.12565	0.442	1
ACX60_03455	-0.159	7.3045	0.559	1
ACX60_03460	0.377	4.54592	0.187	0.969
ACX60_03465	0.298	3.82794	0.327	1
ACX60_03470	0.392	5.29138	0.162	0.969
ACX60_03475	0.0255	4.98047	0.939	1
ACX60_03510	-0.967	5.16394	0.000622	0.177
ACX60_03515	-0.423	5.77379	0.126	0.941
ACX60_03520	-0.17	7.81384	0.53	1
ACX60_03525	-0.284	7.31251	0.295	0.989
ACX60_03530	0.117	6.46983	0.671	1
ACX60_03535	0.101	4.95849	0.724	1
ACX60_03540	-0.876	7.06279	0.00135	0.25
ACX60_03545	-0.292	9.87358	0.278	0.986
ACX60_03550	0.803	5.68376	0.00386	0.334
ACX60_03555	0.733	6.94979	0.00731	0.463
ACX60_03560	-0.356	5.97182	0.197	0.969
ACX60_03565	-0.0334	5.74239	0.909	1
ACX60_03570	0.387	3.20655	0.227	0.981
ACX60_03575	0.597	4.57366	0.0376	0.755
ACX60_03580	0.179	4.32974	0.539	1
ACX60_03585	0.712	5.31621	0.0111	0.554
ACX60_03590	0.1	9.95279	0.71	1
ACX60_03595	-0.0958	9.67583	0.722	1
ACX60_03600	-0.0231	7.18813	0.934	1
ACX60_03605	0.0744	9.65811	0.782	1
ACX60_03610	-0.0671	8.60884	0.804	1
ACX60_03615	-0.0441	6.6024	0.874	1
ACX60_03620	-0.215	6.09614	0.436	1
ACX60_03625	0.0399	7.70008	0.883	1
ACX60_03635	-0.136	6.35168	0.619	1
ACX60_03640	0.579	4.38326	0.0472	0.779
ACX60_03645	0.0338	6.55257	0.903	1
ACX60_03650	-0.193	9.30339	0.474	1
ACX60_03655	0.0518	3.03494	0.905	1
ACX60_03660	0.432	3.54573	0.157	0.969
ACX60_03665	0.306	3.1104	0.333	1
ACX60_03670	-0.183	4.31996	0.528	1
ACX60_03675	0.131	7.73315	0.628	1
ACX60_03680	0.273	4.28649	0.346	1
ACX60_03685	0.155	6.55428	0.571	1
ACX60_03690	0.315	4.61068	0.271	0.986
ACX60_03700	-0.0288	8.20988	0.915	1
ACX60_03705	0.328	6.95837	0.228	0.981
ACX60_03710	-0.332	6.44834	0.225	0.978
ACX60_03715	0.351	2.66495	0.313	1
ACX60_03720	0.399	7.1257	0.142	0.951
ACX60_03725	0.353	6.17733	0.199	0.969
ACX60_03730	0.219	6.8575	0.421	1
ACX60_03735	0.286	4.41969	0.33	1
ACX60_03740	-0.00761	3.65891	1	1
ACX60_03745	-0.194	10.6267	0.47	1
ACX60_03750	0.025	3.91327	0.959	1
ACX60_03755	0.232	4.80018	0.42	1
ACX60_03760	-0.14	5.0113	0.624	1
ACX60_03765	0.0757	1.38825	0.938	1
ACX60_03770	0.1	1.69456	0.794	1
ACX60_03775	-0.331	2.71258	0.329	1
ACX60_03780	0.304	2.82512	0.378	1
ACX60_03785	0.552	3.26708	0.0773	0.879
ACX60_03790	-0.517	0.578776	0.408	1
ACX60_03795	-0.0514	10.3312	0.848	1
ACX60_03800	0.0382	2.95863	0.926	1
ACX60_03805	0.161	5.94694	0.56	1
ACX60_03810	0.288	4.27763	0.323	1
ACX60_03815	0.64	4.20662	0.0294	0.708
ACX60_03820	0.753	4.26165	0.0104	0.554
ACX60_03825	0.0597	9.74461	0.824	1
ACX60_03830	0.0545	10.8325	0.839	1
ACX60_03835	-0.00689	9.46369	0.98	1
ACX60_03840	-0.164	6.9433	0.546	1
ACX60_03845	-0.0266	7.53751	0.922	1
ACX60_03850	0.109	7.6159	0.688	1
ACX60_03855	-0.0125	3.51018	0.982	1
ACX60_03860	0.103	11.5168	0.701	1
ACX60_03865	-0.141	10.4119	0.601	1
ACX60_03870	-0.158	6.41303	0.564	1
ACX60_03875	0.355	5.60831	0.203	0.969
ACX60_03880	0.0217	9.42432	0.936	1
ACX60_03885	-0.233	8.06681	0.388	1
ACX60_03890	-0.122	5.94255	0.661	1
ACX60_03895	-0.0583	2.55959	0.906	1
ACX60_03900	0.239	4.31396	0.412	1
ACX60_03905	-0.358	7.77395	0.186	0.969
ACX60_03915	-0.103	4.4307	0.723	1
ACX60_03920	0.116	5.83305	0.677	1
ACX60_03925	-0.198	7.26293	0.466	1
ACX60_03930	0.18	10.7708	0.502	1
ACX60_03935	0.396	6.93727	0.146	0.951
ACX60_03940	0.171	8.44563	0.525	1
ACX60_03945	0.152	5.74265	0.582	1
ACX60_03950	0.204	8.3359	0.45	1
ACX60_03955	0.134	4.63071	0.645	1
ACX60_03960	0.142	11.2348	0.597	1
ACX60_03965	-0.562	9.35755	0.0372	0.755
ACX60_03970	-0.226	9.31654	0.401	1
ACX60_03975	-0.112	12.2565	0.676	1
ACX60_03980	-0.0887	10.9135	0.741	1
ACX60_03985	-0.0813	12.378	0.762	1
ACX60_03990	0.0628	11.9008	0.815	1
ACX60_03995	-0.0501	12.1163	0.852	1
ACX60_04000	-0.00386	12.5044	0.989	1
ACX60_04005	-0.0519	12.0309	0.847	1
ACX60_04010	-0.0793	8.68641	0.769	1
ACX60_04015	0.296	7.49626	0.274	0.986
ACX60_04020	0.138	7.48584	0.611	1
ACX60_04025	-0.064	7.41111	0.814	1
ACX60_04030	0.391	8.88066	0.147	0.951
ACX60_04035	-0.25	3.73932	0.411	1
ACX60_04040	-0.182	3.91117	0.537	1
ACX60_04045	-0.307	3.27894	0.331	1
ACX60_04050	0.138	2.80904	0.707	1
ACX60_04055	0.335	4.03083	0.258	0.986
ACX60_04060	-0.312	4.35276	0.279	0.986
ACX60_04065	0.0628	3.53122	0.862	1
ACX60_04070	0.143	4.39448	0.625	1
ACX60_04075	0.163	8.19934	0.545	1
ACX60_04080	0.0162	11.6366	0.952	1
ACX60_04085	-0.229	10.144	0.394	1
ACX60_04090	0.634	4.04405	0.0319	0.718
ACX60_04095	-0.464	7.09597	0.0879	0.906
ACX60_04100	-0.193	6.60007	0.482	1
ACX60_04105	0.339	8.86441	0.208	0.97
ACX60_04110	0.365	11.511	0.174	0.969
ACX60_04115	-0.24	4.96588	0.4	1
ACX60_04120	-0.373	4.13315	0.206	0.97
ACX60_04125	-1.18	3.08163	0.000264	0.0938
ACX60_04135	-0.575	3.47528	0.0615	0.847
ACX60_04150	-0.435	8.50221	0.107	0.938
ACX60_04155	-0.135	5.87375	0.628	1
ACX60_04160	-0.338	6.06104	0.218	0.972
ACX60_04165	-0.0145	7.2954	0.958	1
ACX60_04170	-0.0386	6.70174	0.89	1
ACX60_04175	0.219	3.78669	0.468	1
ACX60_04180	-0.282	11.7917	0.293	0.989
ACX60_04185	0.228	3.37091	0.468	1
ACX60_04190	-0.0822	4.12492	0.788	1
ACX60_04195	0.0891	9.99848	0.74	1
ACX60_04200	0.318	12.7596	0.236	0.982
ACX60_04205	-0.341	3.16164	0.283	0.989
ACX60_04210	0.473	7.36285	0.0813	0.901
ACX60_04215	0.513	2.5752	0.132	0.941
ACX60_04220	0.0473	5.98103	0.868	1
ACX60_04225	-0.065	5.04378	0.82	1
ACX60_04230	0.302	9.99331	0.261	0.986
ACX60_04235	0.0562	5.53155	0.842	1
ACX60_04240	-0.339	8.31761	0.21	0.97
ACX60_04245	0.236	7.83148	0.384	1
ACX60_04250	-0.326	4.88728	0.254	0.986
ACX60_04255	0.231	4.23614	0.436	1
ACX60_04265	-0.227	2.28725	0.516	1
ACX60_04270	0.374	4.47482	0.194	0.969
ACX60_04275	0.0305	2.5928	0.938	1
ACX60_04280	-0.563	1.84493	0.149	0.951
ACX60_04285	-0.297	2.46604	0.401	1
ACX60_04290	0.138	4.53781	0.632	1
ACX60_04295	-0.0213	4.56802	0.956	1
ACX60_04300	-0.405	5.33359	0.148	0.951
ACX60_04305	-0.372	4.54367	0.195	0.969
ACX60_04310	0.404	1.82727	0.3	0.989
ACX60_04315	-0.164	2.90832	0.63	1
ACX60_04325	-0.0231	1.20945	1	1
ACX60_04330	0.374	1.10629	0.472	1
ACX60_04335	0.513	6.86977	0.0598	0.835
ACX60_04340	-0.213	3.81304	0.488	1
ACX60_04345	-0.351	4.02722	0.232	0.981
ACX60_04350	0.533	3.93402	0.0743	0.873
ACX60_04355	0.514	5.67591	0.0643	0.856
ACX60_04360	0.776	2.73066	0.02	0.647
ACX60_04365	0.549	2.34123	0.122	0.941
ACX60_04370	-0.193	5.59907	0.49	1
ACX60_04375	0.289	6.02581	0.295	0.989
ACX60_04380	0.0946	9.91014	0.725	1
ACX60_04385	0.0575	6.99568	0.834	1
ACX60_04390	-0.0345	6.98148	0.901	1
ACX60_04395	0.0771	4.60699	0.794	1
ACX60_04400	0.00608	7.82287	0.983	1
ACX60_04405	0.229	7.41931	0.399	1
ACX60_04410	-0.368	4.7665	0.195	0.969
ACX60_04415	0.362	4.88472	0.203	0.969
ACX60_04420	0.49	11.2069	0.0687	0.867
ACX60_04425	0.441	11.0794	0.101	0.931
ACX60_04430	0.0389	10.5319	0.885	1
ACX60_04435	0.156	2.65125	0.679	1
ACX60_04445	0.476	0.612281	0.408	1
ACX60_04450	0.594	1.96393	0.112	0.938
ACX60_04455	0.0552	3.82025	0.87	1
ACX60_04460	-0.262	4.2664	0.368	1
ACX60_04465	-0.18	5.36587	0.524	1
ACX60_04470	-0.0987	5.18417	0.728	1
ACX60_04475	0.0138	7.88826	0.96	1
ACX60_04480	0.171	7.48801	0.527	1
ACX60_04485	0.14	4.91796	0.633	1
ACX60_04490	-0.123	4.56699	0.671	1
ACX60_04495	-0.0618	7.80378	0.82	1
ACX60_04500	0.0417	6.99566	0.879	1
ACX60_04505	-0.35	4.60595	0.222	0.975
ACX60_04510	-0.494	7.34346	0.069	0.867
ACX60_04515	-0.179	7.97023	0.507	1
ACX60_04520	-0.129	7.27367	0.634	1
ACX60_04525	-0.4	8.08803	0.139	0.951
ACX60_04530	0.0265	9.94441	0.922	1
ACX60_04535	0.152	7.38822	0.576	1
ACX60_04540	0.294	6.51784	0.283	0.989
ACX60_04545	-0.0376	5.27428	0.895	1
ACX60_04550	-0.0873	5.53919	0.753	1
ACX60_04555	-0.0451	4.73248	0.881	1
ACX60_04560	0.193	4.81741	0.501	1
ACX60_04565	0.196	7.45419	0.469	1
ACX60_04570	-0.628	6.67061	0.0216	0.647
ACX60_04575	-0.538	8.2718	0.0465	0.779
ACX60_04580	0.591	3.92102	0.0481	0.779
ACX60_04585	-0.128	8.35803	0.634	1
ACX60_04590	-0.135	8.15257	0.617	1
ACX60_04595	0.384	8.09645	0.155	0.962
ACX60_04600	-0.27	5.98927	0.328	1
ACX60_04605	-0.315	7.20508	0.246	0.986
ACX60_04610	-0.644	6.69451	0.0184	0.617
ACX60_04615	0.439	2.21336	0.221	0.975
ACX60_04620	-0.0233	6.70729	0.934	1
ACX60_04625	-0.00284	6.03887	0.995	1
ACX60_04630	0.183	6.16224	0.506	1
ACX60_04635	-0.165	10.921	0.54	1
ACX60_04640	-0.166	3.95818	0.583	1
ACX60_04645	-0.356	2.85991	0.29	0.989
ACX60_04650	0.434	4.6298	0.131	0.941
ACX60_04655	-0.299	3.40136	0.331	1
ACX60_04660	0.117	2.24795	0.775	1
ACX60_04665	0.726	0.60261	0.192	0.969
ACX60_04670	0.522	2.03548	0.176	0.969
ACX60_04675	0.0833	2.84757	0.816	1
ACX60_04685	-0.0831	4.17706	0.784	1
ACX60_04690	-0.108	2.76851	0.78	1
ACX60_04695	-0.0795	2.90434	0.847	1
ACX60_04700	0.00967	3.29437	1	1
ACX60_04705	-0.113	3.18878	0.725	1
ACX60_04720	-0.256	0.990742	0.568	1
ACX60_04725	0.133	2.9365	0.704	1
ACX60_04730	0.0584	4.04109	0.863	1
ACX60_04735	0.00956	3.65514	0.984	1
ACX60_04740	0.232	3.57672	0.457	1
ACX60_04745	0.0119	4.10658	0.976	1
ACX60_04750	-0.438	6.00531	0.112	0.938
ACX60_04755	-0.347	5.48181	0.212	0.971
ACX60_04760	-0.364	7.08657	0.18	0.969
ACX60_04765	-0.0194	7.28469	0.945	1
ACX60_04770	-0.198	1.45167	0.654	1
ACX60_04785	0.0426	3.3944	0.905	1
ACX60_04790	-0.183	1.64105	0.688	1
ACX60_04795	0.223	5.05317	0.427	1
ACX60_04800	-0.22	4.11326	0.461	1
ACX60_04805	0.0143	5.78475	0.963	1
ACX60_04810	0.26	5.9623	0.346	1
ACX60_04815	0.185	4.00003	0.538	1
ACX60_04825	0.0254	3.48935	0.946	1
ACX60_04830	0.106	5.41199	0.708	1
ACX60_04835	-0.587	5.09041	0.0372	0.755
ACX60_04840	-0.434	3.51708	0.158	0.969
ACX60_04845	0.0476	6.18633	0.865	1
ACX60_04850	-0.293	3.9478	0.323	1
ACX60_04855	-0.242	8.48367	0.37	1
ACX60_04860	-0.147	8.12973	0.587	1
ACX60_04865	-0.577	7.71464	0.0333	0.734
ACX60_04870	-0.00403	9.71554	0.988	1
ACX60_04875	0.402	8.40653	0.137	0.95
ACX60_04880	-0.179	5.43904	0.524	1
ACX60_04885	0.248	4.48797	0.389	1
ACX60_04890	-0.111	2.31639	0.749	1
ACX60_04895	-0.356	2.40462	0.297	0.989
ACX60_04900	0.578	3.52857	0.064	0.856
ACX60_04905	0.976	4.95838	0.000657	0.177
ACX60_04910	0.238	4.70614	0.414	1
ACX60_04915	-0.441	6.18593	0.108	0.938
ACX60_04920	-0.186	5.60536	0.506	1
ACX60_04925	-0.519	3.76045	0.0844	0.901
ACX60_04930	0.0336	7.6248	0.902	1
ACX60_04935	0.563	8.28244	0.0374	0.755
ACX60_04940	0.443	4.64124	0.124	0.941
ACX60_04945	0.0671	3.83756	0.829	1
ACX60_04950	-0.157	9.37143	0.559	1
ACX60_04955	-0.0416	7.65177	0.879	1
ACX60_04960	-0.522	5.24247	0.0623	0.853
ACX60_04965	-0.145	6.38481	0.598	1
ACX60_04970	-0.157	8.48922	0.561	1
ACX60_04975	-0.0379	4.94783	0.896	1
ACX60_04980	-0.613	5.39733	0.028	0.708
ACX60_04985	-0.0647	7.24172	0.813	1
ACX60_04990	0.0347	6.90274	0.9	1
ACX60_04995	0.341	5.68894	0.22	0.974
ACX60_05005	-0.101	3.06415	0.77	1
ACX60_05010	0.395	3.37563	0.2	0.969
ACX60_05015	0.305	2.13263	0.415	1
ACX60_05020	0.162	6.94786	0.552	1
ACX60_05025	-0.215	4.61819	0.456	1
ACX60_05030	0.0364	10.2914	0.892	1
ACX60_05035	-0.181	5.4108	0.516	1
ACX60_05040	0.0347	4.80792	0.909	1
ACX60_05045	0.828	5.59791	0.00311	0.306
ACX60_05050	0.419	7.33327	0.122	0.941
ACX60_05055	0.102	5.18607	0.722	1
ACX60_05060	0.45	4.4917	0.122	0.941
ACX60_05065	-0.297	11.0046	0.269	0.986
ACX60_05070	0.195	3.66772	0.508	1
ACX60_05075	-0.105	2.90507	0.773	1
ACX60_05080	-0.0508	9.47255	0.85	1
ACX60_05085	0.195	9.16248	0.468	1
ACX60_05090	-0.0543	4.36442	0.858	1
ACX60_05095	0.0876	6.6658	0.751	1
ACX60_05100	0.0562	5.96438	0.841	1
ACX60_05105	0.375	5.40308	0.179	0.969
ACX60_05110	-0.0477	2.48346	0.901	1
ACX60_05115	0.112	4.15361	0.714	1
ACX60_05120	-0.178	2.39613	0.632	1
ACX60_05125	0.572	3.20092	0.0694	0.867
ACX60_05130	-0.222	3.93712	0.458	1
ACX60_05135	0.161	3.15469	0.618	1
ACX60_05140	0.177	2.45981	0.643	1
ACX60_05145	0.0391	1.96338	1	1
ACX60_05150	0.228	4.89009	0.427	1
ACX60_05155	-0.334	10.0551	0.214	0.971
ACX60_05160	0.135	4.67329	0.647	1
ACX60_05165	-0.401	7.0832	0.14	0.951
ACX60_05170	0.034	8.34058	0.9	1
ACX60_05175	0.0409	11.5114	0.879	1
ACX60_05180	-0.00767	7.13651	0.979	1
ACX60_05185	0.75	6.13025	0.00648	0.463
ACX60_05190	0.351	2.1103	0.349	1
ACX60_05195	0.191	2.14862	0.614	1
ACX60_05200	-0.44	0.87842	0.367	1
ACX60_05205	-0.264	5.39427	0.344	1
ACX60_05210	-0.169	7.68424	0.533	1
ACX60_05215	-0.112	6.32104	0.684	1
ACX60_05220	0.028	8.93944	0.918	1
ACX60_05225	-0.193	5.53123	0.489	1
ACX60_05230	0.328	4.89465	0.252	0.986
ACX60_05235	0.255	5.99785	0.357	1
ACX60_05240	0.157	2.76057	0.673	1
ACX60_05245	0.0653	5.46316	0.815	1
ACX60_05250	0.197	8.22556	0.465	1
ACX60_05255	-0.421	4.2306	0.15	0.951
ACX60_05260	-0.68	5.98872	0.014	0.562
ACX60_05265	-0.196	9.11661	0.466	1
ACX60_05270	-0.0488	5.02965	0.863	1
ACX60_05275	-0.0891	5.83868	0.749	1
ACX60_05280	0.00168	9.07023	0.996	1
ACX60_05285	-0.202	8.7112	0.454	1
ACX60_05290	0.0571	3.01875	0.904	1
ACX60_05295	0.211	3.81968	0.49	1
ACX60_05300	0.16	5.64791	0.565	1
ACX60_05305	-0.117	10.3168	0.664	1
ACX60_05310	0.0675	10.3392	0.802	1
ACX60_05315	-0.237	3.21375	0.456	1
ACX60_05320	0.0275	0.628619	1	1
ACX60_05325	-0.14	1.31908	0.81	1
ACX60_05330	0.0865	1.88411	0.86	1
ACX60_05335	-0.0173	6.44024	0.953	1
ACX60_05340	0.248	6.04256	0.368	1
ACX60_05345	0.377	6.28358	0.169	0.969
ACX60_05350	0.323	6.35367	0.239	0.982
ACX60_05355	0.0853	8.00892	0.752	1
ACX60_05360	0.101	5.7814	0.715	1
ACX60_05365	-0.0498	2.14151	0.96	1
ACX60_05370	-0.368	9.52255	0.172	0.969
ACX60_05375	-0.602	5.53096	0.0306	0.71
ACX60_05380	-0.131	7.77529	0.628	1
ACX60_05385	-0.283	6.75693	0.3	0.989
ACX60_05390	-0.109	5.88092	0.694	1
ACX60_05395	-0.0467	8.63399	0.863	1
ACX60_05400	-0.0759	6.67079	0.782	1
ACX60_05405	-0.355	2.65969	0.278	0.986
ACX60_05410	-0.152	7.06164	0.577	1
ACX60_05415	-0.0926	7.3873	0.733	1
ACX60_05420	-0.304	7.32375	0.263	0.986
ACX60_05425	0.0645	8.39807	0.812	1
ACX60_05430	-0.0858	7.97606	0.751	1
ACX60_05435	0.436	6.82933	0.11	0.938
ACX60_05440	-0.243	5.09754	0.391	1
ACX60_05445	-0.385	10.6238	0.152	0.954
ACX60_05450	-0.374	4.0578	0.206	0.97
ACX60_05455	-0.177	5.22283	0.53	1
ACX60_05460	-0.351	6.72094	0.198	0.969
ACX60_05465	0.25	10.6403	0.352	1
ACX60_05470	0.372	7.96698	0.169	0.969
ACX60_05475	0.272	5.03567	0.337	1
ACX60_05490	-0.514	5.17918	0.0668	0.864
ACX60_05495	-0.439	4.44286	0.128	0.941
ACX60_05500	-0.316	2.91732	0.339	1
ACX60_05505	0.0158	3.41137	0.962	1
ACX60_05510	-0.127	2.36574	0.722	1
ACX60_05515	0.226	2.53894	0.547	1
ACX60_05520	0.38	4.22582	0.196	0.969
ACX60_05525	0.00926	2.29939	1	1
ACX60_05530	-0.0453	3.08611	0.931	1
ACX60_05535	0.199	1.87847	0.597	1
ACX60_05540	0.855	0.898044	0.086	0.906
ACX60_05545	0.211	1.63976	0.638	1
ACX60_05550	0.387	3.84026	0.201	0.969
ACX60_05555	0.121	3.79994	0.685	1
ACX60_05560	0.405	1.46779	0.333	1
ACX60_05565	0.14	3.68117	0.662	1
ACX60_05575	0.079	3.48966	0.805	1
ACX60_05580	0.382	3.13691	0.239	0.982
ACX60_05585	0.104	3.90541	0.744	1
ACX60_05590	-0.359	2.30741	0.311	1
ACX60_05595	0.332	2.54243	0.336	1
ACX60_05600	0.0177	2.52099	1	1
ACX60_05605	-0.3	0.243649	0.674	1
ACX60_05610	-0.29	0.425705	0.701	1
ACX60_05615	0.109	1.12827	0.86	1
ACX60_05620	-0.142	2.94252	0.682	1
ACX60_05625	-0.148	4.16944	0.622	1
ACX60_05630	0.323	2.15317	0.393	1
ACX60_05635	0.0603	3.269	0.857	1
ACX60_05640	0.0279	2.01035	1	1
ACX60_05645	0.0748	1.18793	0.932	1
ACX60_05650	-0.125	1.75851	0.802	1
ACX60_05660	0.116	3.06755	0.726	1
ACX60_05665	0.00665	3.43671	1	1
ACX60_05670	0.375	2.38117	0.289	0.989
ACX60_05675	-0.137	1.69159	0.794	1
ACX60_05680	-0.118	1.87273	0.813	1
ACX60_05685	-0.138	9.36846	0.608	1
ACX60_05690	-0.0528	7.17621	0.847	1
ACX60_05695	-0.717	3.6932	0.0178	0.617
ACX60_05700	0.624	5.57272	0.0248	0.666
ACX60_05705	0.676	2.17717	0.0638	0.856
ACX60_05710	0.0248	5.29638	0.934	1
ACX60_05715	-0.674	6.76411	0.0137	0.562
ACX60_05720	0.573	2.64408	0.0949	0.909
ACX60_05725	0.359	3.56971	0.24	0.982
ACX60_05730	0.542	2.76065	0.103	0.933
ACX60_05735	-0.147	6.90659	0.591	1
ACX60_05740	0.174	6.7555	0.523	1
ACX60_05745	0.0146	7.34059	0.958	1
ACX60_05750	0.441	3.95171	0.14	0.951
ACX60_05755	0.164	5.89819	0.555	1
ACX60_05760	-0.15	6.07849	0.586	1
ACX60_05765	0.157	6.82029	0.564	1
ACX60_05770	0.106	4.52643	0.713	1
ACX60_05775	0.15	10.0831	0.577	1
ACX60_05780	-0.11	4.03487	0.716	1
ACX60_05785	-0.0383	5.28634	0.895	1
ACX60_05790	0.517	4.33067	0.0759	0.877
ACX60_05795	0.401	2.49178	0.246	0.986
ACX60_05800	-0.658	2.63142	0.0515	0.787
ACX60_05820	-0.141	10.2875	0.6	1
ACX60_05825	0.293	6.11157	0.288	0.989
ACX60_05830	0.0575	7.57488	0.833	1
ACX60_05835	0.38	7.05694	0.163	0.969
ACX60_05840	-0.113	11.0017	0.675	1
ACX60_05845	-0.269	6.22998	0.326	1
ACX60_05850	-0.626	6.21508	0.0227	0.647
ACX60_05855	-0.123	8.5349	0.648	1
ACX60_05860	-0.236	10.8121	0.379	1
ACX60_05865	0.00596	3.18503	1	1
ACX60_05870	0.38	3.78682	0.212	0.971
ACX60_05875	0.514	4.44777	0.0753	0.877
ACX60_05880	0.179	8.87356	0.506	1
ACX60_05885	0.165	8.86204	0.539	1
ACX60_05895	-0.0218	3.68933	0.953	1
ACX60_05900	0.547	2.16481	0.144	0.951
ACX60_05905	-0.567	3.28326	0.0683	0.867
ACX60_05910	0.22	7.86904	0.416	1
ACX60_05915	-0.254	12.9518	0.344	1
ACX60_05920	-0.0672	12.1158	0.802	1
ACX60_05925	-0.457	3.82795	0.128	0.941
ACX60_05930	-0.0378	3.82178	0.899	1
ACX60_05935	-0.104	1.20473	0.865	1
ACX60_05945	0.253	1.78292	0.535	1
ACX60_05950	-0.139	8.7341	0.607	1
ACX60_05955	0.0213	7.00676	0.939	1
ACX60_05960	-0.436	6.31429	0.112	0.938
ACX60_05965	-0.106	7.17445	0.697	1
ACX60_05970	-0.503	6.79474	0.065	0.857
ACX60_05975	-0.516	5.59156	0.0636	0.856
ACX60_05980	-0.497	6.42564	0.0697	0.867
ACX60_05990	-0.218	1.89172	0.601	1
ACX60_05995	-0.2	4.86293	0.479	1
ACX60_06000	-0.0531	4.28004	0.861	1
ACX60_06005	-0.174	10.4985	0.518	1
ACX60_06010	-0.0914	3.67114	0.765	1
ACX60_06015	-0.0737	4.40348	0.804	1
ACX60_06020	0.138	3.06785	0.683	1
ACX60_06025	0.0873	5.50116	0.756	1
ACX60_06030	0.313	3.54205	0.296	0.989
ACX60_06035	-0.561	1.02783	0.228	0.981
ACX60_06040	0.0706	1.48306	0.942	1
ACX60_06045	0.366	2.49102	0.282	0.989
ACX60_06050	-0.487	2.00851	0.172	0.969
ACX60_06055	-0.305	3.42175	0.314	1
ACX60_06060	0.123	7.31578	0.653	1
ACX60_06065	0.139	4.28936	0.649	1
ACX60_06070	0.219	2.99794	0.501	1
ACX60_06075	-0.462	8.76666	0.0867	0.906
ACX60_06080	0.248	4.74733	0.387	1
ACX60_06085	-0.0819	3.76297	0.807	1
ACX60_06090	-0.0714	2.78004	0.835	1
ACX60_06095	-0.313	5.0102	0.267	0.986
ACX60_06100	-0.109	4.1928	0.721	1
ACX60_06105	0.0378	4.77261	0.907	1
ACX60_06110	-0.472	4.41935	0.103	0.931
ACX60_06115	-0.0564	4.83684	0.852	1
ACX60_06120	-0.197	5.10593	0.487	1
ACX60_06125	-0.0084	8.24447	0.976	1
ACX60_06130	-0.0219	7.5266	0.936	1
ACX60_06135	0.015	5.86228	0.961	1
ACX60_06140	0.306	6.31065	0.266	0.986
ACX60_06145	-0.172	8.13243	0.525	1
ACX60_06150	0.212	4.87868	0.455	1
ACX60_06155	-0.916	3.81964	0.00216	0.283
ACX60_06160	0.276	8.12208	0.308	1
ACX60_06165	0.0782	9.04137	0.772	1
ACX60_06170	-0.224	3.51091	0.465	1
ACX60_06175	0.605	6.51032	0.0273	0.708
ACX60_06180	-0.313	3.51474	0.309	1
ACX60_06185	0.247	2.22848	0.5	1
ACX60_06190	0.46	0.779569	0.335	1
ACX60_06195	0.0591	3.15503	0.89	1
ACX60_06200	-0.436	3.97326	0.142	0.951
ACX60_06205	-0.235	5.38702	0.4	1
ACX60_06210	-0.141	5.89049	0.61	1
ACX60_06215	0.146	6.08107	0.598	1
ACX60_06220	-0.0265	4.02573	0.937	1
ACX60_06225	-0.0203	7.70212	0.941	1
ACX60_06230	-0.308	4.50371	0.288	0.989
ACX60_06235	-0.0382	5.87676	0.893	1
ACX60_06240	-0.175	8.17531	0.518	1
ACX60_06245	-0.389	2.95185	0.21	0.97
ACX60_06250	-0.231	9.08006	0.39	1
ACX60_06255	-0.305	7.52005	0.26	0.986
ACX60_06260	-0.159	2.75839	0.648	1
ACX60_06265	0.0037	6.82275	0.991	1
ACX60_06270	-0.0922	7.23962	0.735	1
ACX60_06275	-0.0348	6.06532	0.903	1
ACX60_06280	-0.0298	6.68304	0.915	1
ACX60_06285	-0.159	4.37613	0.586	1
ACX60_06290	-0.435	7.83226	0.108	0.938
ACX60_06295	-0.0345	6.11384	0.904	1
ACX60_06300	-0.123	8.95436	0.647	1
ACX60_06305	-0.0357	5.87077	0.901	1
ACX60_06310	-0.128	5.07996	0.651	1
ACX60_06315	0.22	6.73558	0.42	1
ACX60_06320	0.379	5.35292	0.175	0.969
ACX60_06325	-0.384	10.6329	0.153	0.954
ACX60_06330	0.192	10.371	0.474	1
ACX60_06335	-0.166	7.23191	0.542	1
ACX60_06340	-0.293	3.92421	0.332	1
ACX60_06345	0.405	5.36559	0.149	0.951
ACX60_06350	0.376	6.40271	0.171	0.969
ACX60_06355	-0.19	3.08171	0.563	1
ACX60_06380	0.419	3.15686	0.193	0.969
ACX60_06385	0.191	1.6937	0.696	1
ACX60_06390	0.355	3.16781	0.259	0.986
ACX60_06395	0.0426	1.76771	0.95	1
ACX60_06400	0.0257	1.52861	1	1
ACX60_06405	0.389	2.04898	0.31	1
ACX60_06410	0.592	0.546888	0.274	0.986
ACX60_06420	0.509	1.12066	0.246	0.986
ACX60_06430	-0.0735	1.06555	0.926	1
ACX60_06435	0.8	0.233945	0.204	0.969
ACX60_06445	0.191	3.08018	0.582	1
ACX60_06450	0.0428	2.11299	1	1
ACX60_06455	-0.0666	9.47367	0.805	1
ACX60_06460	-0.243	4.06715	0.412	1
ACX60_06465	-0.372	2.92771	0.253	0.986
ACX60_06470	-0.77	1.77553	0.0453	0.779
ACX60_06480	1.15	6.16339	3.33e-05	0.0237
ACX60_06485	1.08	2.36129	0.00167	0.263
ACX60_06490	0.746	1.03437	0.0842	0.901
ACX60_06495	0.724	3.68953	0.0141	0.562
ACX60_06500	0.742	5.06124	0.00821	0.494
ACX60_06505	0.865	4.07824	0.00308	0.306
ACX60_06515	-0.132	5.26254	0.638	1
ACX60_06520	0.184	2.47347	0.618	1
ACX60_06525	0.563	1.00104	0.252	0.986
ACX60_06530	0.323	2.09361	0.405	1
ACX60_06540	-0.024	3.24716	0.958	1
ACX60_06545	0.936	3.41313	0.00265	0.285
ACX60_06550	0.298	3.73217	0.325	1
ACX60_06555	0.537	5.67703	0.0529	0.792
ACX60_06560	0.507	4.41947	0.0781	0.886
ACX60_06565	0.296	1.95361	0.428	1
ACX60_06570	0.759	2.75244	0.0217	0.647
ACX60_06575	0.0963	3.42124	0.779	1
ACX60_06580	0.107	4.48449	0.715	1
ACX60_06585	-0.205	2.8069	0.561	1
ACX60_06590	-0.39	4.1313	0.18	0.969
ACX60_06595	-0.0758	3.33811	0.824	1
ACX60_06600	0.458	5.17255	0.103	0.933
ACX60_06605	0.546	6.04845	0.0476	0.779
ACX60_06610	0.405	5.47167	0.148	0.951
ACX60_06615	-0.445	7.02783	0.102	0.931
ACX60_06620	-0.482	7.95458	0.0746	0.873
ACX60_06625	0.0128	8.81527	0.963	1
ACX60_06630	0.133	9.84962	0.622	1
ACX60_06635	-0.105	10.2664	0.696	1
ACX60_06640	-0.649	8.67895	0.0163	0.596
ACX60_06645	-0.0864	5.13713	0.76	1
ACX60_06650	-0.237	7.67594	0.38	1
ACX60_06655	0.395	4.18018	0.183	0.969
ACX60_06660	-0.0882	8.97578	0.744	1
ACX60_06670	0.493	3.27981	0.116	0.941
ACX60_06675	0.112	2.04103	0.788	1
ACX60_06680	0.372	3.46136	0.224	0.978
ACX60_06685	0.374	4.9305	0.189	0.969
ACX60_06690	-0.162	6.48595	0.555	1
ACX60_06695	-0.162	7.21562	0.55	1
ACX60_06700	0.00681	12.2817	0.98	1
ACX60_06705	-0.12	10.6655	0.656	1
ACX60_06710	-0.375	11.9255	0.162	0.969
ACX60_06715	0.0196	9.19869	0.942	1
ACX60_06720	-0.0365	9.38873	0.892	1
ACX60_06725	0.0561	10.7618	0.834	1
ACX60_06730	-0.0764	12.8565	0.776	1
ACX60_06735	-0.121	11.9956	0.652	1
ACX60_06740	-0.225	6.72125	0.41	1
ACX60_06745	0.332	10.9768	0.217	0.972
ACX60_06750	0.47	6.5343	0.0858	0.906
ACX60_06755	0.163	4.76363	0.576	1
ACX60_06760	0.155	4.51116	0.593	1
ACX60_06765	0.243	4.18416	0.404	1
ACX60_06770	0.661	2.1462	0.074	0.873
ACX60_06775	-0.118	1.76802	0.802	1
ACX60_06780	0.139	4.27064	0.644	1
ACX60_06785	0.356	3.78097	0.239	0.982
ACX60_06790	-0.0346	6.12204	0.903	1
ACX60_06795	0.0636	3.41908	0.851	1
ACX60_06800	-0.075	1.6158	0.892	1
ACX60_06805	-0.182	7.82868	0.501	1
ACX60_06810	-0.108	5.93268	0.7	1
ACX60_06815	-0.0234	3.95017	0.947	1
ACX60_06820	0.568	1.95753	0.14	0.951
ACX60_06825	0.637	3.2051	0.0428	0.779
ACX60_06830	0.303	2.31122	0.407	1
ACX60_06835	0.0386	4.47523	0.906	1
ACX60_06840	0.256	5.39034	0.359	1
ACX60_06845	0.157	7.31657	0.562	1
ACX60_06850	-0.344	4.89948	0.222	0.975
ACX60_06855	-0.351	4.13143	0.234	0.981
ACX60_06860	-0.0868	2.63477	0.82	1
ACX60_06865	0.314	3.73941	0.3	0.99
ACX60_06870	0.259	2.37983	0.481	1
ACX60_06875	0.276	5.01303	0.33	1
ACX60_06880	0.0702	3.34616	0.845	1
ACX60_06885	0.0787	2.56241	0.843	1
ACX60_06890	-0.121	5.56771	0.663	1
ACX60_06895	0.156	6.01212	0.574	1
ACX60_06900	-0.0103	5.80913	0.972	1
ACX60_06905	0.122	7.98245	0.652	1
ACX60_06910	0.172	8.914	0.523	1
ACX60_06915	-0.122	5.69769	0.661	1
ACX60_06920	-0.0148	11.9046	0.956	1
ACX60_06925	-0.547	3.14454	0.0885	0.906
ACX60_06930	0.0943	3.39647	0.757	1
ACX60_06935	-0.0719	6.62423	0.793	1
ACX60_06940	0.385	4.09516	0.189	0.969
ACX60_06945	-0.689	3.0881	0.0299	0.708
ACX60_06950	-0.263	6.09379	0.338	1
ACX60_06955	-0.437	3.53889	0.15	0.951
ACX60_06960	0.204	1.8477	0.632	1
ACX60_06965	-0.232	4.52933	0.416	1
ACX60_06970	-0.185	3.9945	0.537	1
ACX60_06975	-0.228	4.97643	0.423	1
ACX60_06980	-0.31	4.41809	0.283	0.989
ACX60_06985	-0.409	5.44786	0.143	0.951
ACX60_06990	0.0196	7.32471	0.944	1
ACX60_06995	0.116	7.09172	0.671	1
ACX60_07000	0.173	8.87694	0.521	1
ACX60_07005	-0.611	2.96652	0.0568	0.802
ACX60_07010	0.148	5.73258	0.597	1
ACX60_07020	0.225	5.26933	0.424	1
ACX60_07025	0.0443	9.68964	0.869	1
ACX60_07030	0.185	9.61439	0.49	1
ACX60_07035	-0.257	5.55323	0.354	1
ACX60_07040	0.742	1.88615	0.0504	0.782
ACX60_07045	-0.165	1.63121	0.737	1
ACX60_07050	-0.202	1.67981	0.646	1
ACX60_07055	0.838	3.99408	0.00518	0.399
ACX60_07060	0.0716	4.51126	0.808	1
ACX60_07065	0.48	5.05296	0.0904	0.906
ACX60_07070	0.792	3.34582	0.0119	0.554
ACX60_07075	-0.0804	6.8868	0.769	1
ACX60_07080	-0.0761	5.11852	0.792	1
ACX60_07085	0.0296	5.37679	0.922	1
ACX60_07090	-0.439	4.58288	0.123	0.941
ACX60_07095	0.579	0.288573	0.324	1
ACX60_07100	0.0194	9.11277	0.943	1
ACX60_07105	0.157	1.41719	0.702	1
ACX60_07110	-0.105	1.33021	0.874	1
ACX60_07115	0.0744	2.70632	0.856	1
ACX60_07120	0.768	2.34297	0.0283	0.708
ACX60_07125	0.531	1.13104	0.246	0.986
ACX60_07130	-0.315	1.21364	0.447	1
ACX60_07135	0.503	1.89211	0.197	0.969
ACX60_07140	0.379	4.09928	0.201	0.969
ACX60_07145	0.206	4.0358	0.486	1
ACX60_07150	-1.61	1.43808	0.000159	0.0706
ACX60_07160	-0.206	4.79522	0.471	1
ACX60_07165	-0.379	5.54596	0.174	0.969
ACX60_07170	0.537	3.23091	0.0886	0.906
ACX60_07185	0.292	2.05039	0.453	1
ACX60_07190	1.1	1.60723	0.00791	0.492
ACX60_07195	-0.129	3.46659	0.682	1
ACX60_07200	0.641	2.02051	0.0895	0.906
ACX60_07215	-0.00796	3.23868	1	1
ACX60_07220	0.624	6.17309	0.0234	0.653
ACX60_07235	0.335	2.67154	0.333	1
ACX60_07240	-0.246	3.83062	0.417	1
ACX60_07245	0.16	2.99187	0.625	1
ACX60_07250	-0.0931	3.22796	0.772	1
ACX60_07255	0.182	3.50022	0.563	1
ACX60_07260	-0.186	4.1396	0.535	1
ACX60_07265	0.456	7.61702	0.0926	0.909
ACX60_07270	0.0786	3.86042	0.804	1
ACX60_07275	-0.0228	1.34166	1	1
ACX60_07280	0.157	7.73069	0.562	1
ACX60_07285	0.249	7.11743	0.359	1
ACX60_07290	0.196	6.05868	0.478	1
ACX60_07295	0.0385	4.81417	0.894	1
ACX60_07300	-0.0973	3.19355	0.787	1
ACX60_07305	-0.188	5.47824	0.5	1
ACX60_07310	0.0245	7.66466	0.929	1
ACX60_07315	-0.0216	2.88059	0.974	1
ACX60_07320	-0.0953	2.81985	0.787	1
ACX60_07325	-0.058	4.16812	0.85	1
ACX60_07330	0.338	7.46807	0.212	0.971
ACX60_07335	-0.184	6.28932	0.502	1
ACX60_07340	-0.329	6.44946	0.228	0.981
ACX60_07345	0.178	6.60735	0.516	1
ACX60_07350	-0.0256	6.03987	0.928	1
ACX60_07355	-0.0209	6.56638	0.94	1
ACX60_07360	-0.632	3.92072	0.032	0.718
ACX60_07365	0.0957	2.79594	0.81	1
ACX60_07370	0.485	3.17539	0.131	0.941
ACX60_07375	0.0421	4.61294	0.888	1
ACX60_07380	-1.31	0.290707	0.0183	0.617
ACX60_07390	-0.546	0.479525	0.383	1
ACX60_07405	-0.643	2.55825	0.0565	0.802
ACX60_07410	-0.804	2.02021	0.0286	0.708
ACX60_07420	-0.306	0.725163	0.584	1
ACX60_07425	0.132	6.1127	0.633	1
ACX60_07430	-0.159	5.90708	0.565	1
ACX60_07435	-0.0747	5.86021	0.79	1
ACX60_07445	-0.301	0.531824	0.633	1
ACX60_07455	-0.834	2.49112	0.0139	0.562
ACX60_07460	-1.09	0.762781	0.0225	0.647
ACX60_07465	-0.279	1.99413	0.474	1
ACX60_07470	-0.422	0.576944	0.408	1
ACX60_07475	0.488	1.01764	0.299	0.989
ACX60_07490	-0.237	0.501098	0.709	1
ACX60_07495	0.0832	0.813358	0.917	1
ACX60_07500	-0.0557	4.10998	0.868	1
ACX60_07510	-0.516	1.06885	0.271	0.986
ACX60_07515	0.0847	2.70152	0.827	1
ACX60_07535	-0.255	0.957432	0.631	1
ACX60_07540	0.253	1.16082	0.603	1
ACX60_07545	0.231	1.90486	0.563	1
ACX60_07550	0.433	3.665	0.158	0.969
ACX60_07555	0.512	0.491511	0.383	1
ACX60_07565	-0.495	1.88422	0.197	0.969
ACX60_07570	0.0104	2.91169	1	1
ACX60_07575	-0.346	1.48735	0.427	1
ACX60_07590	-0.497	0.681629	0.374	1
ACX60_07595	0.429	1.13812	0.377	1
ACX60_07600	0.0702	1.71782	0.898	1
ACX60_07605	0.863	1.72352	0.0269	0.708
ACX60_07610	-0.0924	3.91906	0.772	1
ACX60_07620	-0.497	1.92135	0.169	0.969
ACX60_07625	-0.226	1.09188	0.719	1
ACX60_07635	0.378	4.39511	0.187	0.969
ACX60_07640	0.372	5.44098	0.182	0.969
ACX60_07645	0.274	3.55018	0.376	1
ACX60_07650	0.51	5.10706	0.0705	0.867
ACX60_07655	0.188	4.91457	0.505	1
ACX60_07675	0.242	4.2508	0.409	1
ACX60_07695	0.256	3.15385	0.438	1
ACX60_07700	0.294	1.70263	0.434	1
ACX60_07705	0.072	2.22572	0.885	1
ACX60_07710	0.535	3.20812	0.0896	0.906
ACX60_07715	-0.234	3.6395	0.438	1
ACX60_07720	0.43	5.03321	0.129	0.941
ACX60_07725	-0.19	11.3455	0.479	1
ACX60_07730	-0.0883	9.78293	0.742	1
ACX60_07735	-0.411	7.41434	0.129	0.941
ACX60_07740	-0.0415	3.37281	0.904	1
ACX60_07745	0.117	2.46525	0.77	1
ACX60_07760	0.203	2.84282	0.547	1
ACX60_07765	0.703	2.29477	0.0493	0.779
ACX60_07770	0.633	3.99884	0.0319	0.718
ACX60_07775	0.0675	2.61279	0.848	1
ACX60_07780	0.208	2.84721	0.547	1
ACX60_07785	0.214	3.00377	0.504	1
ACX60_07790	0.186	0.795706	0.748	1
ACX60_07795	0.398	3.55386	0.195	0.969
ACX60_07800	0.563	5.21985	0.0447	0.779
ACX60_07805	0.193	4.99807	0.496	1
ACX60_07810	0.364	5.16251	0.197	0.969
ACX60_07815	0.308	4.87316	0.281	0.989
ACX60_07820	0.0288	3.80357	0.941	1
ACX60_07825	-0.405	3.70765	0.178	0.969
ACX60_07830	-0.239	3.5731	0.443	1
ACX60_07835	0.0176	4.2478	0.967	1
ACX60_07840	0.162	5.59641	0.563	1
ACX60_07845	0.259	5.20935	0.357	1
ACX60_07850	0.0964	5.62065	0.731	1
ACX60_07855	-0.122	1.47996	0.826	1
ACX60_07860	-0.235	5.30663	0.401	1
ACX60_07865	-0.667	5.47877	0.0171	0.617
ACX60_07870	0.369	4.96199	0.192	0.969
ACX60_07875	-0.0588	5.01378	0.836	1
ACX60_07880	-0.244	5.21373	0.383	1
ACX60_07885	0.0543	4.75941	0.859	1
ACX60_07890	0.0298	8.09834	0.913	1
ACX60_07895	-0.682	5.01673	0.0158	0.591
ACX60_07900	0.0758	6.07089	0.786	1
ACX60_07905	0.00236	4.54103	1	1
ACX60_07910	-0.394	8.53692	0.144	0.951
ACX60_07915	-0.165	8.57281	0.54	1
ACX60_07920	0.0888	9.15485	0.741	1
ACX60_07925	-0.0658	8.31412	0.808	1
ACX60_07930	0.182	8.33927	0.5	1
ACX60_07935	-0.242	8.00632	0.37	1
ACX60_07940	0.0576	8.16208	0.831	1
ACX60_07945	-0.176	9.86266	0.513	1
ACX60_07950	-0.178	7.50253	0.512	1
ACX60_07955	-0.278	8.02539	0.304	1
ACX60_07960	-0.236	8.82759	0.38	1
ACX60_07965	-0.221	9.4384	0.411	1
ACX60_07970	-0.474	7.58388	0.0801	0.9
ACX60_07975	-0.47	4.37043	0.108	0.938
ACX60_07980	0.0655	9.5453	0.808	1
ACX60_07985	-0.0688	5.96221	0.805	1
ACX60_07990	-0.156	3.43765	0.626	1
ACX60_07995	0.749	0.826104	0.136	0.95
ACX60_08005	0.286	1.71428	0.476	1
ACX60_08010	0.618	1.99758	0.0951	0.909
ACX60_08015	-0.193	1.84924	0.632	1
ACX60_08020	0.355	2.4352	0.324	1
ACX60_08025	0.513	2.13227	0.165	0.969
ACX60_08030	0.174	2.46573	0.615	1
ACX60_08035	0.253	3.17824	0.445	1
ACX60_08040	-0.774	4.59891	0.00709	0.463
ACX60_08045	-0.376	1.04234	0.455	1
ACX60_08050	0.147	5.58216	0.598	1
ACX60_08055	-0.27	1.26526	0.568	1
ACX60_08060	-0.0729	5.48289	0.794	1
ACX60_08065	-0.235	4.65861	0.411	1
ACX60_08070	-0.159	3.62966	0.608	1
ACX60_08075	-0.199	7.26094	0.462	1
ACX60_08080	-0.0468	6.09991	0.867	1
ACX60_08085	-0.0449	8.13961	0.868	1
ACX60_08090	0.462	2.35246	0.208	0.97
ACX60_08095	-0.6	2.14183	0.104	0.936
ACX60_08100	0.405	5.943	0.142	0.951
ACX60_08105	-0.307	4.69338	0.284	0.989
ACX60_08110	-0.386	8.00961	0.153	0.954
ACX60_08115	-0.0391	6.63951	0.887	1
ACX60_08120	-0.125	5.84229	0.654	1
ACX60_08125	-0.68	3.92533	0.0215	0.647
ACX60_08130	-0.359	8.03412	0.183	0.969
ACX60_08135	0.284	7.16279	0.296	0.989
ACX60_08140	0.144	5.12424	0.616	1
ACX60_08145	-0.0456	5.08811	0.874	1
ACX60_08150	0.0391	5.32298	0.893	1
ACX60_08155	0.171	3.09116	0.605	1
ACX60_08160	-0.331	4.00622	0.259	0.986
ACX60_08165	0.0456	8.20443	0.866	1
ACX60_08170	0.237	5.89465	0.39	1
ACX60_08175	-0.39	4.52449	0.181	0.969
ACX60_08180	0.0687	2.85005	0.868	1
ACX60_08185	0.461	2.74277	0.164	0.969
ACX60_08195	0.126	5.62131	0.655	1
ACX60_08200	0.542	7.15615	0.0466	0.779
ACX60_08205	0.109	2.36241	0.824	1
ACX60_08210	-0.031	4.49875	0.926	1
ACX60_08215	-0.11	5.65727	0.694	1
ACX60_08220	-0.291	7.70411	0.283	0.989
ACX60_08225	-0.571	6.52124	0.037	0.755
ACX60_08230	-0.181	8.95638	0.502	1
ACX60_08235	0.0618	7.40367	0.82	1
ACX60_08240	-0.392	5.08328	0.161	0.969
ACX60_08245	-0.0442	5.04478	0.877	1
ACX60_08250	-0.0382	7.74576	0.888	1
ACX60_08255	0.106	7.31894	0.696	1
ACX60_08260	-0.156	5.13119	0.58	1
ACX60_08265	0.151	4.42346	0.597	1
ACX60_08270	0.169	7.18718	0.535	1
ACX60_08275	0.108	7.43963	0.691	1
ACX60_08280	-0.259	5.82982	0.349	1
ACX60_08285	0.311	9.29474	0.248	0.986
ACX60_08290	0.0446	4.13839	0.882	1
ACX60_08295	-0.298	6.14427	0.279	0.986
ACX60_08300	0.0155	4.56966	0.973	1
ACX60_08305	0.194	4.08661	0.51	1
ACX60_08310	0.332	5.7998	0.229	0.981
ACX60_08315	0.344	2.40411	0.316	1
ACX60_08320	0.00814	3.08875	1	1
ACX60_08325	0.228	4.46217	0.436	1
ACX60_08330	0.168	2.39454	0.662	1
ACX60_08335	0.052	8.75653	0.847	1
ACX60_08340	-0.108	10.5836	0.687	1
ACX60_08345	-0.477	9.03703	0.0768	0.877
ACX60_08350	-0.239	10.7217	0.373	1
ACX60_08355	-0.291	1.99335	0.438	1
ACX60_08360	0.168	5.94688	0.544	1
ACX60_08365	0.0108	5.3582	0.974	1
ACX60_08370	0.466	2.14407	0.204	0.969
ACX60_08375	-0.325	1.49084	0.467	1
ACX60_08380	-0.0984	2.94351	0.778	1
ACX60_08385	-0.233	2.73781	0.499	1
ACX60_08390	-0.25	2.07535	0.529	1
ACX60_08395	0.157	1.73039	0.749	1
ACX60_08400	0.00704	1.10828	1	1
ACX60_08405	-0.0301	2.67394	0.97	1
ACX60_08410	0.23	2.89452	0.494	1
ACX60_08415	-0.422	1.88356	0.292	0.989
ACX60_08420	-0.462	2.27788	0.188	0.969
ACX60_08425	-0.27	2.21755	0.468	1
ACX60_08430	0.345	5.17871	0.218	0.972
ACX60_08435	-0.0591	8.09718	0.827	1
ACX60_08440	0.0427	1.906	0.954	1
ACX60_08445	-0.606	1.19425	0.171	0.969
ACX60_08450	0.0999	2.7024	0.798	1
ACX60_08455	-0.0613	2.94052	0.875	1
ACX60_08460	-0.0332	3.11465	0.932	1
ACX60_08465	0.251	3.61824	0.42	1
ACX60_08470	0.347	4.4466	0.234	0.981
ACX60_08475	0.0929	3.90132	0.769	1
ACX60_08480	0.396	3.95148	0.185	0.969
ACX60_08485	0.495	1.33981	0.264	0.986
ACX60_08490	0.00849	0.71806	1	1
ACX60_08495	-0.346	5.64172	0.211	0.971
ACX60_08505	0.552	0.437734	0.369	1
ACX60_08520	0.455	1.93799	0.231	0.981
ACX60_08525	-0.185	0.678553	0.737	1
ACX60_08530	-0.28	1.48634	0.51	1
ACX60_08535	-0.321	1.16821	0.488	1
ACX60_08540	0.365	1.68884	0.361	1
ACX60_08545	0.327	1.67544	0.428	1
ACX60_08550	0.529	2.12116	0.148	0.951
ACX60_08560	0.255	2.32867	0.496	1
ACX60_08565	0.131	1.79508	0.758	1
ACX60_08570	0.0592	2.97668	0.878	1
ACX60_08575	0.125	4.01857	0.677	1
ACX60_08580	0.285	1.4227	0.543	1
ACX60_08585	0.312	1.5096	0.427	1
ACX60_08590	-0.0478	3.50609	0.894	1
ACX60_08595	0.096	0.591329	0.906	1
ACX60_08600	0.179	2.34567	0.621	1
ACX60_08605	0.021	4.23795	0.956	1
ACX60_08610	-0.0992	3.39966	0.758	1
ACX60_08615	0.364	5.54855	0.192	0.969
ACX60_08620	0.48	2.05182	0.197	0.969
ACX60_08625	0.602	0.915537	0.191	0.969
ACX60_08630	-0.192	1.29018	0.683	1
ACX60_08635	0.514	3.02534	0.111	0.938
ACX60_08640	0.602	1.50153	0.144	0.951
ACX60_08645	0.469	3.75557	0.122	0.941
ACX60_08650	0.35	3.10146	0.276	0.986
ACX60_08655	0.761	3.29874	0.016	0.591
ACX60_08660	0.414	1.02878	0.396	1
ACX60_08665	0.302	2.73746	0.353	1
ACX60_08670	-0.129	3.85158	0.669	1
ACX60_08675	0.303	1.98199	0.47	1
ACX60_08680	0.039	4.36976	0.899	1
ACX60_08685	0.452	4.45516	0.119	0.941
ACX60_08690	0.0495	4.1442	0.871	1
ACX60_08695	-0.244	4.35349	0.403	1
ACX60_08700	-0.308	2.82325	0.342	1
ACX60_08705	0.142	1.05546	0.782	1
ACX60_08710	0.788	1.88614	0.0377	0.755
ACX60_08715	0.332	3.19151	0.29	0.989
ACX60_08720	0.0123	1.74295	1	1
ACX60_08725	0.242	4.54027	0.399	1
ACX60_08730	0.94	1.58762	0.0241	0.662
ACX60_08735	-0.207	1.44513	0.654	1
ACX60_08740	-0.566	0.369252	0.355	1
ACX60_08755	0.201	2.5454	0.575	1
ACX60_08765	-0.083	2.89082	0.82	1
ACX60_08770	-0.202	3.56213	0.521	1
ACX60_08775	-0.0665	3.85549	0.845	1
ACX60_08780	0.233	3.18172	0.463	1
ACX60_08785	0.132	3.99678	0.661	1
ACX60_08795	-0.294	5.07081	0.297	0.989
ACX60_08800	0.00804	3.58898	0.983	1
ACX60_08805	-0.0253	2.78619	0.972	1
ACX60_08810	-0.312	0.526416	0.545	1
ACX60_08815	-0.411	0.584399	0.484	1
ACX60_08820	-0.167	5.04228	0.557	1
ACX60_08825	-0.133	1.92423	0.774	1
ACX60_08830	0.194	1.84745	0.632	1
ACX60_08835	-0.00702	3.19665	0.979	1
ACX60_08840	-1.07	0.256454	0.0646	0.856
ACX60_08845	0.15	0.23006	0.885	1
ACX60_08850	-0.332	4.34476	0.254	0.986
ACX60_08855	-0.0115	3.99428	0.974	1
ACX60_08860	-0.0811	4.09757	0.785	1
ACX60_08865	0.269	3.41257	0.396	1
ACX60_08870	-0.0939	3.45425	0.783	1
ACX60_08875	0.2	0.767451	0.748	1
ACX60_08880	-0.0668	3.14708	0.846	1
ACX60_08885	0.557	0.530164	0.325	1
ACX60_08890	0.733	0.464868	0.205	0.97
ACX60_08895	0.634	1.09983	0.172	0.969
ACX60_08900	0.12	2.78798	0.73	1
ACX60_08905	-0.0189	2.29369	1	1
ACX60_08910	-0.369	1.93686	0.333	1
ACX60_08915	0.0749	2.51777	0.871	1
ACX60_08920	0.161	2.40024	0.662	1
ACX60_08925	-0.73	0.877396	0.131	0.941
ACX60_08930	0.0913	2.83197	0.813	1
ACX60_08935	0.639	1.19081	0.164	0.969
ACX60_08940	0.56	2.73109	0.0964	0.909
ACX60_08945	0.714	4.35532	0.0144	0.562
ACX60_08950	0.0672	4.12854	0.835	1
ACX60_08955	-0.604	5.14032	0.0324	0.722
ACX60_08960	0.0812	2.46649	0.867	1
ACX60_08965	-0.238	1.54075	0.572	1
ACX60_08970	0.0876	3.56529	0.798	1
ACX60_08975	0.0843	2.41898	0.829	1
ACX60_08980	-0.284	1.69615	0.476	1
ACX60_08985	-0.284	3.41852	0.361	1
ACX60_08990	0.019	1.71533	1	1
ACX60_08995	0.0523	1.67186	0.895	1
ACX60_09000	-0.0169	2.43896	1	1
ACX60_09005	0.0287	1.81114	0.951	1
ACX60_09010	0.457	2.15292	0.225	0.978
ACX60_09015	-0.261	1.72571	0.482	1
ACX60_09020	0.527	1.24873	0.24	0.982
ACX60_09025	-0.181	1.72332	0.7	1
ACX60_09030	-0.0212	4.62726	0.949	1
ACX60_09035	0.224	2.29206	0.544	1
ACX60_09040	-0.157	0.237172	0.888	1
ACX60_09045	0.581	4.99846	0.0404	0.762
ACX60_09050	0.198	7.4313	0.465	1
ACX60_09060	0.249	2.195	0.522	1
ACX60_09065	-0.218	4.16986	0.459	1
ACX60_09070	-0.193	4.95349	0.494	1
ACX60_09075	0.0208	1.98647	1	1
ACX60_09080	0.213	1.85716	0.593	1
ACX60_09085	0.395	2.05594	0.31	1
ACX60_09090	0.543	1.0869	0.237	0.982
ACX60_09095	0.492	1.73668	0.223	0.977
ACX60_09100	0.215	2.86841	0.509	1
ACX60_09105	0.148	0.781524	0.833	1
ACX60_09110	-0.694	0.66216	0.171	0.969
ACX60_09115	0.431	4.01098	0.146	0.951
ACX60_09120	0.0343	4.16996	0.931	1
ACX60_09125	0.0563	1.59442	0.945	1
ACX60_09130	0.175	3.69426	0.568	1
ACX60_09135	0.13	2.57214	0.724	1
ACX60_09140	-0.346	0.86497	0.473	1
ACX60_09145	1.5	0.321272	0.0183	0.617
ACX60_09150	0.494	1.32081	0.227	0.981
ACX60_09155	-0.0691	1.96379	0.911	1
ACX60_09160	-0.369	0.341115	0.592	1
ACX60_09185	0.0134	1.35765	1	1
ACX60_09190	0.307	1.97647	0.433	1
ACX60_09195	0.459	4.06882	0.119	0.941
ACX60_09200	-0.112	2.81574	0.76	1
ACX60_09205	-0.0616	2.54693	0.873	1
ACX60_09210	0.118	2.88307	0.744	1
ACX60_09220	0.23	2.12237	0.573	1
ACX60_09230	-0.118	4.11621	0.686	1
ACX60_09235	0.197	1.92344	0.605	1
ACX60_09240	-0.0784	2.42317	0.864	1
ACX60_09245	-0.157	2.10264	0.717	1
ACX60_09250	0.147	4.58676	0.612	1
ACX60_09255	-0.29	5.63836	0.294	0.989
ACX60_09260	-0.15	5.74118	0.588	1
ACX60_09265	-0.0364	4.19909	0.909	1
ACX60_09270	-0.424	3.47344	0.173	0.969
ACX60_09275	-0.331	9.05329	0.219	0.973
ACX60_09280	-0.719	5.29798	0.0103	0.554
ACX60_09285	-0.238	2.60886	0.487	1
ACX60_09295	-0.134	1.96921	0.737	1
ACX60_09300	0.464	1.52608	0.251	0.986
ACX60_09305	0.754	0.772554	0.162	0.969
ACX60_09310	0.379	1.84265	0.332	1
ACX60_09320	-0.204	2.10958	0.607	1
ACX60_09325	-0.0793	1.78764	0.853	1
ACX60_09330	0.725	3.11671	0.0236	0.653
ACX60_09335	-0.107	4.85314	0.705	1
ACX60_09345	0.563	4.6781	0.0488	0.779
ACX60_09350	-0.151	1.90594	0.729	1
ACX60_09355	0.343	3.24547	0.283	0.989
ACX60_09360	0.282	2.16433	0.424	1
ACX60_09365	-0.134	2.07331	0.753	1
ACX60_09370	0.219	1.32312	0.633	1
ACX60_09375	0.0746	5.16857	0.799	1
ACX60_09380	-0.292	3.69315	0.334	1
ACX60_09385	0.353	3.96763	0.232	0.981
ACX60_09390	0.572	1.11466	0.207	0.97
ACX60_09395	0.0441	2.23452	0.962	1
ACX60_09400	-0.121	2.31201	0.749	1
ACX60_09405	0.00585	0.765742	1	1
ACX60_09410	0.373	0.270397	0.58	1
ACX60_09415	0.144	0.4409	0.898	1
ACX60_09420	0.262	2.66698	0.457	1
ACX60_09425	0.258	5.59682	0.354	1
ACX60_09430	-0.294	3.89336	0.323	1
ACX60_09435	-0.14	8.39514	0.603	1
ACX60_09440	-0.733	7.39595	0.00704	0.463
ACX60_09445	0.0718	5.55178	0.799	1
ACX60_09450	0.126	6.34121	0.646	1
ACX60_09455	-0.0794	6.93897	0.772	1
ACX60_09460	0.019	6.07001	0.947	1
ACX60_09465	0.0989	6.48915	0.719	1
ACX60_09475	-0.0573	4.61354	0.845	1
ACX60_09480	0.048	2.61771	0.908	1
ACX60_09485	-0.173	7.10359	0.524	1
ACX60_09490	0.0168	7.75996	0.951	1
ACX60_09495	-0.00631	8.32426	0.982	1
ACX60_09500	0.0554	1.1374	1	1
ACX60_09505	0.154	7.52651	0.569	1
ACX60_09510	-0.065	3.9083	0.824	1
ACX60_09515	0.127	0.779491	0.915	1
ACX60_09520	-0.174	3.4788	0.588	1
ACX60_09525	-0.0748	3.01172	0.833	1
ACX60_09530	0.26	2.9202	0.424	1
ACX60_09535	0.311	3.55762	0.311	1
ACX60_09540	0.163	6.34584	0.554	1
ACX60_09545	0.129	6.89625	0.636	1
ACX60_09550	0.0701	3.31199	0.841	1
ACX60_09555	0.461	6.46146	0.0921	0.909
ACX60_09560	-0.131	3.81177	0.662	1
ACX60_09565	-0.144	6.73373	0.597	1
ACX60_09570	0.423	2.03612	0.278	0.986
ACX60_09575	0.552	2.22899	0.122	0.941
ACX60_09580	0.641	2.37326	0.0735	0.873
ACX60_09585	0.996	1.21306	0.0297	0.708
ACX60_09590	0.0703	3.41497	0.833	1
ACX60_09595	-0.12	5.61561	0.667	1
ACX60_09600	-0.466	4.65184	0.102	0.931
ACX60_09610	-0.278	2.9777	0.389	1
ACX60_09615	-0.175	0.523671	0.806	1
ACX60_09620	0.36	6.87098	0.187	0.969
ACX60_09625	0.249	9.11261	0.355	1
ACX60_09630	-0.332	2.64165	0.326	1
ACX60_09635	-0.017	3.54485	0.983	1
ACX60_09640	0.0631	2.90276	0.872	1
ACX60_09645	0.128	5.11306	0.658	1
ACX60_09650	-0.125	3.75163	0.69	1
ACX60_09655	-0.093	1.61683	0.838	1
ACX60_09660	0.568	5.54509	0.0418	0.777
ACX60_09665	-0.392	4.43514	0.175	0.969
ACX60_09670	-0.116	0.384228	0.895	1
ACX60_09675	-0.0288	4.05785	0.926	1
ACX60_09680	-0.605	1.03138	0.19	0.969
ACX60_09685	-0.433	6.48786	0.113	0.938
ACX60_09690	0.423	2.29396	0.226	0.981
ACX60_09695	-0.0715	1.03431	0.925	1
ACX60_09700	0.0478	3.87882	0.875	1
ACX60_09705	-0.00464	3.86662	1	1
ACX60_09710	-0.318	2.14558	0.393	1
ACX60_09715	-0.098	2.13299	0.8	1
ACX60_09720	-0.259	2.70102	0.422	1
ACX60_09725	-0.192	4.55169	0.505	1
ACX60_09730	0.241	3.85095	0.433	1
ACX60_09735	-0.0876	7.11694	0.748	1
ACX60_09740	0.364	2.39627	0.293	0.989
ACX60_09745	0.395	2.69255	0.239	0.982
ACX60_09750	-0.0538	2.47094	0.9	1
ACX60_09755	-0.119	4.21194	0.693	1
ACX60_09760	-0.0308	9.35526	0.909	1
ACX60_09765	0.163	9.18161	0.545	1
ACX60_09770	-0.02	4.79447	0.954	1
ACX60_09775	-0.0777	5.3683	0.783	1
ACX60_09780	-0.228	7.67121	0.401	1
ACX60_09785	-0.294	9.06675	0.276	0.986
ACX60_09790	0.0864	8.30794	0.749	1
ACX60_09795	0.133	7.16988	0.624	1
ACX60_09800	-0.474	6.71622	0.0826	0.901
ACX60_09805	-0.317	9.04414	0.239	0.982
ACX60_09810	-0.0606	6.13089	0.828	1
ACX60_09815	-0.0146	6.63018	0.959	1
ACX60_09820	-0.0139	7.38794	0.96	1
ACX60_09825	0.0688	7.71632	0.8	1
ACX60_09830	-0.444	3.46873	0.144	0.951
ACX60_09835	0.095	5.59661	0.74	1
ACX60_09840	0.415	3.88558	0.161	0.969
ACX60_09845	0.761	5.16655	0.00697	0.463
ACX60_09850	0.332	2.06175	0.396	1
ACX60_09855	-0.856	10.2772	0.00155	0.262
ACX60_09860	0.354	4.8161	0.217	0.972
ACX60_09865	0.252	4.3626	0.391	1
ACX60_09870	-0.0367	2.43137	0.932	1
ACX60_09875	-0.263	4.41129	0.366	1
ACX60_09880	0.385	5.13345	0.173	0.969
ACX60_09885	0.223	4.33299	0.449	1
ACX60_09890	0.26	4.34226	0.37	1
ACX60_09895	0.314	5.68854	0.255	0.986
ACX60_09900	0.318	4.90703	0.264	0.986
ACX60_09905	0.244	4.64624	0.395	1
ACX60_09910	0.287	3.52806	0.357	1
ACX60_09915	0.349	1.66591	0.387	1
ACX60_09920	0.198	2.88682	0.557	1
ACX60_09925	1.14	1.29414	0.00729	0.463
ACX60_09930	0.0608	2.32222	0.927	1
ACX60_09935	0.457	0.784592	0.397	1
ACX60_09940	0.416	8.65597	0.123	0.941
ACX60_09945	-0.0359	0.846073	1	1
ACX60_09965	0.0187	1.65664	1	1
ACX60_09970	0.372	2.40862	0.276	0.986
ACX60_09975	0.373	3.83942	0.214	0.971
ACX60_09985	-0.21	2.15257	0.581	1
ACX60_09990	-0.367	2.08921	0.32	1
ACX60_09995	0.195	4.50705	0.507	1
ACX60_10000	0.205	4.00723	0.499	1
ACX60_10010	-0.113	0.769414	0.915	1
ACX60_10015	-0.312	0.807949	0.601	1
ACX60_10040	0.686	0.661759	0.204	0.969
ACX60_10050	0.393	1.42261	0.361	1
ACX60_10055	0.497	0.488203	0.383	1
ACX60_10085	1.49	0.164992	0.0156	0.591
ACX60_10095	-0.278	3.51321	0.366	1
ACX60_10100	-0.362	1.8684	0.343	1
ACX60_10105	-0.282	5.26282	0.314	1
ACX60_10110	0.628	1.00011	0.181	0.969
ACX60_10115	0.266	0.693509	0.658	1
ACX60_10125	-0.75	0.751639	0.127	0.941
ACX60_10130	-0.134	0.604245	0.816	1
ACX60_10145	0.0101	6.70376	0.972	1
ACX60_10150	-0.769	0.59385	0.16	0.969
ACX60_10170	-0.386	1.59267	0.335	1
ACX60_10175	0.225	2.00482	0.584	1
ACX60_10180	0.693	1.94664	0.076	0.877
ACX60_10185	-0.81	0.486296	0.138	0.951
ACX60_10190	0.118	1.08539	0.855	1
ACX60_10195	0.158	4.37997	0.587	1
ACX60_10200	-0.139	8.54201	0.605	1
ACX60_10205	0.165	5.81647	0.553	1
ACX60_10210	-0.00202	3.11299	1	1
ACX60_10215	-0.282	4.6538	0.326	1
ACX60_10220	-0.278	6.98212	0.307	1
ACX60_10225	-0.242	7.33387	0.373	1
ACX60_10230	0.419	7.91964	0.121	0.941
ACX60_10235	0.178	13.9907	0.506	1
ACX60_10240	-0.0695	9.21098	0.796	1
ACX60_10245	0.221	3.96189	0.465	1
ACX60_10250	-0.0194	5.47181	0.951	1
ACX60_10255	-0.165	8.83292	0.54	1
ACX60_10260	-0.527	6.51424	0.0538	0.792
ACX60_10265	-0.267	6.84451	0.328	1
ACX60_10270	0.213	4.18915	0.465	1
ACX60_10275	0.00621	3.20499	1	1
ACX60_10280	0.213	2.44743	0.554	1
ACX60_10285	-0.483	3.83548	0.108	0.938
ACX60_10290	-0.0563	5.68549	0.842	1
ACX60_10295	0.0133	6.81972	0.963	1
ACX60_10300	-0.274	3.93807	0.354	1
ACX60_10305	-0.241	5.60595	0.387	1
ACX60_10310	-0.0932	6.33969	0.736	1
ACX60_10315	-0.227	5.45368	0.418	1
ACX60_10320	0.0165	8.05702	0.952	1
ACX60_10325	-0.482	4.66923	0.0931	0.909
ACX60_10330	-0.547	5.47246	0.0505	0.782
ACX60_10335	-0.236	7.603	0.384	1
ACX60_10340	-0.00735	7.88943	0.979	1
ACX60_10345	-0.14	7.20476	0.606	1
ACX60_10350	-0.0821	6.73909	0.765	1
ACX60_10355	-0.0684	7.2557	0.802	1
ACX60_10360	-0.216	8.58378	0.422	1
ACX60_10365	-0.0251	8.26599	0.927	1
ACX60_10370	-0.132	10.7065	0.624	1
ACX60_10375	0.366	5.77705	0.184	0.969
ACX60_10380	-0.0582	9.20246	0.829	1
ACX60_10385	0.0985	5.5144	0.726	1
ACX60_10390	0.121	5.83372	0.664	1
ACX60_10395	-0.136	7.74228	0.616	1
ACX60_10400	-0.689	5.23514	0.0143	0.562
ACX60_10405	-0.666	5.88304	0.016	0.591
ACX60_10410	-0.268	8.73051	0.319	1
ACX60_10415	-0.582	6.20921	0.0338	0.741
ACX60_10420	-0.216	6.80306	0.428	1
ACX60_10425	-0.0913	5.92244	0.743	1
ACX60_10430	-0.114	4.26665	0.703	1
ACX60_10435	-0.133	5.55727	0.632	1
ACX60_10440	0.274	6.37881	0.317	1
ACX60_10445	0.0574	3.67945	0.858	1
ACX60_10450	0.331	9.92568	0.219	0.973
ACX60_10455	-0.0551	2.50768	0.903	1
ACX60_10460	0.898	10.2916	0.0009	0.198
ACX60_10465	0.117	1.30908	0.872	1
ACX60_10470	-0.319	6.91148	0.241	0.983
ACX60_10475	0.295	5.39464	0.287	0.989
ACX60_10480	0.0964	3.1815	0.765	1
ACX60_10485	-0.42	4.01273	0.152	0.954
ACX60_10490	0.0845	5.65524	0.765	1
ACX60_10495	0.117	3.68885	0.708	1
ACX60_10500	-0.245	10.1911	0.362	1
ACX60_10505	-0.16	9.80589	0.551	1
ACX60_10515	-0.237	2.93017	0.486	1
ACX60_10520	0.19	7.54411	0.484	1
ACX60_10525	0.313	5.01759	0.269	0.986
ACX60_10530	-0.27	3.78089	0.371	1
ACX60_10535	0.0575	4.34062	0.846	1
ACX60_10540	-0.0605	5.04929	0.833	1
ACX60_10545	0.265	4.25953	0.366	1
ACX60_10550	-0.396	4.58755	0.17	0.969
ACX60_10555	-0.211	9.67902	0.434	1
ACX60_10560	-0.212	2.39548	0.572	1
ACX60_10565	0.0845	0.201939	1	1
ACX60_10570	-0.0983	3.75814	0.748	1
ACX60_10575	0.0535	2.34737	0.893	1
ACX60_10580	-0.245	2.79932	0.45	1
ACX60_10585	-0.00412	2.52239	1	1
ACX60_10595	0.535	3.3408	0.0867	0.906
ACX60_10600	-0.291	2.0593	0.457	1
ACX60_10605	-0.528	1.58319	0.187	0.969
ACX60_10610	-0.00626	2.39711	1	1
ACX60_10615	0.0947	5.28588	0.745	1
ACX60_10620	-0.548	3.06431	0.0838	0.901
ACX60_10625	0.551	3.52145	0.0767	0.877
ACX60_10635	0.49	3.22453	0.116	0.941
ACX60_10640	-0.344	2.85673	0.273	0.986
ACX60_10645	-0.469	5.07501	0.0958	0.909
ACX60_10650	0.156	9.77608	0.562	1
ACX60_10655	0.031	4.5338	0.918	1
ACX60_10660	0.0245	0.670988	1	1
ACX60_10665	0.117	3.66359	0.702	1
ACX60_10670	0.00759	2.85549	1	1
ACX60_10675	0.0135	3.29688	0.98	1
ACX60_10680	0.0379	5.0389	0.896	1
ACX60_10685	0.0579	6.92836	0.833	1
ACX60_10690	1.3	1.6071	0.00141	0.25
ACX60_10695	0.343	1.72641	0.44	1
ACX60_10700	0.2	1.31183	0.688	1
ACX60_10705	0.0994	1.40232	0.818	1
ACX60_10710	0.134	2.54206	0.718	1
ACX60_10715	0.232	2.08856	0.566	1
ACX60_10720	-0.189	1.27882	0.742	1
ACX60_10725	-0.231	8.68697	0.392	1
ACX60_10730	-0.313	0.939317	0.56	1
ACX60_10735	0.227	1.83743	0.588	1
ACX60_10740	0.0859	3.27722	0.818	1
ACX60_10745	-0.198	5.40861	0.479	1
ACX60_10750	-0.475	4.31921	0.101	0.931
ACX60_10755	-0.657	2.86393	0.0428	0.779
ACX60_10760	0.282	4.35533	0.328	1
ACX60_10765	0.284	7.12895	0.295	0.989
ACX60_10770	-0.0398	7.14271	0.884	1
ACX60_10775	-0.048	7.45707	0.86	1
ACX60_10780	0.235	0.664461	0.65	1
ACX60_10785	0.253	3.79692	0.406	1
ACX60_10790	0.753	5.43614	0.00716	0.463
ACX60_10795	0.709	5.26473	0.0117	0.554
ACX60_10800	-0.0339	7.71937	0.901	1
ACX60_10805	-0.416	5.9033	0.133	0.941
ACX60_10810	-0.167	8.73424	0.536	1
ACX60_10815	-0.227	8.30925	0.401	1
ACX60_10820	-0.207	6.55463	0.45	1
ACX60_10825	-0.0742	7.08263	0.786	1
ACX60_10830	-0.0308	9.10295	0.909	1
[truncated: 1,549 more rows]

## Sheet: t = 10 min
Locus Tag	log2FC	logCPM	PValue	FDR
ACX60_00005	-0.256168	7.68892	0.563237	1
ACX60_00010	-0.29952	9.10983	0.49827	1
ACX60_00015	-0.314356	6.8723	0.479516	1
ACX60_00020	-0.104899	10.1978	0.81232	1
ACX60_00025	-0.180504	7.51063	0.684358	1
ACX60_00030	-0.0512518	5.56312	0.909679	1
ACX60_00035	-0.753934	6.65854	0.0912919	0.690986
ACX60_00040	-0.274966	4.07512	0.555189	1
ACX60_00045	-0.585816	9.59037	0.18629	0.905349
ACX60_00050	-0.510822	5.97091	0.254525	0.980273
ACX60_00055	-0.605076	6.93629	0.174192	0.893999
ACX60_00060	-0.133554	3.52728	0.776152	1
ACX60_00065	0.00969369	7.27664	0.983479	1
ACX60_00070	-0.319336	8.99883	0.470369	1
ACX60_00100	0.573647	6.43418	0.198632	0.916094
ACX60_00105	-0.113659	6.35221	0.799311	1
ACX60_00110	0.415316	9.51993	0.347808	1
ACX60_00115	0.331814	4.33664	0.467471	1
ACX60_00120	-0.420938	7.10061	0.343392	1
ACX60_00125	-0.263343	6.88931	0.553492	1
ACX60_00130	0.206334	9.4976	0.640665	1
ACX60_00135	0.121814	7.0186	0.784547	1
ACX60_00140	-0.250093	3.25545	0.59607	1
ACX60_00145	0.217498	4.50045	0.63793	1
ACX60_00150	-0.591004	5.74916	0.187014	0.905858
ACX60_00155	0.108848	11.481	0.805242	1
ACX60_00160	0.335908	4.92393	0.459545	1
ACX60_00165	0.279471	5.87445	0.532694	1
ACX60_00170	0.359324	7.18709	0.418496	1
ACX60_00175	-0.275251	5.99628	0.537931	1
ACX60_00180	-1.41387	9.73982	0.00168205	0.0626046
ACX60_00185	-0.855832	1.47691	0.123963	0.803644
ACX60_00190	0.367435	8.55491	0.40667	1
ACX60_00195	0.0128705	6.87697	0.97783	1
ACX60_00200	-0.235336	5.28056	0.602016	1
ACX60_00205	-0.185153	4.37715	0.689255	1
ACX60_00210	-0.177082	5.10961	0.698258	1
ACX60_00215	0.0530123	4.38924	0.917969	1
ACX60_00220	0.0489326	5.38281	0.916854	1
ACX60_00225	0.602789	7.25824	0.175329	0.897171
ACX60_00230	0.0810129	5.5215	0.858041	1
ACX60_00235	-0.0547677	3.7677	0.913409	1
ACX60_00240	0.208838	5.38771	0.642202	1
ACX60_00245	-0.254798	5.26042	0.569821	1
ACX60_00250	0.358744	9.09244	0.417432	1
ACX60_00255	0.449549	9.23252	0.30989	1
ACX60_00260	1.39348	5.2263	0.00227888	0.075851
ACX60_00265	0.233555	4.23046	0.61366	1
ACX60_00270	1.00781	6.08907	0.0250903	0.36266
ACX60_00275	0.25004	7.13075	0.573677	1
ACX60_00280	0.124411	4.55779	0.788006	1
ACX60_00285	0.868871	5.02739	0.0550633	0.546924
ACX60_00290	-0.146766	8.91683	0.740011	1
ACX60_00295	-0.167224	8.98975	0.705376	1
ACX60_00300	-0.111292	10.0208	0.80116	1
ACX60_00305	-0.0459543	5.95631	0.919895	1
ACX60_00310	0.000780583	6.00095	1	1
ACX60_00315	-0.346863	3.6747	0.454027	1
ACX60_00320	-0.69124	3.53714	0.140826	0.837412
ACX60_00325	-1.64003	9.12693	0.00029481	0.0324112
ACX60_00330	0.0915215	6.5994	0.83823	1
ACX60_00335	-1.05318	5.7984	0.0196001	0.313256
ACX60_00340	-1.49989	5.0512	0.00110504	0.0507477
ACX60_00345	-1.7369	7.26233	0.000137676	0.0217168
ACX60_00350	-1.61751	6.85752	0.000372831	0.0365576
ACX60_00355	0.513723	4.72656	0.25882	0.98195
ACX60_00360	0.711048	4.59286	0.119808	0.790298
ACX60_00365	-0.353568	5.58912	0.429818	1
ACX60_00370	-0.170013	6.33569	0.703721	1
ACX60_00375	-0.388511	5.02227	0.391634	1
ACX60_00380	-0.267549	14.9314	0.544631	1
ACX60_00385	-0.284959	13.894	0.518818	1
ACX60_00390	-0.420194	12.3197	0.341931	1
ACX60_00395	-0.436302	11.8041	0.323842	1
ACX60_00400	-0.451448	10.7877	0.3075	1
ACX60_00405	-0.0415	4.81373	0.933822	1
ACX60_00410	-0.148162	4.97405	0.749708	1
ACX60_00415	0.111461	5.56104	0.803541	1
ACX60_00420	0.0493802	3.63126	0.926052	1
ACX60_00425	0.0469328	8.55579	0.915498	1
ACX60_00430	-0.531049	0.878766	0.383295	1
ACX60_00440	-0.207688	10.5967	0.638246	1
ACX60_00445	-0.268358	9.62353	0.543818	1
ACX60_00450	-0.185884	6.42501	0.67724	1
ACX60_00455	-0.627902	7.19022	0.158213	0.864864
ACX60_00460	-0.261746	7.93833	0.554589	1
ACX60_00465	-0.136573	8.28253	0.757729	1
ACX60_00470	-0.380529	9.00487	0.389864	1
ACX60_00475	0.230708	8.48644	0.602274	1
ACX60_00480	-0.0371552	7.93256	0.933452	1
ACX60_00485	0.297147	7.80795	0.502719	1
ACX60_00490	0.516705	7.59922	0.244714	0.968182
ACX60_00495	-0.300214	5.52622	0.502415	1
ACX60_00500	-0.105657	6.13256	0.814113	1
ACX60_00505	-0.0467217	3.75773	0.9321	1
ACX60_00510	0.270749	7.45037	0.541798	1
ACX60_00515	0.179264	6.65788	0.687716	1
ACX60_00520	-0.253105	7.32857	0.568377	1
ACX60_00525	0.664677	7.7873	0.134632	0.82502
ACX60_00530	0.406948	6.75643	0.360716	1
ACX60_00535	0.281745	7.02212	0.526253	1
ACX60_00540	0.197763	5.32233	0.663063	1
ACX60_00545	-0.116297	7.34723	0.793731	1
ACX60_00550	0.467829	6.33506	0.294456	1
ACX60_00555	0.419682	6.85421	0.345417	1
ACX60_00560	0.211233	7.21455	0.634192	1
ACX60_00565	0.48813	6.33887	0.273788	0.988412
ACX60_00570	0.386825	5.81864	0.387634	1
ACX60_00575	-0.156822	8.0161	0.723341	1
ACX60_00580	0.133808	6.50193	0.765335	1
ACX60_00585	-1.20182	7.43336	0.00743631	0.177493
ACX60_00605	0.027225	7.02613	0.951872	1
ACX60_00610	0.218332	6.26216	0.625127	1
ACX60_00615	-0.508816	4.29981	0.267058	0.988412
ACX60_00630	0.266039	4.32443	0.560747	1
ACX60_00635	-0.306341	3.70009	0.510663	1
ACX60_00640	0.427593	6.09542	0.338463	1
ACX60_00645	0.266512	5.81397	0.551786	1
ACX60_00650	0.119377	8.51218	0.787515	1
ACX60_00655	0.404152	4.04538	0.386564	1
ACX60_00660	0.126956	4.8225	0.781686	1
ACX60_00665	0.201453	2.69421	0.691362	1
ACX60_00670	-1.70297	6.0322	0.000200688	0.0260034
ACX60_00675	0.610772	4.23264	0.184244	0.903926
ACX60_00680	0.284589	2.20487	0.584052	1
ACX60_00685	-0.775837	1.51785	0.148623	0.850644
ACX60_00690	0.11984	4.80312	0.792567	1
ACX60_00695	1.07971	11.4237	0.015577	0.269006
ACX60_00700	-0.105964	6.66868	0.812609	1
ACX60_00705	0.147154	8.42313	0.739642	1
ACX60_00710	0.00415754	7.40234	0.993316	1
ACX60_00715	0.407982	3.94068	0.380983	1
ACX60_00720	0.121688	6.52021	0.785046	1
ACX60_00725	0.36646	8.11732	0.408055	1
ACX60_00730	0.243444	6.78998	0.584562	1
ACX60_00735	0.078194	7.33241	0.860926	1
ACX60_00740	-0.562812	6.55705	0.206647	0.928828
ACX60_00745	0.326039	2.26364	0.530392	1
ACX60_00750	-1.24343	3.72455	0.00809968	0.18366
ACX60_00755	0.594764	3.17764	0.209696	0.930032
ACX60_00760	0.0829474	6.83158	0.852878	1
ACX60_00765	-0.0327292	7.63019	0.941596	1
ACX60_00770	-0.160324	8.44275	0.717167	1
ACX60_00775	0.037992	8.47105	0.931936	1
ACX60_00780	-0.0663193	7.97786	0.881261	1
ACX60_00785	0.0171988	9.47723	0.96915	1
ACX60_00790	0.160572	10.8292	0.716187	1
ACX60_00795	-0.508203	6.80489	0.253502	0.978409
ACX60_00800	0.147329	8.43071	0.739341	1
ACX60_00805	-0.0238015	9.71524	0.957184	1
ACX60_00810	0.129081	12.7356	0.769979	1
ACX60_00815	0.322579	12.2675	0.465329	1
ACX60_00820	0.425457	4.2042	0.3561	1
ACX60_00825	0.320833	4.85711	0.481452	1
ACX60_00830	-0.301569	5.90935	0.499957	1
ACX60_00835	0.0777692	4.08025	0.875587	1
ACX60_00840	-0.762199	3.76556	0.102677	0.721269
ACX60_00845	0.131478	10.2735	0.766027	1
ACX60_00850	-0.112037	9.72103	0.799918	1
ACX60_00855	-0.209124	8.21615	0.636814	1
ACX60_00860	-0.553224	6.62054	0.214427	0.935028
ACX60_00865	0.415749	9.8001	0.347322	1
ACX60_00870	-0.511197	8.27375	0.248911	0.9741
ACX60_00875	-0.497071	5.38491	0.269034	0.988412
ACX60_00880	-0.46386	6.1392	0.298732	1
ACX60_00885	-0.189224	6.91018	0.670453	1
ACX60_00890	-0.437985	4.6857	0.33277	1
ACX60_00895	-0.141091	6.28535	0.752191	1
ACX60_00900	0.452045	5.19296	0.315506	1
ACX60_00905	-0.293526	10.2322	0.50672	1
ACX60_00910	0.577386	3.18906	0.226053	0.948332
ACX60_00915	0.307897	3.1063	0.519479	1
ACX60_00920	0.260237	3.5374	0.581233	1
ACX60_00925	-0.209067	2.49787	0.692437	1
ACX60_00930	0.0649794	6.48133	0.88582	1
ACX60_00935	1.3482	8.6079	0.00271798	0.0862509
ACX60_00940	-0.148075	7.46159	0.739066	1
ACX60_00945	-1.14311	7.61585	0.0107995	0.216468
ACX60_00950	-1.17936	10.5391	0.00839722	0.186968
ACX60_00955	0.4132	4.55728	0.362936	1
ACX60_00960	0.695013	9.81333	0.117277	0.777843
ACX60_00965	-1.62359	11.193	0.000333132	0.0340375
ACX60_00970	0.307646	4.46574	0.502135	1
ACX60_00975	-0.509961	9.14164	0.249637	0.9741
ACX60_00980	-0.0659169	4.67519	0.891144	1
ACX60_00985	0.109185	6.46817	0.807369	1
ACX60_00990	0.363146	3.27692	0.445568	1
ACX60_00995	-0.296722	3.13907	0.542415	1
ACX60_01000	0.362399	5.80551	0.41912	1
ACX60_01005	-0.549001	7.29142	0.216727	0.93733
ACX60_01010	0.152395	7.64253	0.731302	1
ACX60_01015	0.224079	9.87231	0.612148	1
ACX60_01020	0.310691	2.27462	0.554364	1
ACX60_01025	0.360241	3.72288	0.446046	1
ACX60_01030	0.0792609	3.28813	0.880365	1
ACX60_01035	0.228382	4.01064	0.621329	1
ACX60_01040	-0.233706	5.47158	0.601919	1
ACX60_01045	0.0129768	3.27394	0.986521	1
ACX60_01050	0.439484	8.50607	0.321147	1
ACX60_01055	0.267575	5.60619	0.550682	1
ACX60_01060	0.955487	7.44584	0.032439	0.407228
ACX60_01065	0.208949	5.01264	0.644686	1
ACX60_01070	0.0133768	9.52366	0.976116	1
ACX60_01075	-0.254644	5.74383	0.569655	1
ACX60_01080	0.505717	5.37098	0.262189	0.982668
ACX60_01085	-1.7755	5.0915	0.000127066	0.0209543
ACX60_01095	0.612567	3.67208	0.192002	0.909506
ACX60_01100	-0.0572768	4.3714	0.904246	1
ACX60_01105	-0.179489	3.8764	0.702353	1
ACX60_01110	0.190392	5.5901	0.670771	1
ACX60_01115	0.259105	4.91763	0.568571	1
ACX60_01120	0.278859	3.73426	0.551558	1
ACX60_01125	0.206818	4.50653	0.654895	1
ACX60_01130	0.00328974	3.14766	1	1
ACX60_01140	0.274574	3.52959	0.569025	1
ACX60_01145	-0.168139	2.30184	0.747832	1
ACX60_01150	-0.0866587	3.91938	0.852815	1
ACX60_01155	-0.357774	5.17381	0.426571	1
ACX60_01160	-0.296437	7.09532	0.504768	1
ACX60_01165	-0.00246505	7.13496	0.996707	1
ACX60_01170	0.553975	2.09741	0.284391	0.999777
ACX60_01175	0.369282	2.66814	0.462225	1
ACX60_01180	0.182131	2.95177	0.722207	1
ACX60_01185	-0.101794	3.86987	0.830131	1
ACX60_01190	-0.0468736	2.37067	0.951171	1
ACX60_01195	0.230852	3.14219	0.63058	1
ACX60_01200	0.114873	2.92512	0.814639	1
ACX60_01205	-0.713731	1.63498	0.182705	0.902947
ACX60_01215	0.0401745	8.04992	0.928273	1
ACX60_01220	0.0937337	7.20477	0.832727	1
ACX60_01225	-0.375262	6.73546	0.398976	1
ACX60_01230	0.347158	2.65603	0.490463	1
ACX60_01235	0.361829	4.84207	0.423508	1
ACX60_01240	0.885369	8.30896	0.0469376	0.504112
ACX60_01245	0.141572	4.91792	0.75268	1
ACX60_01250	0.348869	2.11616	0.510589	1
ACX60_01255	-0.0888204	6.82707	0.842038	1
ACX60_01260	-0.110981	6.48972	0.803768	1
ACX60_01265	-0.222081	5.29651	0.623859	1
ACX60_01270	0.456361	6.73383	0.305456	1
ACX60_01275	0.424291	5.71486	0.34506	1
ACX60_01280	-0.0814762	4.16221	0.860552	1
ACX60_01285	-1.12999	4.06724	0.0144583	0.253935
ACX60_01290	0.135915	8.11858	0.759184	1
ACX60_01295	0.0780133	3.38694	0.875705	1
ACX60_01300	0.814663	6.84541	0.0681012	0.607611
ACX60_01305	-0.968529	6.24588	0.0309451	0.398117
ACX60_01310	-0.487439	6.79895	0.273306	0.988412
ACX60_01315	0.484059	7.77712	0.275387	0.988412
ACX60_01330	0.13259	5.36842	0.766969	1
ACX60_01335	-0.890958	11.4462	0.0451953	0.495373
ACX60_01340	0.145911	8.89656	0.741541	1
ACX60_01345	0.341175	9.73214	0.440404	1
ACX60_01350	-0.345667	9.96162	0.434328	1
ACX60_01355	0.697564	7.92548	0.116463	0.775281
ACX60_01360	0.438339	8.9217	0.322284	1
ACX60_01365	0.216201	3.1905	0.655655	1
ACX60_01370	-0.519189	1.61078	0.314756	1
ACX60_01375	-0.150655	5.51083	0.737941	1
ACX60_01380	0.570604	6.38296	0.201187	0.919279
ACX60_01385	-0.410661	10.6076	0.353089	1
ACX60_01390	0.859147	7.91475	0.0538111	0.540794
ACX60_01395	-0.229915	4.65	0.613891	1
ACX60_01400	-0.198495	3.78054	0.674356	1
ACX60_01405	-0.399364	2.60633	0.430446	1
ACX60_01410	-0.0544332	2.67186	0.91979	1
ACX60_01415	-0.0201151	4.8396	0.972118	1
ACX60_01420	0.448224	6.66809	0.31389	1
ACX60_01425	0.35989	5.80057	0.422531	1
ACX60_01430	0.2138	6.7392	0.629906	1
ACX60_01445	0.414551	5.4721	0.354154	1
ACX60_01450	-1.19424	7.59437	0.00778727	0.179906
ACX60_01465	-0.252457	8.83348	0.568137	1
ACX60_01470	0.502466	9.20423	0.256663	0.98195
ACX60_01475	-0.189949	5.41935	0.672175	1
ACX60_01480	-0.345713	7.17906	0.436282	1
ACX60_01485	-0.32808	5.18974	0.465041	1
ACX60_01490	-0.0306351	8.36955	0.945137	1
ACX60_01495	-0.117837	7.51682	0.790712	1
ACX60_01500	-0.272863	7.92445	0.537988	1
ACX60_01505	0.00480953	8.35828	0.991822	1
ACX60_01510	0.059463	4.23222	0.908707	1
ACX60_01515	-0.0822141	6.17615	0.854714	1
ACX60_01520	-0.0643502	8.75656	0.884477	1
ACX60_01525	0.148661	5.90556	0.741208	1
ACX60_01530	-0.0178235	3.80636	0.971817	1
ACX60_01535	-0.163345	3.59763	0.734948	1
ACX60_01540	-0.00885601	3.23601	1	1
ACX60_01545	0.190024	5.18686	0.675639	1
ACX60_01550	0.325808	6.38665	0.465288	1
ACX60_01555	-0.0564605	7.96425	0.898888	1
ACX60_01560	0.151258	6.83698	0.734376	1
ACX60_01565	-0.236258	10.6262	0.592796	1
ACX60_01570	-0.201865	9.10387	0.648116	1
ACX60_01575	-0.101954	3.11414	0.836671	1
ACX60_01580	0.546727	8.50033	0.217539	0.93733
ACX60_01585	0.246907	8.13811	0.577027	1
ACX60_01590	0.298187	6.48597	0.502947	1
ACX60_01595	0.282792	3.35638	0.553431	1
ACX60_01600	-0.0343381	7.58859	0.938636	1
ACX60_01605	0.870065	6.84818	0.0516713	0.528066
ACX60_01610	-1.14135	3.08454	0.0170989	0.284856
ACX60_01615	0.509921	7.24399	0.251423	0.976023
ACX60_01620	0.219306	8.97625	0.620072	1
ACX60_01625	-0.28256	8.31825	0.523274	1
ACX60_01630	-0.0249817	7.02525	0.955785	1
ACX60_01635	0.120053	7.73711	0.786903	1
ACX60_01640	-0.00205742	0.898951	1	1
ACX60_01645	-1.23551	0.307817	0.0688904	0.608136
ACX60_01650	0.370905	2.20785	0.493322	1
ACX60_01655	-0.222237	2.45287	0.661995	1
ACX60_01660	0.0542806	5.58971	0.905778	1
ACX60_01665	0.148738	1.93751	0.80766	1
ACX60_01670	-0.375101	2.09154	0.484787	1
ACX60_01675	-1.30766	9.17894	0.00359025	0.107648
ACX60_01680	-1.52469	10.4434	0.00072916	0.0439616
ACX60_01685	-1.54379	10.6727	0.000628308	0.0430739
ACX60_01690	-1.20727	10.5737	0.00700731	0.169483
ACX60_01695	-0.580497	5.08808	0.200502	0.917304
ACX60_01700	-0.59423	3.13233	0.216043	0.93733
ACX60_01705	-1.21156	5.19659	0.00776445	0.179906
ACX60_01710	-0.633553	4.63703	0.163819	0.872739
ACX60_01715	0.886236	4.81672	0.0508647	0.525747
ACX60_01720	0.213925	5.25256	0.638131	1
ACX60_01725	0.0445623	5.10587	0.926539	1
ACX60_01730	-0.194473	9.5733	0.659911	1
ACX60_01735	-0.100251	8.16708	0.820955	1
ACX60_01740	0.717391	5.73208	0.110454	0.747624
ACX60_01745	0.392376	4.78739	0.388962	1
ACX60_01750	-0.228543	4.29861	0.618288	1
ACX60_01755	0.19868	3.70151	0.666362	1
ACX60_01760	-1.28885	5.47083	0.00461872	0.126877
ACX60_01765	0.10428	6.67665	0.814708	1
ACX60_01770	0.516823	7.80484	0.244234	0.968091
ACX60_01775	0.265263	7.12968	0.550546	1
ACX60_01780	0.344231	7.19362	0.438036	1
ACX60_01785	-0.148688	4.11855	0.745844	1
ACX60_01790	0.247799	5.41486	0.581685	1
ACX60_01795	0.329513	5.55924	0.462378	1
ACX60_01800	0.133424	5.31961	0.765828	1
ACX60_01805	-0.364299	8.36601	0.410646	1
ACX60_01810	-0.382057	10.406	0.387631	1
ACX60_01815	-0.428598	12.9985	0.332362	1
ACX60_01820	-0.487977	11.611	0.270072	0.988412
ACX60_01825	-0.597186	10.6731	0.177696	0.900744
ACX60_01830	-0.569863	11.4333	0.198146	0.915763
ACX60_01835	-0.538024	11.2744	0.22424	0.945981
ACX60_01840	-0.545455	10.311	0.218074	0.937409
ACX60_01845	-0.0351395	8.06746	0.937243	1
ACX60_01850	0.570132	1.60133	0.307105	1
ACX60_01855	0.56764	5.19535	0.208189	0.930032
ACX60_01860	0.389501	6.10124	0.382914	1
ACX60_01865	0.126895	5.52444	0.779071	1
ACX60_01870	-0.309604	4.35038	0.498177	1
ACX60_01875	0.0194641	1.93	1	1
ACX60_01880	0.0555455	3.36378	0.924149	1
ACX60_01885	-0.269466	1.81136	0.598092	1
ACX60_01890	-0.273174	8.73205	0.536893	1
ACX60_01895	-0.456411	9.77433	0.30239	1
ACX60_01900	-0.55885	8.88169	0.207403	0.928959
ACX60_01905	0.207001	3.24036	0.665925	1
ACX60_01910	0.667937	5.23452	0.139639	0.837412
ACX60_01915	-0.180736	3.48289	0.702909	1
ACX60_01920	-0.933944	4.25765	0.0423094	0.481187
ACX60_01925	-0.7258	7.43096	0.103117	0.721456
ACX60_01930	-0.0518389	6.43006	0.908469	1
ACX60_01935	0.336102	8.75324	0.447498	1
ACX60_01940	0.352644	9.44487	0.425306	1
ACX60_01945	0.200768	6.34643	0.653196	1
ACX60_01950	0.987237	7.80356	0.0271371	0.37331
ACX60_01955	0.116596	6.99528	0.793794	1
ACX60_01960	-0.450849	8.8772	0.308624	1
ACX60_01965	-0.302758	7.13789	0.495156	1
ACX60_01970	-1.91384	8.06779	2.86363e-05	0.0115436
ACX60_01980	-0.249932	8.63654	0.572141	1
ACX60_01985	-0.259708	8.41195	0.557323	1
ACX60_01990	-0.160543	8.78608	0.71664	1
ACX60_01995	0.06446	9.76656	0.884136	1
ACX60_02000	-0.0155024	8.33841	0.972329	1
ACX60_02005	-0.357127	6.60261	0.422446	1
ACX60_02010	0.113965	7.68244	0.797322	1
ACX60_02015	-0.0286364	6.20735	0.950434	1
ACX60_02020	-0.262343	4.67165	0.56443	1
ACX60_02025	-0.00251676	6.76102	0.996666	1
ACX60_02030	-0.166058	5.32197	0.712469	1
ACX60_02035	-0.233106	4.90263	0.607349	1
ACX60_02040	-0.249065	9.5119	0.573161	1
ACX60_02045	0.054752	7.00654	0.902823	1
ACX60_02050	0.421104	6.89025	0.343706	1
ACX60_02055	0.396223	6.10252	0.375384	1
ACX60_02060	0.0876253	6.69983	0.845181	1
ACX60_02065	0.0161853	5.18452	0.974314	1
ACX60_02070	0.556945	6.33158	0.212124	0.931704
ACX60_02075	0.499126	8.66605	0.259937	0.98195
ACX60_02080	0.308925	7.19605	0.486594	1
ACX60_02085	-0.172791	3.08586	0.730534	1
ACX60_02090	-1.4824	11.3995	0.00100508	0.0481329
ACX60_02095	-1.56705	12.3124	0.000522062	0.0394591
ACX60_02100	-1.53571	12.0222	0.000667297	0.0439196
ACX60_02105	-1.58966	10.4056	0.00043827	0.038302
ACX60_02110	-1.53332	12.8605	0.000679256	0.0439196
ACX60_02115	-1.56462	11.0719	0.000533197	0.0394784
ACX60_02120	-1.51029	11.0369	0.000813256	0.0447044
ACX60_02125	-1.48619	12.5867	0.000975319	0.047817
ACX60_02130	-1.51316	11.3101	0.000795101	0.0447044
ACX60_02135	-1.52106	9.99349	0.000751273	0.0439616
ACX60_02140	-1.44378	11.3755	0.00134277	0.056646
ACX60_02145	-1.49128	11.5895	0.000939331	0.0475501
ACX60_02150	-1.57757	10.6651	0.000481942	0.0392075
ACX60_02155	-1.47831	12.0021	0.00103579	0.048803
ACX60_02160	-1.55608	11.2818	0.000569942	0.0408844
ACX60_02165	-1.62193	11.053	0.000337749	0.0340375
ACX60_02170	-1.53138	12.1136	0.000690027	0.0439196
ACX60_02175	-1.50034	11.1774	0.000877308	0.0460983
ACX60_02180	-1.5112	12.1526	0.00080614	0.0447044
ACX60_02185	-1.74952	8.92436	0.000118906	0.0205425
ACX60_02190	-1.51789	12.0009	0.00076587	0.0441044
ACX60_02195	-1.46679	13.2348	0.00112864	0.0511839
ACX60_02200	-1.42322	9.36055	0.0015743	0.0620823
ACX60_02205	-1.14538	11.6276	0.0103993	0.214367
ACX60_02210	-1.09031	11.3104	0.0146146	0.254913
ACX60_02215	-1.26086	12.6758	0.0048995	0.129747
ACX60_02220	-1.27894	13.0427	0.00433428	0.124763
ACX60_02225	-1.2621	11.2714	0.00486526	0.129747
ACX60_02230	0.238692	6.95015	0.591081	1
ACX60_02235	0.306366	4.77183	0.500498	1
ACX60_02240	0.465607	5.67246	0.300119	1
ACX60_02245	-0.761848	0.515721	0.273734	0.988412
ACX60_02250	-0.466827	7.83907	0.292951	1
ACX60_02255	-0.771166	5.56147	0.0870798	0.679721
ACX60_02260	-0.271362	7.82044	0.540859	1
ACX60_02265	-1.12481	6.60687	0.0123333	0.234268
ACX60_02270	-0.727877	6.58872	0.103207	0.721456
ACX60_02275	-0.872933	10.8045	0.0496808	0.517937
ACX60_02280	0.205836	8.95143	0.641701	1
ACX60_02300	-0.419432	4.48122	0.358049	1
ACX60_02305	0.233574	10.6965	0.596957	1
ACX60_02315	0.194277	2.30515	0.699568	1
ACX60_02320	0.158431	5.76571	0.725142	1
ACX60_02325	0.361085	7.74634	0.41541	1
ACX60_02330	0.204491	3.69708	0.656521	1
ACX60_02335	0.94921	4.34468	0.0388885	0.452203
ACX60_02340	0.418825	7.79664	0.344903	1
ACX60_02345	0.266163	6.4333	0.550792	1
ACX60_02350	-1.45578	7.05324	0.00128537	0.0555157
ACX60_02355	0.208025	7.47934	0.639122	1
ACX60_02360	0.254802	6.25442	0.568081	1
ACX60_02365	-0.247226	4.53517	0.589896	1
ACX60_02370	0.414159	6.96606	0.351802	1
ACX60_02375	0.528027	9.37886	0.233279	0.956312
ACX60_02380	-0.520809	7.93155	0.240436	0.966005
ACX60_02385	0.267055	8.25973	0.546419	1
ACX60_02390	-0.0151711	5.93462	0.974841	1
ACX60_02395	-0.3309	11.2828	0.453984	1
ACX60_02400	1.18618	6.63585	0.00840017	0.186968
ACX60_02405	-1.14457	7.27227	0.0107399	0.216468
ACX60_02410	0.00674638	4.28827	1	1
ACX60_02415	-0.0954108	7.79771	0.829657	1
ACX60_02420	-0.032398	7.19858	0.942314	1
ACX60_02425	0.127282	4.27677	0.784188	1
ACX60_02455	0.360752	5.17151	0.419812	1
ACX60_02460	0.0500457	6.21688	0.910212	1
ACX60_02465	0.00468599	6.068	0.992008	1
ACX60_02470	-0.1759	4.1965	0.704346	1
ACX60_02475	0.218031	5.65692	0.626892	1
ACX60_02480	0.218083	4.90513	0.631046	1
ACX60_02485	0.332329	5.58499	0.457205	1
ACX60_02490	0.306801	4.93102	0.496105	1
ACX60_02495	0.153857	4.34055	0.736541	1
ACX60_02500	0.368756	5.78334	0.409293	1
ACX60_02505	0.201827	7.74536	0.648869	1
ACX60_02510	0.120315	6.67123	0.787496	1
ACX60_02515	-0.212452	4.84261	0.641369	1
ACX60_02520	-1.57658	10.3328	0.000486312	0.0392075
ACX60_02525	-1.54364	10.5633	0.000629249	0.0430739
ACX60_02530	-0.17329	6.74338	0.697258	1
ACX60_02535	-0.396513	6.93705	0.372399	1
ACX60_02540	-0.33226	6.3797	0.455983	1
ACX60_02545	0.260802	5.48912	0.562074	1
ACX60_02550	0.502296	5.79681	0.261706	0.982127
ACX60_02555	0.327379	5.21267	0.468778	1
ACX60_02560	0.195772	6.92315	0.659842	1
ACX60_02565	0.1415	7.47537	0.750055	1
ACX60_02570	-0.14954	6.24998	0.737936	1
ACX60_02575	0.467805	3.91759	0.311752	1
ACX60_02580	0.077525	6.05983	0.864836	1
ACX60_02585	-0.0763248	5.39105	0.866874	1
ACX60_02590	-0.0465564	3.82629	0.92587	1
ACX60_02620	0.950758	7.14333	0.0335144	0.414984
ACX60_02625	0.210234	5.92942	0.639109	1
ACX60_02630	0.693376	7.24137	0.119589	0.79029
ACX60_02635	0.147098	4.48998	0.750133	1
ACX60_02640	0.278873	6.17673	0.532571	1
ACX60_02645	0.187538	6.04643	0.675763	1
ACX60_02650	0.180951	5.26158	0.687822	1
ACX60_02660	0.433998	5.29288	0.33597	1
ACX60_02665	0.391417	4.54052	0.388784	1
ACX60_02670	0.0839465	4.9484	0.854014	1
ACX60_02680	0.258369	8.79904	0.559148	1
ACX60_02685	0.0291629	7.15381	0.948346	1
ACX60_02690	0.286888	5.43217	0.523413	1
ACX60_02695	0.141623	3.42383	0.772074	1
ACX60_02700	0.170393	6.03635	0.703179	1
ACX60_02705	0.136794	3.91969	0.768183	1
ACX60_02710	-0.861781	2.73717	0.0746303	0.634096
ACX60_02715	-0.347516	4.9192	0.441693	1
ACX60_02720	-0.182905	4.55346	0.68621	1
ACX60_02725	-0.141766	3.67222	0.76672	1
ACX60_02730	0.375829	0.286685	0.644157	1
ACX60_02735	-0.0119058	2.51995	1	1
ACX60_02740	0.339058	4.10489	0.462379	1
ACX60_02745	0.75947	3.06713	0.114106	0.760989
ACX60_02750	0.842932	8.0606	0.0583914	0.566428
ACX60_02755	0.226759	5.8137	0.613148	1
ACX60_02760	-0.0648371	4.44208	0.896596	1
ACX60_02765	0.598195	4.01822	0.193776	0.909506
ACX60_02770	0.388067	6.97772	0.382709	1
ACX60_02775	0.392682	6.01245	0.379712	1
ACX60_02780	0.599615	4.86391	0.18664	0.905349
ACX60_02785	0.104279	3.05661	0.829929	1
ACX60_02790	-0.169931	3.60517	0.725301	1
ACX60_02795	0.0789927	5.67029	0.862322	1
ACX60_02800	0.583333	6.52091	0.191245	0.909506
ACX60_02805	-0.616035	10.8703	0.164455	0.872981
ACX60_02810	-0.667341	7.22657	0.133876	0.82502
ACX60_02815	-0.622863	10.412	0.159917	0.872449
ACX60_02820	-0.0207916	6.29812	0.964235	1
ACX60_02825	0.274419	8.92566	0.534949	1
ACX60_02830	0.41037	3.86116	0.379286	1
ACX60_02835	0.593186	6.46848	0.183468	0.903502
ACX60_02840	0.0477902	6.95442	0.915054	1
ACX60_02845	0.300108	8.38913	0.497947	1
ACX60_02850	0.755099	8.79262	0.0893139	0.684155
ACX60_02855	-0.666386	6.29286	0.135831	0.82684
ACX60_02860	-0.551781	5.97152	0.217345	0.93733
ACX60_02865	-0.182749	5.82598	0.683653	1
ACX60_02870	-0.205487	5.51584	0.64673	1
ACX60_02875	0.0830314	5.26199	0.858084	1
ACX60_02880	0.0589296	6.95113	0.895364	1
ACX60_02885	-0.425374	3.65199	0.365713	1
ACX60_02890	-0.0752811	7.78156	0.865324	1
ACX60_02895	-0.347564	9.1744	0.432075	1
ACX60_02900	-0.326947	10.6303	0.45946	1
ACX60_02905	-0.184964	7.88084	0.676333	1
ACX60_02910	-0.964809	7.49133	0.030823	0.397957
ACX60_02915	0.686085	5.71132	0.126214	0.810447
ACX60_02920	0.301012	5.43347	0.503762	1
ACX60_02925	-0.604509	6.17135	0.176014	0.898144
ACX60_02935	0.559896	6.09977	0.210325	0.930032
ACX60_02940	0.680975	4.66259	0.13348	0.82502
ACX60_02950	0.0187378	4.1505	0.977686	1
ACX60_02955	0.0746891	2.47203	0.908515	1
ACX60_02960	0.0595765	5.62056	0.895973	1
ACX60_02965	-0.0648442	4.84154	0.888996	1
ACX60_02970	-0.109717	1.321	0.857863	1
ACX60_02975	0.667835	7.56878	0.133131	0.82502
ACX60_02980	0.305655	9.42096	0.489394	1
ACX60_02985	0.426043	10.7894	0.335375	1
ACX60_02990	0.289673	5.06279	0.52437	1
ACX60_02995	0.0641883	6.53001	0.886756	1
ACX60_03000	-0.0186238	6.12153	0.968094	1
ACX60_03005	0.0455774	6.08381	0.920804	1
ACX60_03010	-0.174596	6.03475	0.696425	1
ACX60_03015	-0.219832	6.50274	0.621756	1
ACX60_03020	-0.252942	5.80518	0.572283	1
ACX60_03025	0.101458	6.05918	0.822148	1
ACX60_03030	-0.219484	6.29056	0.622559	1
ACX60_03035	-0.364919	4.89493	0.417766	1
ACX60_03040	-0.389429	11.3324	0.378375	1
ACX60_03045	0.273101	4.31791	0.553623	1
ACX60_03050	0.757881	9.52346	0.0880029	0.679721
ACX60_03055	0.214906	7.02491	0.628641	1
ACX60_03060	-0.165976	5.43827	0.713562	1
ACX60_03065	0.164694	1.80835	0.757123	1
ACX60_03070	1.10619	4.03104	0.0174624	0.287971
ACX60_03075	0.575517	8.51733	0.194442	0.91024
ACX60_03080	0.642186	10.2128	0.147464	0.850386
ACX60_03085	0.258116	3.39187	0.584357	1
ACX60_03090	0.307949	6.65862	0.488885	1
ACX60_03095	0.425739	6.95573	0.338428	1
ACX60_03100	0.269295	6.59764	0.54566	1
ACX60_03105	0.651909	9.13494	0.141809	0.837412
ACX60_03110	0.240236	5.85931	0.592221	1
ACX60_03115	0.00565585	5.80371	0.992725	1
ACX60_03120	-0.286534	5.30134	0.52641	1
ACX60_03125	0.281766	8.04593	0.524947	1
ACX60_03130	-0.250768	6.3712	0.573815	1
ACX60_03135	0.164835	8.59312	0.709617	1
ACX60_03140	0.0120448	5.60789	0.980909	1
ACX60_03145	-0.489646	5.70416	0.275213	0.988412
ACX60_03150	0.149654	4.16754	0.746823	1
ACX60_03155	-0.0289765	4.3987	0.955989	1
ACX60_03160	-0.383347	10.2619	0.385976	1
ACX60_03165	-0.356902	9.86306	0.419587	1
ACX60_03170	-0.481077	8.13065	0.277889	0.988412
ACX60_03175	-0.112996	8.58499	0.798545	1
ACX60_03180	0.293264	4.62128	0.523796	1
ACX60_03185	0.182757	6.00383	0.683264	1
ACX60_03190	0.672772	6.96813	0.130987	0.823652
ACX60_03195	-0.830021	10.6092	0.0618376	0.579708
ACX60_03200	0.560248	8.79374	0.206377	0.928828
ACX60_03205	0.128257	8.46529	0.771862	1
ACX60_03210	0.919496	5.54736	0.0417494	0.477813
ACX60_03215	0.144775	5.77061	0.748261	1
ACX60_03220	-0.00570257	4.32994	1	1
ACX60_03225	-0.900899	5.44556	0.0458541	0.499576
ACX60_03230	-0.849537	3.56893	0.0703842	0.614989
ACX60_03235	0.440092	7.55995	0.321064	1
ACX60_03240	0.307277	5.02228	0.495748	1
ACX60_03245	-0.31418	8.53995	0.477767	1
ACX60_03250	-0.339231	5.29095	0.452901	1
ACX60_03255	0.145188	10.5055	0.742391	1
ACX60_03260	0.0352753	11.327	0.936359	1
ACX60_03265	-0.746192	8.65591	0.0931257	0.697814
ACX60_03270	-0.428412	6.8738	0.335202	1
ACX60_03275	-0.599581	2.64892	0.227303	0.94999
ACX60_03280	0.731339	5.50267	0.102783	0.721269
ACX60_03285	0.454045	7.64225	0.306354	1
ACX60_03290	0.583716	6.72564	0.189982	0.90933
ACX60_03295	0.407493	14.0326	0.356614	1
ACX60_03305	-1.08943	3.55455	0.0200744	0.315893
ACX60_03310	-0.97197	7.06913	0.0298062	0.390386
ACX60_03315	-1.45069	5.77352	0.00145452	0.059966
ACX60_03320	-1.64203	6.00968	0.000331206	0.0340375
ACX60_03325	-1.79318	9.33889	8.14047e-05	0.0173235
ACX60_03330	0.742311	8.53289	0.094919	0.698511
ACX60_03335	0.343504	4.68685	0.45136	1
ACX60_03340	0.419299	4.50141	0.360154	1
ACX60_03345	0.17881	6.01111	0.690353	1
ACX60_03350	0.713765	5.50138	0.112961	0.75777
ACX60_03355	0.0452719	7.78526	0.919107	1
ACX60_03360	0.396563	8.50244	0.370543	1
ACX60_03365	0.119791	4.96813	0.79367	1
ACX60_03370	-0.216134	7.08497	0.627308	1
ACX60_03375	0.0115239	7.29243	0.980088	1
ACX60_03380	-0.0441623	6.87308	0.921581	1
ACX60_03385	0.690071	4.07742	0.132639	0.82502
ACX60_03390	0.721566	2.16899	0.153305	0.857397
ACX60_03395	-0.222571	4.09788	0.635741	1
ACX60_03400	1.44589	5.29251	0.00156436	0.0620823
ACX60_03405	-0.213493	9.17455	0.629185	1
ACX60_03410	0.0574343	7.96722	0.897179	1
ACX60_03415	-0.0870826	6.90278	0.845406	1
ACX60_03420	1.09985	0.874421	0.0833329	0.674585
ACX60_03425	0.289548	5.22213	0.523398	1
ACX60_03430	0.0804685	5.79268	0.858726	1
ACX60_03435	-0.165503	4.91493	0.718844	1
ACX60_03440	-0.0215555	6.33757	0.963194	1
ACX60_03445	0.242714	5.69866	0.588709	1
ACX60_03450	-0.0865854	2.65865	0.879002	1
ACX60_03455	-0.452506	7.02741	0.308624	1
ACX60_03460	1.0862	6.37028	0.0156451	0.269006
ACX60_03465	0.0402992	4.30481	0.933049	1
ACX60_03470	-0.0544572	5.30416	0.905635	1
ACX60_03475	-0.130669	5.59995	0.771544	1
ACX60_03510	-1.43159	4.22751	0.00204433	0.0716354
ACX60_03515	-0.627096	6.09711	0.160862	0.872739
ACX60_03520	0.151557	7.79651	0.732755	1
ACX60_03525	0.253905	7.70864	0.566967	1
ACX60_03530	0.266017	6.66882	0.550554	1
ACX60_03535	-0.0626848	6.4494	0.890208	1
ACX60_03540	-1.70941	6.75002	0.000176927	0.0257546
ACX60_03545	-1.31691	9.10729	0.00336912	0.10186
ACX60_03550	0.491974	6.16809	0.270669	0.988412
ACX60_03555	0.618629	7.83893	0.163718	0.872739
ACX60_03560	-0.250611	7.30481	0.572646	1
ACX60_03565	-0.00704624	7.1867	0.988507	1
ACX60_03570	0.160088	4.14987	0.736613	1
ACX60_03575	0.209357	5.79689	0.64051	1
ACX60_03580	0.475153	5.5323	0.2902	1
ACX60_03585	0.380212	7.36263	0.391255	1
ACX60_03590	-0.424271	9.62633	0.337633	1
ACX60_03595	-0.485846	9.45382	0.272501	0.988412
ACX60_03600	-0.676939	6.78446	0.128926	0.819166
ACX60_03605	-0.176643	9.28006	0.689431	1
ACX60_03610	-0.468979	8.0335	0.290168	1
ACX60_03615	-0.650624	5.95877	0.146093	0.847279
ACX60_03620	-0.67711	5.58038	0.13159	0.82502
ACX60_03625	0.0121854	7.9574	0.978651	1
ACX60_03635	0.33723	7.37967	0.447258	1
ACX60_03640	-0.168099	3.95217	0.724764	1
ACX60_03645	-0.512117	6.64061	0.250237	0.9741
ACX60_03650	-0.161256	12.296	0.714944	1
ACX60_03655	0.213242	4.40566	0.64301	1
ACX60_03660	0.16591	4.56781	0.720121	1
ACX60_03665	0.413964	5.37477	0.35703	1
ACX60_03670	0.590119	5.48556	0.189708	0.90933
ACX60_03675	-0.741162	7.12654	0.0962991	0.700147
ACX60_03680	0.380922	5.3935	0.396143	1
ACX60_03685	0.618917	8.10689	0.163351	0.872739
ACX60_03690	0.953781	6.94444	0.0330149	0.410199
ACX60_03700	0.36131	9.09734	0.414144	1
ACX60_03705	0.300133	8.94348	0.497427	1
ACX60_03710	0.0376889	6.32729	0.934345	1
ACX60_03715	0.612888	3.02282	0.203362	0.922245
ACX60_03720	0.71748	8.10341	0.106633	0.735485
ACX60_03725	0.742327	6.92159	0.0962478	0.700147
ACX60_03730	-0.379227	6.14964	0.395393	1
ACX60_03735	0.00553381	5.38817	0.993617	1
ACX60_03740	0.173896	4.42853	0.705122	1
ACX60_03745	-0.147205	12.4372	0.738814	1
ACX60_03750	0.406064	4.59917	0.373098	1
ACX60_03755	0.207447	5.61664	0.644174	1
ACX60_03760	0.0464952	5.70634	0.919416	1
ACX60_03765	-0.551705	1.72975	0.304579	1
ACX60_03770	-1.50279	3.40006	0.00167425	0.0626046
ACX60_03775	0.386673	3.57078	0.413044	1
ACX60_03780	0.360107	2.5988	0.472883	1
ACX60_03785	-0.120281	3.26121	0.811537	1
ACX60_03790	0.0178368	1.24672	1	1
ACX60_03795	-0.305982	9.64992	0.488876	1
ACX60_03800	-0.0848309	4.78523	0.855905	1
ACX60_03805	0.228495	6.59209	0.608041	1
ACX60_03810	0.372086	5.18015	0.409411	1
ACX60_03815	0.13476	5.12199	0.769445	1
ACX60_03820	0.420902	5.18182	0.349322	1
ACX60_03825	0.405452	10.2801	0.359292	1
ACX60_03830	0.213755	11.1885	0.628411	1
ACX60_03835	0.165309	9.80585	0.708371	1
ACX60_03840	-0.118909	7.17856	0.789132	1
ACX60_03845	0.330506	8.21727	0.455592	1
ACX60_03850	-0.214301	7.81689	0.628711	1
ACX60_03855	-0.272416	3.8036	0.554455	1
ACX60_03860	-1.05731	10.3684	0.0178373	0.291503
ACX60_03865	-1.12414	9.32398	0.0119348	0.22975
ACX60_03870	0.187936	7.1887	0.672423	1
ACX60_03875	0.630818	7.36156	0.156025	0.86445
ACX60_03880	-0.245406	9.17628	0.578898	1
ACX60_03885	-0.570532	7.59904	0.199003	0.916094
ACX60_03890	-0.604205	5.16167	0.180276	0.900883
ACX60_03895	0.540957	3.15062	0.260329	0.98195
ACX60_03900	0.548845	4.81313	0.228839	0.952163
ACX60_03905	-0.32354	7.06977	0.466199	1
ACX60_03915	0.0849653	5.76124	0.850725	1
ACX60_03920	-0.308565	6.46378	0.488815	1
ACX60_03925	-0.641064	7.81838	0.149121	0.850644
ACX60_03930	-0.442694	11.0386	0.316884	1
ACX60_03935	-0.67083	7.19947	0.131851	0.82502
ACX60_03940	-0.613167	8.75796	0.166896	0.874695
ACX60_03945	-0.0222954	6.377	0.961631	1
ACX60_03950	-0.821392	6.64015	0.0660786	0.600569
ACX60_03955	0.0180521	4.85169	0.972364	1
ACX60_03960	-0.150439	12.1011	0.733304	1
ACX60_03965	-0.617902	8.9874	0.163567	0.872739
ACX60_03970	-0.651102	8.74455	0.142351	0.837412
ACX60_03975	-0.564647	11.7257	0.202223	0.92152
ACX60_03980	-0.487656	10.3433	0.270512	0.988412
ACX60_03985	-0.3554	12.1619	0.421273	1
ACX60_03990	-0.268842	11.4756	0.54279	1
ACX60_03995	-0.221646	11.8107	0.615742	1
ACX60_04000	-0.319811	12.1243	0.469159	1
ACX60_04005	-0.250621	11.7504	0.57042	1
ACX60_04010	-0.338903	8.34821	0.444022	1
ACX60_04015	0.555495	8.09155	0.210709	0.930032
ACX60_04020	0.444553	8.36488	0.315793	1
ACX60_04025	0.415702	7.88338	0.348635	1
ACX60_04030	0.60185	11.3283	0.174251	0.893999
ACX60_04035	0.0306226	5.89497	0.946542	1
ACX60_04040	0.445533	5.95519	0.318531	1
ACX60_04045	0.540215	6.1014	0.226153	0.948332
ACX60_04050	0.506343	3.6288	0.27758	0.988412
ACX60_04055	1.08218	5.7924	0.0165382	0.278167
ACX60_04060	0.10717	4.30358	0.827058	1
ACX60_04065	0.489812	4.68822	0.282866	0.998645
ACX60_04070	-0.087368	4.5102	0.84955	1
ACX60_04075	0.0385122	7.94576	0.931346	1
ACX60_04080	-0.760558	10.3415	0.0867355	0.679721
ACX60_04085	-0.825165	8.85902	0.0635964	0.589832
ACX60_04090	0.910902	5.72552	0.0432631	0.484017
ACX60_04095	-0.584243	6.52225	0.190092	0.90933
ACX60_04100	-0.149625	5.99393	0.738235	1
ACX60_04105	-0.0726408	9.05038	0.869659	1
ACX60_04110	-0.0862184	12.0052	0.845168	1
ACX60_04115	-0.329664	4.72095	0.466326	1
ACX60_04120	-1.97366	2.52447	0.000118485	0.0205425
ACX60_04125	-1.47972	2.06057	0.00453045	0.126822
ACX60_04135	-0.272506	3.30316	0.57387	1
ACX60_04150	-0.521071	7.71352	0.240386	0.966005
ACX60_04155	-0.881217	5.17534	0.0515402	0.528066
ACX60_04160	0.453758	7.30939	0.307059	1
ACX60_04165	0.358365	9.09919	0.41795	1
ACX60_04170	-0.286705	8.1196	0.517542	1
ACX60_04175	0.309701	5.92387	0.487447	1
ACX60_04180	-1.21787	10.3302	0.0065414	0.16367
ACX60_04185	0.415227	4.87522	0.35737	1
ACX60_04190	-0.0659681	5.09073	0.88691	1
ACX60_04195	-0.781152	10.9377	0.0785808	0.651258
ACX60_04200	-0.413285	13.4763	0.349852	1
ACX60_04205	-0.355292	3.46786	0.458173	1
ACX60_04210	0.71161	8.79218	0.10913	0.744093
ACX60_04215	0.30334	3.49234	0.519854	1
ACX60_04220	0.0536993	6.26863	0.906069	1
ACX60_04225	0.351828	5.41798	0.436171	1
ACX60_04230	0.254782	10.5218	0.564189	1
ACX60_04235	-0.117141	5.99966	0.79448	1
ACX60_04240	-0.71275	7.20415	0.109522	0.744093
ACX60_04245	0.740029	9.31493	0.0956715	0.700147
ACX60_04250	-0.457294	4.76371	0.311747	1
ACX60_04255	-0.12685	4.42826	0.787017	1
ACX60_04265	0.36292	4.11722	0.431657	1
ACX60_04270	0.01539	4.80581	0.980969	1
ACX60_04275	-0.343115	2.86888	0.478126	1
ACX60_04280	0.10242	2.18523	0.86222	1
ACX60_04285	-0.775845	2.99268	0.104256	0.725946
ACX60_04290	-0.239217	4.91913	0.599699	1
ACX60_04295	-0.304056	4.91565	0.502677	1
ACX60_04300	-0.498695	5.48103	0.267048	0.988412
ACX60_04305	-0.221792	4.82585	0.624863	1
ACX60_04310	-0.483924	3.53095	0.297554	1
ACX60_04315	-0.0334721	4.56431	0.949512	1
ACX60_04325	0.375617	2.30107	0.4562	1
ACX60_04330	0.542377	2.84315	0.255714	0.981177
ACX60_04335	0.821755	8.02462	0.065018	0.59687
ACX60_04340	0.122567	4.80204	0.787771	1
ACX60_04345	0.358383	4.21076	0.439729	1
ACX60_04350	0.232318	4.37699	0.61375	1
ACX60_04355	0.744387	8.85847	0.0937756	0.698384
ACX60_04360	0.678918	5.14956	0.130994	0.823652
ACX60_04365	0.532998	3.19209	0.264534	0.987376
ACX60_04370	-0.23751	5.55976	0.598452	1
ACX60_04375	0.031623	5.72488	0.946383	1
ACX60_04380	0.0302724	10.4805	0.945423	1
ACX60_04385	0.0114993	6.86153	0.980678	1
ACX60_04390	0.334211	9.61764	0.449693	1
ACX60_04395	-0.105257	4.36033	0.820772	1
ACX60_04400	-0.156838	7.49719	0.72371	1
ACX60_04405	0.0423995	7.22056	0.924845	1
ACX60_04410	0.208176	4.93087	0.649455	1
ACX60_04415	0.2963	6.05762	0.507264	1
ACX60_04420	0.241698	12.0147	0.584192	1
ACX60_04425	0.314758	11.8922	0.476208	1
ACX60_04430	-0.111979	10.6141	0.799852	1
ACX60_04435	0.126998	3.13598	0.809639	1
ACX60_04445	0.145501	1.22701	0.846548	1
ACX60_04450	0.957445	2.47738	0.0553066	0.546924
ACX60_04455	0.331714	5.08798	0.462264	1
ACX60_04460	0.301707	5.41687	0.5014	1
ACX60_04465	0.359337	6.88157	0.418688	1
ACX60_04470	0.194733	6.91892	0.661159	1
ACX60_04475	-0.142356	7.52947	0.748246	1
ACX60_04480	-0.977044	9.07315	0.0284517	0.378105
ACX60_04485	0.373777	5.01877	0.407633	1
ACX60_04490	-0.243247	4.42313	0.592941	1
ACX60_04495	-0.229563	7.56304	0.604674	1
ACX60_04500	-0.243771	6.58691	0.583998	1
ACX60_04505	-0.117088	4.67518	0.799316	1
ACX60_04510	-0.0217754	7.0778	0.961499	1
ACX60_04515	0.0815361	8.11768	0.854252	1
ACX60_04520	-0.00600086	7.35131	0.98985	1
ACX60_04525	-0.946172	6.87386	0.0344643	0.417865
ACX60_04530	-0.686086	8.79777	0.122262	0.801571
ACX60_04535	0.361464	8.12679	0.414645	1
ACX60_04540	0.368354	6.92751	0.407485	1
ACX60_04545	-0.556353	8.62065	0.209714	0.930032
ACX60_04550	-0.320722	8.63365	0.468971	1
ACX60_04555	-0.0601934	5.07124	0.897241	1
ACX60_04560	0.111235	5.09336	0.810341	1
ACX60_04565	0.0273232	7.61688	0.951467	1
ACX60_04570	-0.966807	6.16701	0.0313218	0.401502
ACX60_04575	-0.993225	7.43059	0.0263148	0.372013
ACX60_04580	0.490787	5.73565	0.273745	0.988412
ACX60_04585	0.349446	8.715	0.429921	1
ACX60_04590	-0.099264	8.09473	0.822787	1
ACX60_04595	-0.845121	7.36464	0.0581298	0.565781
ACX60_04600	-0.938585	5.57849	0.0374285	0.439452
ACX60_04605	-0.761347	6.84607	0.087938	0.679721
ACX60_04610	-1.14557	6.06585	0.0110492	0.218172
ACX60_04615	0.320209	3.27644	0.499155	1
ACX60_04620	-0.14173	6.9204	0.750161	1
ACX60_04625	-0.085884	6.43376	0.848135	1
ACX60_04630	0.362529	7.48774	0.413758	1
ACX60_04635	-0.536077	9.94809	0.226073	0.948332
ACX60_04640	0.164797	4.7606	0.716571	1
ACX60_04645	0.190873	3.27791	0.698832	1
ACX60_04650	0.21489	5.37259	0.632699	1
ACX60_04655	0.0108061	4.04225	0.99199	1
ACX60_04660	0.159273	2.94362	0.752261	1
ACX60_04665	0.21059	1.52233	0.749154	1
ACX60_04670	0.0836998	2.58807	0.873118	1
ACX60_04675	0.0758337	3.81043	0.869259	1
ACX60_04685	0.285311	4.87697	0.530906	1
ACX60_04690	0.0904408	3.30796	0.856227	1
ACX60_04695	0.328687	3.84108	0.480679	1
ACX60_04700	0.573625	4.0387	0.214371	0.935028
ACX60_04705	0.586137	3.80237	0.210406	0.930032
ACX60_04720	-0.459593	1.93158	0.389273	1
ACX60_04725	0.231503	3.91965	0.622932	1
ACX60_04730	-0.156054	4.27322	0.731361	1
ACX60_04735	0.291064	4.09379	0.533937	1
ACX60_04740	0.241072	4.01367	0.607955	1
ACX60_04745	0.470347	4.55121	0.303315	1
ACX60_04750	-0.213841	6.40402	0.631529	1
ACX60_04755	-0.645959	5.97415	0.149087	0.850644
ACX60_04760	-0.0974706	8.06619	0.825986	1
ACX60_04765	-0.110748	8.52409	0.802488	1
ACX60_04770	0.11107	1.88255	0.866112	1
ACX60_04785	0.205953	4.45858	0.655374	1
ACX60_04790	0.573133	2.30842	0.259531	0.98195
ACX60_04795	0.740447	5.66939	0.0992395	0.708742
ACX60_04800	0.725683	5.71928	0.105823	0.73268
ACX60_04805	0.679303	7.43352	0.126758	0.812055
ACX60_04810	0.627885	7.85596	0.157488	0.864864
ACX60_04815	0.617721	6.05902	0.167079	0.874695
ACX60_04825	0.155461	4.34407	0.737177	1
ACX60_04830	0.200588	6.41333	0.652832	1
ACX60_04835	-0.327274	5.06582	0.468361	1
ACX60_04840	0.070596	3.69496	0.888958	1
ACX60_04845	0.427182	6.69201	0.337564	1
ACX60_04850	-0.424137	3.97483	0.359035	1
ACX60_04855	0.203948	8.71818	0.644899	1
ACX60_04860	-0.530051	7.38733	0.232793	0.9554
ACX60_04865	-0.544604	7.06558	0.220707	0.939818
ACX60_04870	-0.143096	9.26238	0.746149	1
ACX60_04875	0.742722	9.98457	0.0943291	0.698384
ACX60_04880	-0.221506	6.65928	0.618946	1
ACX60_04885	-0.387518	5.07882	0.390678	1
ACX60_04890	0.139073	2.07347	0.822886	1
ACX60_04895	0.351996	2.0037	0.507762	1
ACX60_04900	-0.895098	2.09136	0.0792636	0.653564
ACX60_04905	0.16242	3.77629	0.736392	1
ACX60_04910	0.0563455	4.7925	0.904184	1
ACX60_04915	-0.305288	6.00761	0.494397	1
ACX60_04920	-0.571158	5.25697	0.20529	0.927512
ACX60_04925	-0.42407	4.18997	0.357528	1
ACX60_04930	-0.410378	7.41384	0.355135	1
ACX60_04935	0.284624	9.35164	0.519746	1
ACX60_04940	0.0486054	4.80103	0.919024	1
ACX60_04945	-0.0584621	4.32102	0.900857	1
ACX60_04950	-0.523363	8.61464	0.237682	0.962482
ACX60_04955	-0.160291	7.02845	0.71828	1
ACX60_04960	-0.250037	4.92551	0.578705	1
ACX60_04965	-0.455293	5.4882	0.31086	1
ACX60_04970	-0.217754	7.77636	0.623117	1
ACX60_04975	-0.392344	4.29025	0.389856	1
ACX60_04980	-0.669994	5.04508	0.138955	0.837412
ACX60_04985	-0.383288	6.49493	0.389417	1
ACX60_04990	-0.4572	5.8795	0.306582	1
ACX60_04995	0.640955	7.44868	0.149524	0.851605
ACX60_05005	0.500869	3.46825	0.289429	1
ACX60_05010	0.388087	4.56291	0.39604	1
ACX60_05015	0.686461	5.16817	0.127171	0.812282
ACX60_05020	0.247027	7.65405	0.577419	1
ACX60_05025	0.107739	5.80003	0.811252	1
ACX60_05030	-0.500391	9.29887	0.258504	0.98195
ACX60_05035	-0.332651	5.03318	0.461423	1
ACX60_05040	0.131873	5.53778	0.769898	1
ACX60_05045	0.394594	6.45356	0.375826	1
ACX60_05050	-1.07355	8.39002	0.0163373	0.278167
ACX60_05055	0.101932	6.36366	0.819945	1
ACX60_05060	-0.163294	4.33573	0.723518	1
ACX60_05065	-0.557395	10.271	0.208192	0.930032
ACX60_05070	0.195965	5.41941	0.663413	1
ACX60_05075	-0.0778785	4.6327	0.872037	1
ACX60_05080	-0.428638	8.99468	0.332915	1
ACX60_05085	-0.363623	8.51683	0.411471	1
ACX60_05090	0.117951	4.95481	0.795998	1
ACX60_05095	0.15494	6.89332	0.728025	1
ACX60_05100	-0.081407	5.51666	0.857726	1
ACX60_05105	0.825275	7.14646	0.0643987	0.592991
ACX60_05110	0.956532	3.33036	0.0433588	0.484017
ACX60_05115	0.970826	6.34778	0.0303939	0.39523
ACX60_05120	0.230969	3.38668	0.626498	1
ACX60_05125	0.664135	4.91291	0.142879	0.837422
ACX60_05130	1.07528	6.66051	0.0165612	0.278167
ACX60_05135	0.993051	5.17449	0.028324	0.377792
ACX60_05140	0.661472	4.32257	0.147669	0.850386
ACX60_05145	0.916926	4.65627	0.0440471	0.488694
ACX60_05150	0.306566	5.54239	0.49538	1
ACX60_05155	-0.486322	10.7417	0.271765	0.988412
ACX60_05160	0.0747723	5.60211	0.869028	1
ACX60_05165	-0.808227	6.76841	0.0703624	0.614989
ACX60_05170	0.17309	8.53746	0.695812	1
ACX60_05175	-0.157898	12.0071	0.720621	1
ACX60_05180	-0.0463544	6.75764	0.917528	1
ACX60_05185	0.846922	9.6163	0.0568516	0.557453
ACX60_05190	0.4957	4.1498	0.283919	0.99939
ACX60_05195	0.571757	4.13774	0.216743	0.93733
ACX60_05200	0.430582	1.54857	0.461776	1
ACX60_05205	-0.25469	5.59759	0.572006	1
ACX60_05210	-0.383024	7.12934	0.388396	1
ACX60_05215	0.0693602	6.67512	0.877489	1
ACX60_05220	-0.108924	8.86192	0.805482	1
ACX60_05225	-0.266802	5.0471	0.554026	1
ACX60_05230	0.337544	5.71811	0.45238	1
ACX60_05235	0.804199	6.9279	0.0717092	0.623887
ACX60_05240	0.833825	4.89356	0.0664166	0.600896
ACX60_05245	-0.250781	5.06913	0.579882	1
ACX60_05250	0.157464	8.38143	0.722199	1
ACX60_05255	-0.78433	4.82036	0.0838582	0.674585
ACX60_05260	-1.73367	4.95342	0.000186424	0.0257546
ACX60_05265	-0.313213	8.16323	0.479357	1
ACX60_05270	0.265207	5.75166	0.554925	1
ACX60_05275	-0.367586	5.82774	0.411574	1
ACX60_05280	1.19053	6.80964	0.00823383	0.185542
ACX60_05285	0.282979	6.3347	0.527069	1
ACX60_05290	0.603291	3.95583	0.192585	0.909506
ACX60_05295	0.130682	4.50455	0.780586	1
ACX60_05300	0.475262	6.9304	0.285241	1
ACX60_05305	-0.58802	9.74006	0.184529	0.903926
ACX60_05310	-0.554388	9.61861	0.210777	0.930032
ACX60_05315	0.166294	5.04719	0.711895	1
ACX60_05320	-1.2947	3.01472	0.00742569	0.177493
ACX60_05325	-0.316398	2.40269	0.546951	1
ACX60_05330	-0.189743	2.77204	0.722896	1
ACX60_05335	-0.677601	5.55075	0.132142	0.82502
ACX60_05340	-0.162676	5.13566	0.72125	1
ACX60_05345	-0.217875	5.27089	0.630189	1
ACX60_05350	0.53577	6.50053	0.229868	0.953097
ACX60_05355	-0.762931	9.56003	0.0858892	0.67888
ACX60_05360	0.0684295	8.69929	0.876994	1
ACX60_05365	0.807912	3.58012	0.0850355	0.675342
ACX60_05370	-0.63259	8.5194	0.154045	0.859808
ACX60_05375	-0.480463	5.00342	0.287987	1
ACX60_05380	-0.542527	6.8657	0.22279	0.9441
ACX60_05385	-0.405211	5.98912	0.364421	1
ACX60_05390	-0.128647	5.41328	0.777206	1
ACX60_05395	0.229541	8.88853	0.603869	1
ACX60_05400	0.223876	7.12572	0.614395	1
ACX60_05405	-0.317707	2.87257	0.509094	1
ACX60_05410	-0.0861208	7.02994	0.846598	1
ACX60_05415	0.321124	8.06956	0.468623	1
ACX60_05420	0.204467	8.33343	0.644303	1
ACX60_05425	0.3053	9.69956	0.489823	1
ACX60_05430	-0.303548	8.35881	0.492963	1
ACX60_05435	0.422479	7.22506	0.341822	1
ACX60_05440	0.304455	6.60337	0.493973	1
ACX60_05445	-1.41067	9.3565	0.00172559	0.0626046
ACX60_05450	0.113782	4.87209	0.806367	1
ACX60_05455	0.156426	6.27254	0.72641	1
ACX60_05460	-0.334472	6.54449	0.452645	1
ACX60_05465	-0.35482	10.0996	0.422255	1
ACX60_05470	0.289927	10.8245	0.511661	1
ACX60_05475	0.166257	7.8083	0.707097	1
ACX60_05490	0.129485	4.47308	0.781684	1
ACX60_05495	0.124129	4.95221	0.783022	1
ACX60_05500	-0.0667797	2.22557	0.919643	1
ACX60_05505	-0.423556	3.25899	0.373747	1
ACX60_05510	-0.00889256	2.44136	1	1
ACX60_05515	0.685011	3.71908	0.1413	0.837412
ACX60_05520	0.317706	5.20876	0.481956	1
ACX60_05525	0.167766	3.25524	0.731943	1
ACX60_05530	0.410123	3.20301	0.3943	1
ACX60_05535	0.486918	2.08953	0.351411	1
ACX60_05540	-0.373352	1.50862	0.521709	1
ACX60_05545	0.326681	1.6903	0.565944	1
ACX60_05550	-0.0658186	4.37081	0.891551	1
ACX60_05555	0.367664	4.70026	0.420937	1
ACX60_05560	0.156491	2.55015	0.763019	1
ACX60_05565	0.441876	5.36089	0.325325	1
ACX60_05570	-0.0954789	0.798533	0.933833	1
ACX60_05575	0.710649	4.19098	0.123765	0.803644
ACX60_05580	0.0786534	3.94701	0.872506	1
ACX60_05585	-0.0711014	4.56152	0.876849	1
ACX60_05590	-0.285882	3.04106	0.553741	1
ACX60_05595	0.0118698	3.85451	0.990899	1
ACX60_05600	-0.137686	3.82087	0.77074	1
ACX60_05605	0.0048622	0.481093	1	1
ACX60_05610	0.174656	0.862095	0.808185	1
ACX60_05615	-0.725672	1.21279	0.196972	0.913831
ACX60_05620	0.144229	3.68396	0.768497	1
ACX60_05625	0.381266	5.1771	0.398208	1
ACX60_05630	0.0565044	3.09664	0.924493	1
ACX60_05635	0.0854511	3.91705	0.861156	1
ACX60_05640	-0.120098	2.8897	0.827342	1
ACX60_05645	-0.44954	2.13114	0.390053	1
ACX60_05650	-0.0308282	2.53861	0.956119	1
ACX60_05660	0.294093	4.01672	0.52566	1
ACX60_05665	0.370606	4.42804	0.419949	1
ACX60_05670	0.450977	3.34925	0.340714	1
ACX60_05675	-0.0979775	2.12771	0.857703	1
ACX60_05680	0.772967	3.48977	0.0990954	0.708742
ACX60_05685	-0.0163776	9.7529	0.970554	1
ACX60_05690	-0.666039	6.99501	0.13485	0.82502
ACX60_05695	-0.666664	3.5975	0.15036	0.852815
ACX60_05700	1.09302	8.6906	0.0144886	0.253935
ACX60_05705	-0.113959	2.60424	0.832708	1
ACX60_05710	0.219254	6.28852	0.623225	1
ACX60_05715	-0.749549	5.88893	0.0945514	0.698384
ACX60_05720	0.016767	5.12689	0.97326	1
ACX60_05725	-0.0133899	5.90892	0.980118	1
ACX60_05730	0.0824721	3.79885	0.858752	1
ACX60_05735	-1.12502	6.54549	0.0123315	0.234268
ACX60_05740	-0.134516	6.19463	0.76356	1
ACX60_05745	-0.278855	6.99455	0.530148	1
ACX60_05750	0.0351334	5.00073	0.941735	1
ACX60_05755	0.778182	7.77389	0.0804326	0.658712
ACX60_05760	-0.185562	6.06278	0.678215	1
ACX60_05765	-0.0656322	9.13425	0.882295	1
ACX60_05770	-0.0297775	8.39149	0.947084	1
ACX60_05775	-0.0602847	11.2274	0.891423	1
ACX60_05780	-0.216558	4.11499	0.639702	1
ACX60_05785	0.154347	5.43098	0.732494	1
ACX60_05790	0.764953	8.21008	0.0853438	0.676042
ACX60_05795	-0.388594	2.26053	0.447059	1
ACX60_05800	-1.69008	2.00646	0.00126063	0.0555157
ACX60_05820	0.341253	10.7122	0.440098	1
ACX60_05825	0.202883	6.75066	0.648666	1
ACX60_05830	0.295936	8.07114	0.504196	1
ACX60_05835	0.154857	7.34862	0.727295	1
ACX60_05840	-0.177291	10.8155	0.688101	1
ACX60_05845	0.112022	6.67861	0.802299	1
ACX60_05850	-0.732414	5.47211	0.103528	0.722308
ACX60_05855	-0.837479	7.29299	0.0604586	0.575706
ACX60_05860	-0.780359	9.35121	0.0790654	0.653415
ACX60_05865	-0.379552	2.79264	0.428492	1
ACX60_05870	0.207185	5.05282	0.646122	1
ACX60_05875	0.67786	6.76592	0.12816	0.815728
ACX60_05880	0.391299	8.51636	0.377059	1
ACX60_05885	0.0262701	9.39668	0.952758	1
ACX60_05895	0.3272	4.33864	0.478826	1
ACX60_05900	0.0284967	2.44176	0.976566	1
ACX60_05905	-1.02472	5.681	0.0232252	0.346754
ACX60_05910	-0.113775	7.51298	0.797746	1
ACX60_05915	-1.65436	11.9439	0.000259049	0.0293696
ACX60_05920	-1.32315	11.2729	0.00320127	0.0975985
ACX60_05925	-1.245	3.30089	0.00873761	0.190004
ACX60_05930	0.632103	4.76176	0.165561	0.874695
ACX60_05935	0.811945	2.35877	0.107774	0.740265
ACX60_05940	0.86047	0.27563	0.244424	0.968091
ACX60_05945	0.786442	4.33751	0.0844663	0.675046
ACX60_05950	-0.41365	8.64472	0.350229	1
ACX60_05955	0.30407	7.47485	0.493281	1
ACX60_05960	-0.494986	5.67373	0.26796	0.988412
ACX60_05965	-0.325831	7.69998	0.46236	1
ACX60_05970	-0.769033	6.66279	0.0850693	0.675342
ACX60_05975	-0.724971	5.28256	0.108645	0.742548
ACX60_05980	-1.05824	6.07529	0.0188116	0.304681
ACX60_05990	-0.483478	2.42971	0.329657	1
ACX60_05995	-0.124018	4.90097	0.784379	1
ACX60_06000	0.0265695	6.08555	0.952523	1
ACX60_06005	-0.252439	9.67195	0.567896	1
ACX60_06010	-0.249738	3.3982	0.597808	1
ACX60_06015	-0.134713	4.07008	0.767659	1
ACX60_06020	0.130441	2.80094	0.799179	1
ACX60_06025	-0.0967152	5.9015	0.830119	1
ACX60_06030	-0.552492	4.36608	0.22702	0.949974
ACX60_06035	-0.656316	2.0407	0.206117	0.928828
ACX60_06040	-0.676887	2.14051	0.184886	0.903996
ACX60_06045	-0.38929	3.22866	0.42202	1
ACX60_06050	0.290013	1.76035	0.617013	1
ACX60_06055	0.0065646	2.04523	1	1
ACX60_06060	0.808701	5.80866	0.0723021	0.626043
ACX60_06065	-0.132956	5.26474	0.770356	1
ACX60_06070	0.486502	4.69034	0.286316	1
ACX60_06075	-1.01746	7.68049	0.022846	0.345356
ACX60_06080	-0.15647	4.87867	0.729318	1
ACX60_06085	0.208629	4.28057	0.650302	1
ACX60_06090	0.221078	3.44727	0.640894	1
ACX60_06095	0.708568	6.05059	0.113623	0.760302
ACX60_06100	0.0348314	4.59895	0.939737	1
ACX60_06105	-0.159536	5.12824	0.723468	1
ACX60_06110	0.287512	5.42589	0.524227	1
ACX60_06115	-0.271925	4.69879	0.550006	1
ACX60_06120	0.116583	5.31127	0.797045	1
ACX60_06125	0.240882	8.53397	0.586303	1
ACX60_06130	0.0285202	7.44816	0.949519	1
ACX60_06135	-0.485882	5.81281	0.277761	0.988412
ACX60_06140	0.607983	7.06814	0.172145	0.893477
ACX60_06145	-0.393238	8.49859	0.374556	1
ACX60_06150	0.434136	6.23857	0.330722	1
ACX60_06155	-0.138277	3.87666	0.770191	1
ACX60_06160	0.264628	8.21404	0.550212	1
ACX60_06165	0.215216	9.30704	0.626447	1
ACX60_06170	0.72858	4.91242	0.107169	0.737776
ACX60_06175	0.735264	7.87383	0.0983823	0.708197
ACX60_06180	0.188351	4.98417	0.680181	1
ACX60_06185	0.38288	3.88799	0.40729	1
ACX60_06190	0.604239	2.02633	0.24269	0.966938
ACX60_06195	0.347882	4.60701	0.442278	1
ACX60_06200	-0.182894	4.60899	0.692061	1
ACX60_06205	-0.166371	6.39107	0.709613	1
ACX60_06210	0.149705	5.46715	0.738769	1
ACX60_06215	0.154976	6.53029	0.728659	1
ACX60_06220	-0.132118	4.75741	0.772069	1
ACX60_06225	-0.220476	7.1255	0.619483	1
ACX60_06230	-0.617664	4.18115	0.178014	0.900744
ACX60_06235	-0.281808	5.24859	0.531289	1
ACX60_06240	0.31352	8.15224	0.4792	1
ACX60_06245	0.586348	2.9819	0.228936	0.952163
ACX60_06250	0.250586	10.1146	0.570696	1
ACX60_06255	-0.0250443	7.13987	0.955612	1
ACX60_06260	0.775	4.25263	0.0923187	0.696325
ACX60_06265	-0.1103	7.18823	0.804205	1
ACX60_06270	0.0337792	7.80466	0.939783	1
ACX60_06275	-0.0675841	6.52149	0.880287	1
ACX60_06280	0.0100086	7.29382	0.982861	1
ACX60_06285	0.073601	4.96235	0.872292	1
ACX60_06290	-0.462545	7.17646	0.297811	1
ACX60_06295	-1.55772	5.6026	0.000658358	0.0439196
ACX60_06300	-0.768173	8.40412	0.084083	0.674896
ACX60_06305	0.0589433	5.85011	0.897529	1
ACX60_06310	-0.0995723	4.88434	0.825577	1
ACX60_06315	0.354338	7.64744	0.424349	1
ACX60_06320	0.472164	6.3365	0.289718	1
ACX60_06325	-0.915101	10.1996	0.0398105	0.458515
ACX60_06330	-0.63992	9.65274	0.14899	0.850644
ACX60_06335	-1.10033	6.43556	0.01438	0.253935
ACX60_06340	-0.782624	3.59893	0.0939673	0.698384
ACX60_06345	0.218783	6.21357	0.624499	1
ACX60_06350	0.243757	6.98759	0.583552	1
ACX60_06355	-0.0399759	3.75373	0.941673	1
ACX60_06380	0.538463	5.30881	0.2312	0.955298
ACX60_06385	0.928122	3.56812	0.0484563	0.511045
ACX60_06390	0.56565	5.31027	0.207117	0.928828
ACX60_06395	0.181933	3.98087	0.69035	1
ACX60_06400	0.811583	3.02647	0.0914204	0.690986
ACX60_06405	0.386793	3.26497	0.423041	1
ACX60_06410	0.223603	2.252	0.639103	1
ACX60_06415	-0.00933606	1.76911	1	1
ACX60_06420	0.571572	2.33378	0.253	0.977511
ACX60_06425	0.46613	2.25183	0.346381	1
ACX60_06430	0.890391	2.59316	0.0734782	0.632592
ACX60_06435	0.949818	2.67008	0.0550705	0.546924
ACX60_06440	-0.332368	0.661758	0.651705	1
ACX60_06445	0.0659525	3.44771	0.904519	1
ACX60_06450	0.20418	2.62523	0.677382	1
ACX60_06455	0.14316	9.8529	0.745982	1
ACX60_06460	0.0719779	4.50614	0.877833	1
ACX60_06465	-0.0316538	3.2562	0.945701	1
ACX60_06470	-0.0820729	1.44528	0.91075	1
ACX60_06475	-0.523879	0.33744	0.503627	1
ACX60_06480	1.84919	7.62387	5.10543e-05	0.0140053
ACX60_06485	1.14767	3.88985	0.0130609	0.240534
ACX60_06490	0.771397	2.64901	0.10465	0.725946
ACX60_06495	1.31262	5.05774	0.00398132	0.117433
ACX60_06500	1.19951	6.46593	0.00764528	0.179906
ACX60_06505	1.01126	5.16383	0.0253178	0.363055
ACX60_06515	0.0227787	6.15048	0.960863	1
ACX60_06520	0.381832	3.47755	0.41522	1
ACX60_06525	0.328116	2.57981	0.49943	1
ACX60_06530	0.760516	3.74601	0.101433	0.717348
ACX60_06535	-0.43328	0.978984	0.456162	1
ACX60_06540	0.373767	5.27473	0.40678	1
ACX60_06545	0.0716857	4.55232	0.88152	1
ACX60_06550	0.217319	4.9447	0.63296	1
ACX60_06555	0.405409	7.42534	0.360965	1
ACX60_06560	0.503297	5.97549	0.260254	0.98195
ACX60_06565	0.259182	2.8667	0.609472	1
ACX60_06570	1.21258	5.11668	0.00785703	0.179906
ACX60_06575	0.269538	3.85594	0.559969	1
ACX60_06580	0.379592	6.03	0.395062	1
ACX60_06585	0.646102	3.88833	0.164586	0.872981
ACX60_06590	-0.316721	4.31491	0.488323	1
ACX60_06595	-0.0477848	3.63188	0.926052	1
ACX60_06600	0.285943	6.8468	0.519916	1
ACX60_06605	-0.237178	8.17827	0.592431	1
ACX60_06610	0.621757	6.20638	0.16441	0.872981
ACX60_06615	-0.394653	6.30048	0.375923	1
ACX60_06620	-0.326004	7.24453	0.462581	1
ACX60_06625	0.156056	8.62475	0.724512	1
ACX60_06630	-0.44341	9.14358	0.316521	1
ACX60_06635	-0.562057	9.47543	0.204608	0.925584
ACX60_06640	-1.88675	7.05235	3.79152e-05	0.0122011
ACX60_06645	0.0684703	5.27017	0.882824	1
ACX60_06650	-0.115492	7.17974	0.79505	1
ACX60_06655	1.38296	6.64836	0.0022142	0.0748962
ACX60_06660	-1.1519	7.60462	0.0101922	0.213742
ACX60_06670	0.599739	5.17137	0.184077	0.903926
ACX60_06675	0.451156	3.41664	0.338803	1
ACX60_06680	0.281103	4.29383	0.541281	1
ACX60_06685	0.369915	5.36518	0.409715	1
ACX60_06690	-0.19801	6.2739	0.657239	1
ACX60_06695	-0.229403	6.85114	0.605892	1
ACX60_06700	-1.38582	11.0094	0.00205349	0.0716354
ACX60_06705	-1.45203	9.37221	0.00127206	0.0555157
ACX60_06710	-1.34811	10.9775	0.00268808	0.0862509
ACX60_06715	-0.604673	8.60625	0.172875	0.893999
ACX60_06720	-0.313605	9.10314	0.47833	1
ACX60_06725	-0.31821	10.51	0.471534	1
ACX60_06730	-0.322227	12.5907	0.465793	1
ACX60_06735	-0.362476	11.706	0.412135	1
ACX60_06740	0.213461	7.75747	0.630165	1
ACX60_06745	0.349731	11.6191	0.428734	1
ACX60_06750	0.652492	7.52986	0.142368	0.837412
ACX60_06755	0.575	5.72708	0.199535	0.916094
ACX60_06760	0.431048	5.30028	0.338516	1
ACX60_06765	0.430492	4.77822	0.34346	1
ACX60_06770	0.304887	3.09286	0.52829	1
ACX60_06775	0.133538	3.6106	0.77706	1
ACX60_06780	-0.0268714	4.34604	0.954452	1
ACX60_06785	-0.273291	4.04264	0.552811	1
ACX60_06790	-0.140598	6.34145	0.753223	1
ACX60_06795	0.135762	4.16057	0.773712	1
ACX60_06800	0.0542377	2.35344	0.925766	1
ACX60_06805	-0.95996	6.78842	0.0320063	0.406642
ACX60_06810	-1.0446	4.93438	0.0215059	0.332135
ACX60_06815	-0.147034	4.44133	0.753833	1
ACX60_06820	0.461079	3.59145	0.329919	1
ACX60_06825	0.443413	4.59421	0.327782	1
ACX60_06830	-0.347373	4.49361	0.454257	1
ACX60_06835	0.339385	4.56095	0.457668	1
ACX60_06840	-0.160475	5.59876	0.721327	1
ACX60_06845	0.108791	7.89942	0.806302	1
ACX60_06850	-0.162674	4.75738	0.720423	1
ACX60_06855	-0.309584	3.64019	0.508875	1
ACX60_06860	0.161235	2.73477	0.75345	1
ACX60_06865	-0.168952	3.69027	0.7216	1
ACX60_06870	0.194894	2.25853	0.716851	1
ACX60_06875	0.439034	5.5425	0.326881	1
ACX60_06880	-0.292267	3.92068	0.52655	1
ACX60_06885	0.292411	3.52079	0.537616	1
ACX60_06890	-0.138414	5.98936	0.757131	1
ACX60_06895	0.415969	6.81531	0.349919	1
ACX60_06900	0.235045	6.72752	0.597664	1
ACX60_06905	0.34324	8.83969	0.43799	1
ACX60_06910	0.288964	9.56864	0.513395	1
ACX60_06915	-0.283658	5.81373	0.526128	1
ACX60_06920	0.221043	12.4744	0.616671	1
ACX60_06925	-0.130152	5.16043	0.775228	1
ACX60_06930	-0.387007	4.64865	0.397424	1
ACX60_06935	-0.357108	5.42232	0.426541	1
ACX60_06940	-0.337355	4.45411	0.461156	1
ACX60_06945	0.0142772	3.44229	0.98801	1
ACX60_06950	-0.321945	5.21769	0.473727	1
ACX60_06955	-0.480476	3.32678	0.310397	1
ACX60_06960	0.613107	4.03306	0.179775	0.900883
ACX60_06965	0.309457	5.11692	0.492484	1
ACX60_06970	0.0738212	4.268	0.883603	1
ACX60_06975	-0.00101114	5.14345	1	1
ACX60_06980	-0.538263	4.07615	0.239794	0.966005
ACX60_06985	-0.42006	5.12708	0.353679	1
ACX60_06990	-0.509636	7.21432	0.251538	0.976023
ACX60_06995	0.569946	8.13797	0.199028	0.916094
ACX60_07000	0.446901	9.54133	0.31267	1
ACX60_07005	-0.535888	3.11897	0.258726	0.98195
ACX60_07010	0.728903	6.74529	0.102523	0.721269
ACX60_07020	-0.526513	5.19129	0.243423	0.966938
ACX60_07025	-0.274171	9.44333	0.535161	1
ACX60_07030	-0.29894	9.02595	0.499139	1
ACX60_07035	0.00810852	5.93319	0.988209	1
ACX60_07040	-0.0659787	2.54688	0.913097	1
ACX60_07045	0.299241	2.53127	0.560997	1
ACX60_07050	0.30144	2.21943	0.562743	1
ACX60_07055	0.983915	7.03195	0.027774	0.37378
ACX60_07060	-0.4904	6.82915	0.271015	0.988412
ACX60_07065	0.306481	6.75624	0.490579	1
ACX60_07070	0.8627	6.73799	0.053289	0.537035
ACX60_07075	-0.435785	6.81955	0.327252	1
ACX60_07080	-0.249282	5.9245	0.577921	1
ACX60_07085	-0.199437	5.65045	0.657131	1
ACX60_07090	-0.271259	4.44733	0.551582	1
ACX60_07095	1.12416	2.36234	0.0274442	0.373443
ACX60_07100	-0.844075	10.9683	0.0575913	0.563184
ACX60_07105	0.459671	3.27842	0.32567	1
ACX60_07110	0.0584678	2.705	0.921602	1
ACX60_07115	0.359012	3.9008	0.436455	1
ACX60_07120	0.456647	3.62581	0.328443	1
ACX60_07125	0.304916	2.76924	0.536712	1
ACX60_07130	0.262512	2.19094	0.628427	1
ACX60_07135	0.211358	2.88927	0.662408	1
ACX60_07140	0.160362	5.47582	0.72319	1
ACX60_07145	0.310173	4.37709	0.495352	1
ACX60_07150	-1.49179	0.693764	0.0199315	0.315771
ACX60_07155	0.684253	0.435715	0.339744	1
ACX60_07160	-0.473649	5.09543	0.292711	1
ACX60_07165	0.242785	6.40493	0.585863	1
ACX60_07170	0.94786	5.47616	0.0358376	0.426291
ACX60_07175	-0.255891	0.78417	0.736303	1
ACX60_07180	0.703808	0.969445	0.219347	0.939216
ACX60_07185	0.522539	2.74999	0.277414	0.988412
ACX60_07190	0.329408	2.49585	0.513299	1
ACX60_07195	-0.164313	3.71713	0.735624	1
ACX60_07200	0.329561	3.0997	0.492562	1
ACX60_07210	0.32484	0.730936	0.660839	1
ACX60_07215	0.139144	3.38631	0.77822	1
ACX60_07220	1.41385	8.75795	0.00169545	0.0626046
ACX60_07225	0.567535	0.527921	0.371799	1
ACX60_07235	0.925104	4.44319	0.0431752	0.484017
ACX60_07240	-0.536296	4.11952	0.245961	0.969926
ACX60_07245	0.551052	3.81623	0.237636	0.962482
ACX60_07250	0.168097	4.05985	0.72046	1
ACX60_07255	0.179732	3.82836	0.701401	1
ACX60_07260	0.0872117	4.21389	0.858249	1
ACX60_07265	0.426012	8.79092	0.335986	1
ACX60_07270	-0.373816	4.12109	0.416928	1
ACX60_07275	0.433729	1.54285	0.461776	1
ACX60_07280	-0.0229644	8.30643	0.959079	1
ACX60_07285	0.0272747	8.09035	0.951146	1
ACX60_07290	0.316655	7.14008	0.475729	1
ACX60_07295	0.108956	6.78904	0.806382	1
ACX60_07300	-0.00113884	3.31626	1	1
ACX60_07305	0.212711	5.43919	0.639949	1
ACX60_07310	0.0214131	7.67723	0.962193	1
ACX60_07315	0.115889	3.3218	0.818957	1
ACX60_07320	0.474973	4.6305	0.293691	1
ACX60_07325	0.448585	6.17422	0.314491	1
ACX60_07330	0.463048	8.69799	0.295865	1
ACX60_07335	-0.330029	5.76722	0.46078	1
ACX60_07340	-0.212141	6.09634	0.634584	1
ACX60_07345	-0.0783932	6.46553	0.860942	1
ACX60_07350	0.140087	6.20225	0.75476	1
ACX60_07355	0.0402038	7.14884	0.928747	1
ACX60_07360	-0.549796	3.56981	0.242945	0.966938
ACX60_07365	0.102151	5.47658	0.821212	1
ACX60_07370	0.277451	7.54496	0.530669	1
ACX60_07375	-0.204573	5.28335	0.651435	1
ACX60_07380	0.73804	1.45995	0.196738	0.913831
ACX60_07385	-0.83468	0.776007	0.17312	0.893999
ACX60_07390	0.145335	0.653289	0.854806	1
ACX60_07405	0.0927567	3.07853	0.862947	1
ACX60_07410	-0.392381	2.61897	0.434159	1
ACX60_07420	-0.441136	0.991939	0.456162	1
ACX60_07425	0.0121715	6.81708	0.979342	1
ACX60_07430	0.0131523	6.90808	0.977357	1
ACX60_07435	-0.442309	5.99633	0.322315	1
ACX60_07440	-0.740058	0.670106	0.23687	0.962334
ACX60_07445	-1.02606	0.72062	0.0897624	0.684155
ACX60_07450	-1.18806	0.865479	0.0429703	0.484017
ACX60_07455	-0.146818	3.08253	0.759527	1
ACX60_07460	-0.231453	1.73638	0.678292	1
ACX60_07465	0.00747245	2.46175	1	1
ACX60_07470	-0.726006	1.33409	0.188543	0.90933
ACX60_07475	0.128204	1.85183	0.829792	1
ACX60_07490	0.184743	1.17399	0.79013	1
ACX60_07495	-0.657445	1.45993	0.22136	0.941493
ACX60_07500	-0.526775	4.55008	0.24711	0.971306
ACX60_07510	-0.204124	1.28443	0.712339	1
ACX60_07515	-0.0188187	3.29622	0.973526	1
ACX60_07525	0.858454	0.148644	0.246995	0.971306
ACX60_07535	-0.72847	1.36798	0.196844	0.913831
ACX60_07540	-0.409951	1.45753	0.468713	1
ACX60_07545	-0.089376	2.142	0.886573	1
ACX60_07550	0.443514	4.92675	0.325506	1
ACX60_07555	0.15855	1.60981	0.801169	1
ACX60_07560	-0.447388	0.487903	0.546331	1
ACX60_07565	-0.331582	2.63863	0.501701	1
ACX60_07570	-0.00936242	3.40232	0.98767	1
ACX60_07575	-0.110002	1.68016	0.848521	1
ACX60_07585	0.160073	0.282021	0.909887	1
ACX60_07590	0.469394	1.08111	0.438517	1
ACX60_07595	-0.0752927	1.60548	0.959845	1
ACX60_07600	-0.0547544	2.17625	0.944367	1
ACX60_07605	0.722976	1.66758	0.182705	0.902947
ACX60_07610	0.363005	4.92682	0.424454	1
ACX60_07615	0.321745	0.667076	0.651705	1
ACX60_07620	0.141484	2.77385	0.777505	1
ACX60_07625	-0.26885	2.0514	0.596749	1
ACX60_07630	0.222631	1.29366	0.712339	1
ACX60_07635	0.38231	4.67055	0.404126	1
ACX60_07640	0.346	5.77876	0.440675	1
ACX60_07645	0.557665	4.73639	0.220489	0.939818
ACX60_07650	0.549021	6.11528	0.21953	0.939216
ACX60_07655	0.0699817	5.49705	0.879024	1
ACX60_07665	-0.0883994	0.367417	0.913077	1
ACX60_07675	-0.123534	4.68681	0.790883	1
ACX60_07695	0.0912533	4.16994	0.846471	1
ACX60_07700	0.194457	3.05057	0.695094	1
ACX60_07705	0.361987	4.53943	0.425123	1
ACX60_07710	0.203222	4.51551	0.657055	1
ACX60_07715	-0.16541	3.34088	0.722957	1
ACX60_07720	0.514761	5.60578	0.252101	0.977159
ACX60_07725	-0.598568	10.678	0.176672	0.900232
ACX60_07730	-0.543741	8.97509	0.219816	0.939332
ACX60_07735	-0.716029	6.57141	0.10868	0.742548
ACX60_07740	-0.0216013	4.10608	0.969333	1
ACX60_07745	0.0714539	2.70396	0.901719	1
ACX60_07750	-1.6649	0.39016	0.0113069	0.220546
ACX60_07760	0.173172	3.33017	0.720308	1
ACX60_07765	-0.160705	2.93085	0.750704	1
ACX60_07770	0.188355	4.72674	0.677411	1
ACX60_07775	0.468588	3.8227	0.312617	1
ACX60_07780	0.225078	4.62885	0.617542	1
ACX60_07785	0.00572449	5.15265	0.992496	1
ACX60_07790	0.335118	3.37042	0.474955	1
ACX60_07795	0.188946	5.27644	0.674861	1
ACX60_07800	0.182977	6.84755	0.680376	1
ACX60_07805	0.0319426	6.68991	0.943237	1
ACX60_07810	0.323746	6.43311	0.467535	1
ACX60_07815	-0.122423	6.08235	0.785371	1
ACX60_07820	0.765072	4.78345	0.0927355	0.697814
ACX60_07825	-0.0865601	3.54536	0.866306	1
ACX60_07830	-0.708089	3.04243	0.135626	0.82684
ACX60_07835	-0.444287	3.5409	0.343742	1
ACX60_07840	0.165609	5.89864	0.711855	1
ACX60_07845	0.356839	6.49859	0.422737	1
ACX60_07850	0.349931	6.91629	0.43112	1
ACX60_07855	0.872446	3.30877	0.0657482	0.599542
ACX60_07860	-0.231205	5.25592	0.607939	1
ACX60_07865	-0.915747	4.47067	0.0448978	0.495104
ACX60_07870	0.602264	8.41928	0.174463	0.893999
ACX60_07875	0.389684	5.38862	0.387975	1
ACX60_07880	0.287888	5.65105	0.520524	1
ACX60_07885	-0.667139	4.87658	0.141317	0.837412
ACX60_07890	-0.311467	8.07584	0.481912	1
ACX60_07895	0.198131	4.75605	0.665677	1
ACX60_07900	-0.253603	7.4742	0.56769	1
ACX60_07905	-0.812421	5.87393	0.0701724	0.614989
ACX60_07910	-0.991665	7.4634	0.0265378	0.373175
ACX60_07915	-0.537291	7.5902	0.226268	0.948332
ACX60_07920	-0.435901	8.4376	0.325114	1
ACX60_07925	-0.805754	7.61131	0.070517	0.614989
ACX60_07930	-0.611896	7.49454	0.168647	0.878289
ACX60_07935	-0.427238	7.50816	0.335638	1
ACX60_07940	-0.225491	7.74838	0.610895	1
ACX60_07945	-0.220548	9.97478	0.617708	1
ACX60_07950	0.112949	8.28507	0.798792	1
ACX60_07955	-0.450459	7.99041	0.309668	1
ACX60_07960	-0.472173	8.0177	0.286893	1
ACX60_07965	-0.538983	8.64991	0.224014	0.945981
ACX60_07970	-0.206673	7.87489	0.640923	1
ACX60_07975	-0.637833	4.2747	0.163061	0.872739
ACX60_07980	-0.0550648	10.1893	0.900876	1
ACX60_07985	-0.759837	7.38649	0.0881212	0.679721
ACX60_07990	0.207196	3.91189	0.660559	1
ACX60_07995	0.922208	2.99589	0.0546781	0.546924
ACX60_08000	0.308642	2.96542	0.518759	1
ACX60_08005	0.503562	3.69067	0.280279	0.993021
ACX60_08010	0.152198	3.32457	0.75661	1
ACX60_08015	-0.161896	2.97018	0.756818	1
ACX60_08020	-0.116053	4.00311	0.804523	1
ACX60_08025	-0.478052	3.77739	0.309939	1
ACX60_08030	-0.288836	3.14394	0.555889	1
ACX60_08035	0.500784	3.9958	0.277304	0.988412
ACX60_08040	-0.879574	3.54796	0.059815	0.571508
ACX60_08045	0.302851	2.19438	0.554393	1
ACX60_08050	0.680885	7.83773	0.125539	0.808983
ACX60_08055	1.68188	3.53896	0.000499744	0.0394146
ACX60_08060	0.312214	5.8156	0.486102	1
ACX60_08065	-0.358961	4.5409	0.430861	1
ACX60_08070	0.856982	5.28544	0.0581687	0.565781
ACX60_08075	-0.19955	7.13674	0.653083	1
ACX60_08080	-0.0586438	6.21906	0.896343	1
ACX60_08085	-0.111489	8.27826	0.801207	1
ACX60_08090	0.0620387	3.26546	0.905369	1
ACX60_08095	0.0220681	2.94437	0.98322	1
ACX60_08100	1.21638	8.56668	0.00666366	0.164461
ACX60_08105	-0.0528757	7.27936	0.906466	1
ACX60_08110	-0.48459	7.98507	0.274572	0.988412
ACX60_08115	0.24823	7.2339	0.576235	1
ACX60_08120	0.302818	6.612	0.496666	1
ACX60_08125	0.17067	3.69641	0.722637	1
ACX60_08130	-0.323437	7.82839	0.465459	1
ACX60_08135	-0.0920111	7.16215	0.836211	1
ACX60_08140	0.645012	7.98658	0.146429	0.847279
ACX60_08145	0.637041	5.3919	0.157638	0.864864
ACX60_08150	0.747986	7.2526	0.0932855	0.697814
ACX60_08155	0.996483	5.74957	0.0269857	0.37331
ACX60_08160	0.172776	4.39365	0.710089	1
ACX60_08165	-0.214886	7.89482	0.627642	1
ACX60_08170	0.583178	6.90726	0.190238	0.90933
ACX60_08175	-1.31963	3.30137	0.00557049	0.144003
ACX60_08180	-0.0904385	3.50442	0.851169	1
ACX60_08185	0.25387	3.02807	0.618711	1
ACX60_08195	0.174883	5.63952	0.69833	1
ACX60_08200	0.554868	6.21733	0.214849	0.935742
ACX60_08205	3.80514	1.66678	1.16837e-08	2.11942e-05
ACX60_08210	-0.481517	4.04583	0.295564	1
ACX60_08215	-0.339679	4.95655	0.450234	1
ACX60_08220	-0.218264	6.96546	0.623262	1
ACX60_08225	-1.53893	5.69935	0.000748043	0.0439616
ACX60_08230	0.00187714	9.48397	0.9968	1
ACX60_08235	0.00795751	7.49047	0.986506	1
ACX60_08240	0.0545668	5.85065	0.904758	1
ACX60_08245	0.146568	5.65619	0.745033	1
ACX60_08250	-0.10876	8.05451	0.806169	1
ACX60_08255	-0.0305052	6.92264	0.945927	1
ACX60_08260	-0.19585	4.81393	0.664982	1
ACX60_08265	0.0374288	6.1051	0.933767	1
ACX60_08270	0.132369	7.18681	0.766162	1
ACX60_08275	-0.261397	7.59406	0.555529	1
ACX60_08280	-0.261339	6.42239	0.55778	1
ACX60_08285	0.326068	10.5951	0.460655	1
ACX60_08290	-0.209312	4.93921	0.643244	1
ACX60_08295	0.181299	7.18853	0.683401	1
ACX60_08300	0.391902	5.51314	0.382266	1
ACX60_08305	0.144045	4.43422	0.758285	1
ACX60_08310	0.00124683	6.95411	0.998778	1
ACX60_08315	-0.418742	3.68534	0.369264	1
ACX60_08320	-0.174808	4.50194	0.70232	1
ACX60_08325	0.247374	5.38562	0.582304	1
ACX60_08330	0.855061	3.21312	0.0755237	0.637996
ACX60_08335	0.0191258	8.45811	0.965979	1
ACX60_08340	-0.481474	9.83885	0.276705	0.988412
ACX60_08345	-0.631346	8.52718	0.154858	0.861693
ACX60_08350	-0.576756	10.0866	0.192953	0.909506
ACX60_08355	-0.280566	2.98358	0.566381	1
ACX60_08360	-0.0524057	6.03646	0.908005	1
ACX60_08365	-0.474257	4.9462	0.295788	1
ACX60_08370	-0.359065	4.17168	0.43777	1
ACX60_08375	-0.410397	3.86056	0.379286	1
ACX60_08380	-0.101831	5.08854	0.828758	1
ACX60_08385	-0.314908	4.65562	0.494899	1
ACX60_08390	-0.182535	3.8637	0.699396	1
ACX60_08395	-0.38109	3.96337	0.412868	1
ACX60_08400	-0.112937	2.68299	0.860636	1
ACX60_08405	-0.0551442	4.02216	0.918909	1
ACX60_08410	-0.0347444	4.15463	0.948111	1
ACX60_08415	-0.324532	3.81769	0.489077	1
ACX60_08420	-0.525062	4.55629	0.250607	0.974495
ACX60_08425	-0.159532	4.53175	0.729535	1
ACX60_08430	0.12836	6.37319	0.773348	1
ACX60_08435	0.300692	8.77814	0.496857	1
ACX60_08440	-0.0585886	1.6312	0.960461	1
ACX60_08445	0.362891	1.69023	0.502735	1
ACX60_08450	0.168413	3.89034	0.71308	1
ACX60_08455	0.16504	3.66855	0.726554	1
ACX60_08460	-0.355062	4.03033	0.440355	1
ACX60_08465	0.383747	5.61417	0.389678	1
ACX60_08470	0.555042	6.47835	0.212922	0.932949
ACX60_08475	0.422288	5.73952	0.345106	1
ACX60_08480	0.49086	6.0612	0.271515	0.988412
ACX60_08485	-0.402494	1.75592	0.463059	1
ACX60_08490	1.04416	1.80178	0.0488118	0.512521
ACX60_08495	0.193662	5.54428	0.666136	1
ACX60_08500	-0.184543	2.49645	0.755015	1
ACX60_08505	-0.417046	3.15274	0.387237	1
ACX60_08510	0.242783	1.85316	0.664884	1
ACX60_08515	0.325645	2.17899	0.52902	1
ACX60_08520	-0.396383	4.30685	0.390694	1
ACX60_08525	-0.410782	2.74465	0.411517	1
ACX60_08530	-0.348194	3.50468	0.468251	1
ACX60_08535	-0.424284	3.35671	0.377155	1
ACX60_08540	-0.00373763	3.67718	1	1
ACX60_08545	-0.838924	3.59741	0.0741047	0.632592
ACX60_08550	0.0225077	3.30978	0.97366	1
ACX60_08555	-0.873399	0.652583	0.195381	0.911956
ACX60_08560	0.351566	3.28132	0.468496	1
ACX60_08565	0.116239	2.31082	0.822857	1
ACX60_08570	0.526927	4.00747	0.25835	0.98195
ACX60_08575	0.412104	4.76361	0.364677	1
ACX60_08580	-0.0885848	2.82075	0.8732	1
ACX60_08585	-0.242789	2.60256	0.634232	1
ACX60_08590	0.196389	5.39618	0.661109	1
ACX60_08595	-0.198337	2.39068	0.715654	1
ACX60_08600	0.0959076	3.35706	0.848228	1
ACX60_08605	0.0343092	5.38085	0.942314	1
ACX60_08610	-0.326262	5.10114	0.469653	1
ACX60_08615	0.500796	5.91168	0.263225	0.984516
ACX60_08620	-0.394149	3.54948	0.407015	1
ACX60_08625	-0.429777	3.16546	0.381159	1
ACX60_08630	-0.328323	3.55779	0.493467	1
ACX60_08635	-0.0664092	4.40064	0.893627	1
ACX60_08640	0.643367	3.57405	0.166505	0.874695
ACX60_08645	1.18182	6.84594	0.00853251	0.188756
ACX60_08650	0.1935	4.20878	0.673167	1
ACX60_08655	0.333368	4.55916	0.465365	1
ACX60_08660	0.451206	4.17097	0.321178	1
ACX60_08665	-0.256994	3.05361	0.597541	1
ACX60_08670	0.123956	4.24798	0.793144	1
ACX60_08675	0.3922	4.11826	0.393778	1
ACX60_08680	0.0824445	4.72481	0.859761	1
ACX60_08685	0.139735	4.47058	0.764206	1
ACX60_08690	0.282126	4.93568	0.533035	1
ACX60_08695	-0.552905	4.16207	0.229118	0.952163
ACX60_08700	0.169106	3.84242	0.721578	1
ACX60_08705	0.0553182	4.02007	0.902459	1
ACX60_08710	-0.0635636	3.60382	0.903052	1
ACX60_08715	0.170145	4.84197	0.704967	1
ACX60_08720	0.483244	3.35778	0.311026	1
ACX60_08725	0.217916	6.03084	0.625139	1
ACX60_08730	-0.363763	3.22096	0.461373	1
ACX60_08735	-0.155203	3.69735	0.750882	1
ACX60_08740	-0.119187	2.78442	0.832791	1
ACX60_08755	0.497502	3.77202	0.285378	1
ACX60_08765	0.162719	4.14311	0.72845	1
ACX60_08770	0.0875872	4.46158	0.85624	1
ACX60_08775	-0.266918	4.98452	0.557378	1
ACX60_08780	-0.532898	4.09098	0.248842	0.9741
ACX60_08785	-0.0119657	4.98075	0.983124	1
ACX60_08795	-0.508841	5.94648	0.25523	0.980905
ACX60_08800	0.0430502	4.96519	0.927606	1
ACX60_08805	-0.0681597	4.36508	0.891019	1
ACX60_08810	0.152551	1.50855	0.78821	1
ACX60_08815	-0.399708	1.97424	0.447822	1
ACX60_08820	0.037249	4.71995	0.939535	1
ACX60_08825	0.0714846	3.17916	0.871197	1
ACX60_08830	0.324525	2.54871	0.527649	1
ACX60_08835	-0.0233702	3.55664	0.966649	1
ACX60_08840	0.0410171	0.622959	1	1
ACX60_08845	0.111865	0.908407	0.876165	1
ACX60_08850	-0.427796	3.92049	0.357805	1
ACX60_08855	-0.722247	3.50291	0.12449	0.803644
ACX60_08860	0.634459	4.24942	0.165928	0.874695
ACX60_08865	-0.268528	4.39386	0.558359	1
ACX60_08870	-0.420557	4.84517	0.356686	1
ACX60_08875	0.129634	2.69167	0.784199	1
ACX60_08880	-0.160948	4.88502	0.726193	1
ACX60_08885	-0.4738	2.47834	0.342711	1
ACX60_08890	-0.4852	2.63843	0.335779	1
ACX60_08895	0.123429	2.39657	0.808205	1
ACX60_08900	0.464062	3.36702	0.322444	1
ACX60_08905	0.696641	3.10618	0.145869	0.847279
ACX60_08910	-0.483961	1.70573	0.372565	1
ACX60_08915	-0.278591	2.65753	0.576061	1
ACX60_08920	-0.0776278	2.65025	0.87806	1
ACX60_08925	-0.475641	0.638358	0.462709	1
ACX60_08930	0.0964323	3.1331	0.852599	1
ACX60_08935	-0.42942	0.869906	0.521755	1
ACX60_08940	0.769023	4.12072	0.0958296	0.700147
ACX60_08945	0.353575	5.44942	0.432234	1
ACX60_08950	-0.139643	4.38521	0.762425	1
ACX60_08955	-1.06951	3.91887	0.0215137	0.332135
ACX60_08960	0.0903392	2.70335	0.882631	1
ACX60_08965	-0.176707	2.44868	0.748653	1
ACX60_08970	-0.00328404	3.91403	1	1
ACX60_08975	-0.343462	3.5573	0.468189	1
ACX60_08980	-0.057501	3.30187	0.92069	1
ACX60_08985	0.847372	3.87185	0.0685266	0.607859
ACX60_08990	0.139504	1.87441	0.831989	1
ACX60_08995	-0.111241	2.62373	0.835339	1
ACX60_09000	0.277768	3.29925	0.571917	1
ACX60_09005	-0.61399	2.08996	0.234098	0.957856
ACX60_09010	-0.13822	2.5231	0.801908	1
ACX60_09015	0.194396	2.19615	0.729766	1
ACX60_09020	-0.0174275	1.59288	1	1
ACX60_09025	0.802721	3.05427	0.0945498	0.698384
ACX60_09030	-0.424388	5.18378	0.347946	1
ACX60_09035	-0.227782	2.79195	0.642202	1
ACX60_09040	0.0120118	0.781506	1	1
ACX60_09045	0.817966	6.36912	0.0676576	0.60696
ACX60_09050	0.138957	7.9797	0.753972	1
ACX60_09055	-0.77347	0.671267	0.23687	0.962334
ACX60_09060	0.198546	4.19547	0.663573	1
ACX60_09065	0.238695	5.15035	0.597302	1
ACX60_09070	0.178464	5.65592	0.690903	1
ACX60_09075	0.412578	2.8019	0.401622	1
ACX60_09080	0.296274	2.35763	0.554323	1
ACX60_09085	1.27467	2.67749	0.0103626	0.214367
ACX60_09090	-0.277828	1.75316	0.647148	1
ACX60_09095	0.123406	1.90006	0.834131	1
ACX60_09100	-0.0186601	4.45809	0.975861	1
ACX60_09105	0.168885	2.48732	0.732405	1
ACX60_09110	0.907553	2.37761	0.0739634	0.632592
ACX60_09115	0.390169	4.5009	0.392271	1
ACX60_09120	-0.0800468	4.36162	0.865261	1
ACX60_09125	0.582312	2.40483	0.249744	0.9741
ACX60_09130	0.27145	4.25798	0.554769	1
ACX60_09135	0.274329	4.08786	0.551584	1
ACX60_09140	0.389355	2.29292	0.434417	1
ACX60_09145	-0.101379	1.1215	0.891934	1
ACX60_09150	0.262965	1.93857	0.625967	1
ACX60_09155	-0.415125	4.49959	0.366942	1
ACX60_09160	0.462923	1.60541	0.41497	1
ACX60_09165	0.0808276	0.795812	0.933833	1
ACX60_09170	0.169451	1.21678	0.846548	1
ACX60_09185	0.305968	2.79381	0.528594	1
ACX60_09190	-0.480574	4.56246	0.294143	1
ACX60_09195	0.190934	5.47604	0.669978	1
ACX60_09200	-0.330329	4.7806	0.468826	1
ACX60_09205	0.388748	4.09717	0.3976	1
ACX60_09210	0.241632	3.79363	0.600474	1
ACX60_09220	0.474076	3.7576	0.302681	1
ACX60_09230	0.142522	4.84757	0.754225	1
ACX60_09235	-0.493502	5.47944	0.273989	0.988412
ACX60_09240	-0.456314	5.86181	0.309422	1
ACX60_09245	-1.00809	5.79797	0.0255793	0.36536
ACX60_09250	2.51035e-05	6.92915	0.999917	1
ACX60_09255	0.150923	5.96354	0.737381	1
ACX60_09260	-0.525173	5.82241	0.240192	0.966005
ACX60_09265	-0.0736312	4.32152	0.874607	1
ACX60_09270	-0.122775	3.73863	0.795952	1
ACX60_09275	-1.83982	9.63921	5.40446e-05	0.0140053
ACX60_09280	-0.537902	5.14	0.232473	0.955298
ACX60_09285	-0.227012	6.44895	0.612408	1
ACX60_09290	0.890797	0.951881	0.138135	0.833868
ACX60_09295	0.269756	3.02376	0.575945	1
ACX60_09300	0.094153	2.27756	0.870444	1
ACX60_09305	0.234235	1.9552	0.65711	1
ACX60_09310	0.0522867	2.54079	0.934495	1
ACX60_09320	-0.139376	2.56829	0.808339	1
ACX60_09325	0.259718	1.2476	0.657714	1
ACX60_09330	0.904566	4.15976	0.0505263	0.523741
ACX60_09335	0.3963	5.21944	0.37887	1
ACX60_09345	0.40791	5.15201	0.366476	1
ACX60_09350	0.0628942	2.34037	0.925052	1
ACX60_09355	-0.0206699	3.50332	0.976925	1
ACX60_09360	-0.0247001	2.65298	0.979682	1
ACX60_09365	-0.225578	2.95121	0.644233	1
ACX60_09370	0.295962	2.1514	0.594157	1
ACX60_09375	0.0818548	5.94134	0.856001	1
ACX60_09380	0.109026	3.92163	0.827491	1
ACX60_09385	0.845573	5.79353	0.0597962	0.571508
ACX60_09390	-0.217614	2.28155	0.67125	1
ACX60_09395	0.0386362	2.78993	0.944309	1
ACX60_09400	-0.248321	3.13128	0.602384	1
ACX60_09405	-0.196047	2.39689	0.694431	1
ACX60_09410	0.392719	1.99171	0.426971	1
ACX60_09415	-0.0855991	1.66959	0.92279	1
ACX60_09420	-0.901817	5.03963	0.0469652	0.504112
ACX60_09425	-0.225396	6.32684	0.613697	1
ACX60_09430	0.500276	4.82722	0.270886	0.988412
ACX60_09435	-0.488465	7.74151	0.270935	0.988412
ACX60_09440	-0.827591	6.99471	0.0637362	0.589832
ACX60_09445	0.164806	6.76391	0.710878	1
ACX60_09450	-0.368252	6.12276	0.409511	1
ACX60_09455	-0.348999	6.82278	0.432518	1
ACX60_09460	-0.0654505	5.76998	0.88494	1
ACX60_09465	-0.0996818	6.14721	0.823973	1
ACX60_09475	1.23683	6.22085	0.00623832	0.157171
ACX60_09480	0.651639	5.55057	0.146371	0.847279
ACX60_09485	-0.342077	7.11471	0.441204	1
ACX60_09490	-0.130673	7.66684	0.768323	1
ACX60_09495	0.157696	8.68736	0.721638	1
ACX60_09500	0.3656	3.21921	0.437695	1
ACX60_09505	0.332858	8.07774	0.452514	1
ACX60_09510	0.265445	4.31337	0.563896	1
ACX60_09515	0.311914	1.19999	0.601611	1
ACX60_09520	-0.2248	3.80558	0.628742	1
ACX60_09525	-0.279719	3.17861	0.564656	1
ACX60_09530	0.709336	4.50984	0.119442	0.79029
ACX60_09535	0.130891	4.28575	0.772213	1
ACX60_09540	-0.161395	7.40427	0.716383	1
ACX60_09545	-0.179565	8.07113	0.685271	1
ACX60_09550	-0.268026	3.11532	0.586229	1
ACX60_09555	0.652847	7.9309	0.141727	0.837412
ACX60_09560	-0.0043706	3.84873	1	1
ACX60_09565	-0.0473139	6.39104	0.916246	1
ACX60_09570	0.484979	3.51347	0.304734	1
ACX60_09575	0.384696	3.51553	0.410998	1
ACX60_09580	0.564189	4.21554	0.216508	0.93733
ACX60_09585	0.463749	3.48804	0.324434	1
ACX60_09590	0.356917	3.65743	0.448611	1
ACX60_09595	-0.107689	5.56318	0.809454	1
ACX60_09600	0.0272069	4.90102	0.95545	1
ACX60_09610	-0.130486	3.07111	0.801916	1
ACX60_09615	0.0811374	0.570747	0.923774	1
ACX60_09620	-1.45126	5.20563	0.0015382	0.0620066
ACX60_09625	0.134731	9.16359	0.760662	1
ACX60_09630	0.044002	2.6396	0.958894	1
ACX60_09635	0.0886115	4.46314	0.850487	1
ACX60_09640	0.199334	3.41854	0.679043	1
ACX60_09645	0.141256	5.81442	0.753281	1
ACX60_09650	-0.0499815	4.0803	0.922055	1
ACX60_09655	0.0973158	2.0894	0.882735	1
ACX60_09660	1.1489	6.60375	0.0106526	0.216468
ACX60_09665	-0.398635	5.23011	0.377911	1
ACX60_09670	-0.474463	0.767878	0.441098	1
ACX60_09675	-0.427268	4.63159	0.347981	1
ACX60_09680	-0.962315	1.56602	0.067756	0.60696
ACX60_09685	-0.621276	7.01386	0.162853	0.872739
ACX60_09690	0.41208	2.8181	0.393636	1
ACX60_09695	-0.166494	1.86941	0.797726	1
ACX60_09700	0.167565	4.61555	0.713496	1
ACX60_09705	0.202078	4.68758	0.659547	1
ACX60_09710	-0.396792	2.90515	0.411698	1
ACX60_09715	-0.221516	3.21466	0.647282	1
ACX60_09720	-0.388375	3.95792	0.399197	1
ACX60_09725	-0.0512595	4.9331	0.91296	1
ACX60_09730	-0.828382	4.85468	0.0685159	0.607859
ACX60_09735	-0.577935	7.34111	0.193622	0.909506
ACX60_09740	0.265603	3.7584	0.566537	1
ACX60_09745	0.307732	3.95079	0.499227	1
ACX60_09750	0.487779	3.69219	0.299004	1
ACX60_09755	0.122936	5.0865	0.786688	1
ACX60_09760	-0.117019	9.49975	0.791192	1
ACX60_09765	0.565349	10.2608	0.201831	0.921058
ACX60_09770	0.203607	6.2173	0.648164	1
ACX60_09775	0.336103	6.09131	0.451944	1
ACX60_09780	-0.9831	7.93946	0.0277049	0.37378
ACX60_09785	-0.923507	9.34855	0.0381344	0.44486
ACX60_09790	-0.63404	8.44928	0.153173	0.857397
ACX60_09795	-0.502087	7.30063	0.258444	0.98195
ACX60_09800	-1.01947	6.71915	0.0229593	0.345629
ACX60_09805	-0.959369	8.77794	0.0314296	0.401502
ACX60_09810	-0.750267	5.78575	0.0947092	0.698384
ACX60_09815	0.0423558	6.77117	0.925414	1
ACX60_09820	-0.0959895	7.35553	0.828989	1
ACX60_09825	0.0893473	8.00992	0.840429	1
ACX60_09830	0.100045	4.09543	0.838837	1
ACX60_09835	0.257609	6.13168	0.56435	1
ACX60_09840	-0.193548	4.99214	0.670332	1
ACX60_09845	0.582448	6.41801	0.191419	0.909506
ACX60_09850	0.859919	4.02248	0.0625501	0.583372
ACX60_09855	-1.12986	9.47126	0.0115119	0.223342
ACX60_09860	0.190682	5.71868	0.670754	1
ACX60_09865	0.0309352	6.0281	0.94504	1
ACX60_09870	-0.0494836	6.21929	0.915602	1
ACX60_09875	0.152019	4.88598	0.743236	1
ACX60_09880	0.652449	6.79293	0.143113	0.837439
ACX60_09885	0.535222	6.1199	0.230719	0.954446
ACX60_09890	0.859925	6.08456	0.0552139	0.546924
ACX60_09895	0.517966	7.65791	0.243163	0.966938
ACX60_09900	0.329465	6.78634	0.458546	1
ACX60_09905	0.467365	6.19807	0.295053	1
ACX60_09910	0.292358	4.80645	0.518521	1
ACX60_09915	0.487399	3.14276	0.308078	1
ACX60_09920	0.776559	3.99317	0.0930468	0.697814
ACX60_09925	0.441683	2.61699	0.371058	1
ACX60_09930	0.950157	3.43782	0.0451894	0.495373
ACX60_09935	-0.311309	1.90612	0.559482	1
ACX60_09940	0.424281	10.7872	0.33735	1
ACX60_09945	0.00730778	0.971599	1	1
ACX60_09965	1.01999	2.46692	0.0435307	0.484446
ACX60_09970	-0.0406145	2.97429	0.950643	1
ACX60_09975	0.118792	4.51135	0.79278	1
ACX60_09985	0.00988084	2.81179	1	1
ACX60_09990	0.480783	2.60084	0.323983	1
ACX60_09995	0.193108	4.84788	0.676227	1
ACX60_10000	0.844259	4.70677	0.0651489	0.59687
ACX60_10010	0.0232356	1.42691	1	1
ACX60_10015	-0.287053	1.36589	0.597306	1
ACX60_10020	1.21959	0.747458	0.0596449	0.571508
ACX60_10040	0.309457	1.35647	0.63568	1
ACX60_10050	0.106771	1.8524	0.862567	1
ACX60_10055	0.371186	0.462233	0.678075	1
ACX60_10065	-0.598746	0.206594	0.470515	1
ACX60_10095	0.390567	3.99075	0.403158	1
ACX60_10100	-0.245518	2.36172	0.644065	1
ACX60_10105	-0.278031	5.42425	0.536846	1
ACX60_10110	0.462958	1.8791	0.397281	1
ACX60_10115	-0.236418	1.41204	0.692014	1
ACX60_10125	-0.294415	1.2004	0.601611	1
ACX60_10130	-1.02195	1.19635	0.0757928	0.637996
ACX60_10145	0.166398	7.20489	0.708241	1
ACX60_10150	0.0277157	1.46352	1	1
ACX60_10170	-0.255476	1.94931	0.65711	1
ACX60_10175	-0.0749334	2.90524	0.879865	1
ACX60_10180	0.618411	2.32202	0.222574	0.9441
ACX60_10185	0.44428	0.964661	0.445361	1
ACX60_10190	0.07286	1.66949	0.92279	1
ACX60_10195	-0.444175	5.06869	0.323999	1
ACX60_10200	-0.0805762	8.76659	0.855525	1
ACX60_10205	-0.295175	5.99849	0.508758	1
ACX60_10210	0.186458	3.7424	0.693947	1
ACX60_10215	-0.168685	4.90043	0.712133	1
ACX60_10220	-0.734129	6.06842	0.101066	0.716339
ACX60_10225	0.582478	8.88358	0.188959	0.90933
ACX60_10230	0.63034	9.02563	0.155306	0.862863
ACX60_10235	-0.96234	13.0068	0.0307003	0.397788
ACX60_10240	-0.497194	8.79572	0.261774	0.982127
ACX60_10245	-0.324867	4.33332	0.477712	1
ACX60_10250	-0.207898	5.22499	0.644523	1
ACX60_10255	-0.167639	8.73251	0.704699	1
ACX60_10260	-0.158881	7.28547	0.720551	1
ACX60_10265	0.0281949	7.04773	0.950552	1
ACX60_10270	-0.0269877	4.86748	0.954438	1
ACX60_10275	-0.607049	3.59494	0.198037	0.915763
ACX60_10280	-0.207499	2.51205	0.694952	1
ACX60_10285	-0.310157	3.98205	0.502889	1
ACX60_10290	0.0287368	6.03467	0.950959	1
ACX60_10295	-0.255057	6.64154	0.566551	1
ACX60_10300	-0.0104755	4.41957	0.987614	1
ACX60_10305	-0.536768	5.27832	0.232151	0.955298
ACX60_10310	-0.666701	6.08803	0.136145	0.827361
ACX60_10315	-0.664106	5.24754	0.140064	0.837412
ACX60_10320	-0.48655	7.85491	0.272739	0.988412
ACX60_10325	-1.02833	4.40367	0.0248868	0.362608
ACX60_10330	-1.15843	5.11994	0.011065	0.218172
ACX60_10335	-0.451811	7.4477	0.308777	1
ACX60_10340	-0.564036	7.42301	0.204328	0.925471
ACX60_10345	-0.599221	6.71675	0.178679	0.900883
ACX60_10350	-0.339373	6.49753	0.446107	1
ACX60_10355	-0.124564	7.18578	0.779331	1
ACX60_10360	-0.107695	9.3228	0.807579	1
ACX60_10365	0.0750833	8.75001	0.865416	1
ACX60_10370	-0.244902	10.566	0.579347	1
ACX60_10375	-0.828975	4.02683	0.0728562	0.629339
ACX60_10380	-0.877397	8.3552	0.0488788	0.512521
ACX60_10385	-0.0741476	5.40881	0.871648	1
ACX60_10390	-0.754446	5.3647	0.0938327	0.698384
ACX60_10395	-0.346495	7.24957	0.43501	1
ACX60_10400	-0.2389	5.1049	0.596261	1
ACX60_10405	-0.843699	5.53755	0.0610666	0.578459
ACX60_10410	-0.359793	8.13385	0.416648	1
ACX60_10415	-0.539942	5.87213	0.227547	0.94999
ACX60_10420	-0.594418	6.34639	0.182929	0.902947
ACX60_10425	0.225596	6.34119	0.613827	1
ACX60_10430	0.218658	4.40224	0.63697	1
ACX60_10435	-0.00272027	6.3898	0.996883	1
ACX60_10440	0.687338	6.97542	0.123216	0.803644
ACX60_10445	0.0325558	3.93801	0.957064	1
ACX60_10450	0.099538	11.1396	0.821661	1
ACX60_10455	0.242519	3.14106	0.618451	1
ACX60_10460	0.663368	12.2532	0.134514	0.82502
ACX60_10465	0.412648	3.03159	0.390631	1
ACX60_10470	-0.407185	6.14062	0.361502	1
ACX60_10475	0.132741	4.44084	0.771082	1
ACX60_10480	-0.0358129	3.97945	0.94989	1
ACX60_10485	0.22794	4.53849	0.620848	1
ACX60_10490	0.788773	7.89427	0.0763841	0.640004
ACX60_10495	0.943619	5.4467	0.0365947	0.432461
ACX60_10500	-0.491512	9.34921	0.266989	0.988412
ACX60_10505	-0.413526	9.00671	0.350164	1
ACX60_10515	0.472958	3.37214	0.315799	1
ACX60_10520	-0.814442	8.04569	0.0673649	0.606451
ACX60_10525	0.607594	6.44457	0.173338	0.893999
ACX60_10530	-0.21503	4.54182	0.642019	1
ACX60_10535	-0.0996076	4.77319	0.82622	1
ACX60_10540	0.161031	4.62958	0.726411	1
ACX60_10545	0.144201	5.03471	0.751785	1
ACX60_10550	-0.664594	4.06043	0.148898	0.850644
ACX60_10555	-0.371544	9.28535	0.400987	1
ACX60_10560	-0.105424	2.1521	0.832365	1
ACX60_10565	-0.0566345	1.51682	0.957873	1
ACX60_10570	-0.557052	2.87165	0.249971	0.9741
ACX60_10575	-0.32711	1.90398	0.534285	1
ACX60_10580	0.412187	3.38076	0.394094	1
ACX60_10585	-0.0242623	3.12377	0.970193	1
ACX60_10590	1.26101	0.105269	0.0767531	0.641613
ACX60_10595	0.0397589	3.615	0.946494	1
ACX60_10600	-0.166252	2.50393	0.757066	1
ACX60_10605	0.0118613	4.90369	0.977735	1
ACX60_10610	-0.948415	6.0253	0.0349422	0.418384
ACX60_10615	0.756952	4.85818	0.0953087	0.69996
ACX60_10620	-0.163853	3.3546	0.736958	1
ACX60_10625	0.296348	4.74153	0.515558	1
ACX60_10635	-0.0855531	6.34547	0.850964	1
ACX60_10640	0.850122	5.27741	0.0596771	0.571508
ACX60_10645	-1.89849	3.68731	7.68664e-05	0.0173235
[truncated: 1,629 more rows]
